# Supplementary material for: Evaluation of DNA extraction kits for long-read shotgun metagenomics using Oxford Nanopore sequencing for rapid taxonomic and antimicrobial resistance detection
Source: Sci Rep. 2024 Nov 27;14:29531. doi: 10.1038/s41598-024-80660-3 (PMC11603047; doi:10.1038/s41598-024-80660-3)
Supplement: Supplementary file 2 — Supplementary Material 2 [file 41598_2024_80660_MOESM2_ESM.xlsx]

## Sheet: Read_me
Table S1 DNA quantity and quality
Sheet	Headers	Description
Sheet 2	Samples	Sample Type
	Kit	DNA extraction kits used
	Run	Samples multiplexed for sequencing runs
	Q_DM	QIAamp DNA Mini Kit
	Q_PF	QIAamp PowerFecal Pro DNA Kit
	P_CC	Maxwell® RSC Cultured Cells DNA Kit from Promega
	P_BS	Maxwell® RSC Buccal Swab DNA Kit from Promega
	Concentration	DNA concentration measured using Qubit nanogram per micro litre (ng/µL)
Sheet 3	A260/280	Ratio of absorbance measured at 260 and 280 using NanoDrop
	A260/230	Ratio of absorbance measured at 260 and 230 using NanoDrop

## Sheet: DNA_concentration
Samples	Run	Kit	Concentration (ng/µL)
ZymoBiomics Mock community	Run1	Q_DM	17.9
ZymoBiomics Mock community	Run1	Q_DM	15
ZymoBiomics Mock community	Run1	Q_DM	12.3
ZymoBiomics Mock community	Run1	Q_PF	6.14
ZymoBiomics Mock community	Run1	Q_PF	14
ZymoBiomics Mock community	Run1	Q_PF	9.2
ZymoBiomics Mock community	Run1	P_CC	44.2
ZymoBiomics Mock community	Run1	P_CC	36.4
ZymoBiomics Mock community	Run1	P_CC	46.6
ZymoBiomics Mock community	Run1	P_BS	22.4
ZymoBiomics Mock community	Run1	P_BS	25.8
ZymoBiomics Mock community	Run1	P_BS	25.6
ZymoBiomics Mock community	Run2	Q_DM	17.6
ZymoBiomics Mock community	Run2	Q_DM	19.1
ZymoBiomics Mock community	Run2	Q_DM	4.22
ZymoBiomics Mock community	Run2	Q_PF	13.7
ZymoBiomics Mock community	Run2	Q_PF	9.92
ZymoBiomics Mock community	Run2	Q_PF	10.3
ZymoBiomics Mock community	Run2	P_CC	26.6
ZymoBiomics Mock community	Run2	P_CC	46.2
ZymoBiomics Mock community	Run2	P_CC	38.8
ZymoBiomics Mock community	Run2	P_BS	81.2
ZymoBiomics Mock community	Run2	P_BS	47.4
ZymoBiomics Mock community	Run2	P_BS	79.4
ZymoBiomics Mock community	Run3	Q_DM	10.3
ZymoBiomics Mock community	Run3	Q_DM	10.1
ZymoBiomics Mock community	Run3	Q_DM	11.2
ZymoBiomics Mock community	Run3	Q_PF	10.1
ZymoBiomics Mock community	Run3	Q_PF	10.5
ZymoBiomics Mock community	Run3	Q_PF	8.88
ZymoBiomics Mock community	Run3	P_CC	42.2
ZymoBiomics Mock community	Run3	P_CC	30.6
ZymoBiomics Mock community	Run3	P_CC	52.4
ZymoBiomics Mock community	Run3	P_BS	46.6
ZymoBiomics Mock community	Run3	P_BS	51.4
ZymoBiomics Mock community	Run3	P_BS	56
ZymoBiomics Mock community	Run4	Q_DM	14
ZymoBiomics Mock community	Run4	Q_DM	3.52
ZymoBiomics Mock community	Run4	Q_DM	16.1
ZymoBiomics Mock community	Run4	Q_PF	9.96
ZymoBiomics Mock community	Run4	Q_PF	8.8
ZymoBiomics Mock community	Run4	Q_PF	10.2
ZymoBiomics Mock community	Run4	P_CC	32.8
ZymoBiomics Mock community	Run4	P_CC	34.2
ZymoBiomics Mock community	Run4	P_CC	33.2
ZymoBiomics Mock community	Run4	P_BS	43.4
ZymoBiomics Mock community	Run4	P_BS	23.6
ZymoBiomics Mock community	Run4	P_BS	39
ESKAPE Mock Community	Run1	Q_DM	15.1
ESKAPE Mock Community	Run2	Q_DM	75.8
ESKAPE Mock Community	Run3	Q_DM	29.2
ESKAPE Mock Community	Run1	Q_PF	42.8
ESKAPE Mock Community	Run2	Q_PF	29
ESKAPE Mock Community	Run3	Q_PF	29.2
ESKAPE Mock Community	Run1	P_CC	66.8
ESKAPE Mock Community	Run2	P_CC	32.4
ESKAPE Mock Community	Run3	P_CC	78.6
ESKAPE Mock Community	Run1	P_BS	376
ESKAPE Mock Community	Run2	P_BS	188
ESKAPE Mock Community	Run3	P_BS	242
Pooled swab samples	Run1	Q_DM	47.4
Pooled swab samples	Run1	Q_DM	40.6
Pooled swab samples	Run1	Q_DM	24.4
Pooled swab samples	Run2	Q_DM	60.4
Pooled swab samples	Run2	Q_DM	65.6
Pooled swab samples	Run2	Q_DM	65
Pooled swab samples	Run3	Q_DM	41.2
Pooled swab samples	Run3	Q_DM	47.4
Pooled swab samples	Run3	Q_DM	51.6
Pooled swab samples	Run1	Q_PF	40.4
Pooled swab samples	Run1	Q_PF	40.2
Pooled swab samples	Run1	Q_PF	43
Pooled swab samples	Run2	Q_PF	45.4
Pooled swab samples	Run2	Q_PF	44.6
Pooled swab samples	Run2	Q_PF	51
Pooled swab samples	Run3	Q_PF	47.4
Pooled swab samples	Run3	Q_PF	44.6
Pooled swab samples	Run3	Q_PF	45
Pooled swab samples	Run1	P_CC	49.6
Pooled swab samples	Run1	P_CC	92.4
Pooled swab samples	Run1	P_CC	96
Pooled swab samples	Run2	P_CC	110
Pooled swab samples	Run2	P_CC	94.4
Pooled swab samples	Run2	P_CC	104
Pooled swab samples	Run3	P_CC	86.6
Pooled swab samples	Run3	P_CC	87.8
Pooled swab samples	Run3	P_CC	71
Pooled swab samples	Run1	P_BS	199
Pooled swab samples	Run1	P_BS	256
Pooled swab samples	Run1	P_BS	406
Pooled swab samples	Run2	P_BS	218
Pooled swab samples	Run2	P_BS	350
Pooled swab samples	Run2	P_BS	298
Pooled swab samples	Run3	P_BS	162
Pooled swab samples	Run3	P_BS	172
Pooled swab samples	Run3	P_BS	152

## Sheet: DNA_quality_nanodrop
Samples	Run	Kit	A260/280	A260/230
ZymoBiomics Mock community	Run1	Q_DM	2.08	1.73
ZymoBiomics Mock community	Run1	Q_DM	2.14	0.67
ZymoBiomics Mock community	Run1	Q_DM	2.1	0.84
ZymoBiomics Mock community	Run1	Q_PF	1.97	0.35
ZymoBiomics Mock community	Run1	Q_PF	1.99	0.45
ZymoBiomics Mock community	Run1	Q_PF	1.68	0.11
ZymoBiomics Mock community	Run1	P_CC	1.89	1.72
ZymoBiomics Mock community	Run1	P_CC	1.88	1.72
ZymoBiomics Mock community	Run1	P_CC	1.89	1.78
ZymoBiomics Mock community	Run1	P_BS	1.95	1.83
ZymoBiomics Mock community	Run1	P_BS	1.93	1.69
ZymoBiomics Mock community	Run1	P_BS	1.96	1.88
ZymoBiomics Mock community	Run2	Q_DM	2.1	1.24
ZymoBiomics Mock community	Run2	Q_DM	2.06	1.06
ZymoBiomics Mock community	Run2	Q_DM	2.04	0.61
ZymoBiomics Mock community	Run2	Q_PF	1.91	0.42
ZymoBiomics Mock community	Run2	Q_PF	1.93	0.27
ZymoBiomics Mock community	Run2	Q_PF	1.85	0.41
ZymoBiomics Mock community	Run2	P_CC	1.94	1.81
ZymoBiomics Mock community	Run2	P_CC	1.96	1.88
ZymoBiomics Mock community	Run2	P_CC	1.93	1.86
ZymoBiomics Mock community	Run2	P_BS	2.05	2
ZymoBiomics Mock community	Run2	P_BS	2.06	2.07
ZymoBiomics Mock community	Run2	P_BS	2.07	2.11
ZymoBiomics Mock community	Run3	Q_DM	2.12	0.5
ZymoBiomics Mock community	Run3	Q_DM	2.07	0.49
ZymoBiomics Mock community	Run3	Q_DM	2.18	0.48
ZymoBiomics Mock community	Run3	Q_PF	2.43	0.02
ZymoBiomics Mock community	Run3	Q_PF	2.4	0.02
ZymoBiomics Mock community	Run3	Q_PF	2.18	0.04
ZymoBiomics Mock community	Run3	P_CC	2	1.85
ZymoBiomics Mock community	Run3	P_CC	1.97	1.85
ZymoBiomics Mock community	Run3	P_CC	1.99	1.87
ZymoBiomics Mock community	Run3	P_BS	1.93	1.86
ZymoBiomics Mock community	Run3	P_BS	1.95	1.89
ZymoBiomics Mock community	Run3	P_BS	1.94	1.89
ZymoBiomics Mock community	Run4	Q_DM	1.95	0.57
ZymoBiomics Mock community	Run4	Q_DM	1.75	0.2
ZymoBiomics Mock community	Run4	Q_DM	1.97	0.58
ZymoBiomics Mock community	Run4	Q_PF	2	0.06
ZymoBiomics Mock community	Run4	Q_PF	1.89	0.78
ZymoBiomics Mock community	Run4	Q_PF	1.87	0.32
ZymoBiomics Mock community	Run4	P_CC	1.96	1.78
ZymoBiomics Mock community	Run4	P_CC	1.98	1.83
ZymoBiomics Mock community	Run4	P_CC	1.96	1.8
ZymoBiomics Mock community	Run4	P_BS	1.87	1.69
ZymoBiomics Mock community	Run4	P_BS	1.84	1.64
ZymoBiomics Mock community	Run4	P_BS	1.95	1.81
ESKAPE Mock Community	Run1	Q_DM	1.93	1.09
ESKAPE Mock Community	Run2	Q_DM	1.92	1.47
ESKAPE Mock Community	Run3	Q_DM	1.88	1.16
ESKAPE Mock Community	Run1	Q_PF	1.77	1.6
ESKAPE Mock Community	Run2	Q_PF	1.73	0.23
ESKAPE Mock Community	Run3	Q_PF	1.78	1.41
ESKAPE Mock Community	Run1	P_CC	2.03	1.81
ESKAPE Mock Community	Run2	P_CC	1.92	1.52
ESKAPE Mock Community	Run3	P_CC	2.01	1.79
ESKAPE Mock Community	Run1	P_BS	2.03	1.79
ESKAPE Mock Community	Run2	P_BS	1.96	1.66
ESKAPE Mock Community	Run3	P_BS	1.94	1.5
Pooled swab samples	Run1	Q_DM	1.83	0.88
Pooled swab samples	Run1	Q_DM	1.88	1.12
Pooled swab samples	Run1	Q_DM	1.82	0.91
Pooled swab samples	Run2	Q_DM	1.9	1.22
Pooled swab samples	Run2	Q_DM	1.92	1.39
Pooled swab samples	Run2	Q_DM	1.91	1.27
Pooled swab samples	Run3	Q_DM	1.9	1.22
Pooled swab samples	Run3	Q_DM	1.91	1.26
Pooled swab samples	Run3	Q_DM	1.86	1.22
Pooled swab samples	Run1	Q_PF	1.88	1.34
Pooled swab samples	Run1	Q_PF	1.9	1.27
Pooled swab samples	Run1	Q_PF	1.88	1.56
Pooled swab samples	Run2	Q_PF	1.92	0.33
Pooled swab samples	Run2	Q_PF	1.94	0.48
Pooled swab samples	Run2	Q_PF	1.94	1.73
Pooled swab samples	Run3	Q_PF	1.87	1.32
Pooled swab samples	Run3	Q_PF	1.94	0.11
Pooled swab samples	Run3	Q_PF	1.9	0.29
Pooled swab samples	Run1	P_CC	1.93	1.51
Pooled swab samples	Run1	P_CC	1.93	1.57
Pooled swab samples	Run1	P_CC	1.95	1.68
Pooled swab samples	Run2	P_CC	1.92	1.69
Pooled swab samples	Run2	P_CC	1.92	1.75
Pooled swab samples	Run2	P_CC	1.93	1.72
Pooled swab samples	Run3	P_CC	1.95	1.66
Pooled swab samples	Run3	P_CC	1.95	1.75
Pooled swab samples	Run3	P_CC	1.95	1.66
Pooled swab samples	Run1	P_BS	1.74	0.97
Pooled swab samples	Run1	P_BS	1.79	1.03
Pooled swab samples	Run1	P_BS	1.76	0.99
Pooled swab samples	Run2	P_BS	1.72	0.86
Pooled swab samples	Run2	P_BS	1.78	0.97
Pooled swab samples	Run2	P_BS	1.74	0.89
Pooled swab samples	Run3	P_BS	1.76	1.02
Pooled swab samples	Run3	P_BS	1.84	1.15
Pooled swab samples	Run3	P_BS	1.84	1.17
