# Supplementary material for: Evaluation of DNA extraction kits for long-read shotgun metagenomics using Oxford Nanopore sequencing for rapid taxonomic and antimicrobial resistance detection
Source: Sci Rep. 2024 Nov 27;14:29531. doi: 10.1038/s41598-024-80660-3 (PMC11603047; doi:10.1038/s41598-024-80660-3)
Supplement: Supplementary file 3 — Supplementary Material 3 [file 41598_2024_80660_MOESM3_ESM.xlsx]

## Sheet: Read_me
Table S2 Quality metrics from Nanoplot
Sheet	Description
Sheet 2	Nanoplot summary Zymo Mock Community
Sheet 3	Nanoplot summary ESKAPE
Sheet 4	Nanoplot summary Swab samples
Sheet 5	Nanoplot QC Swab samples after removing reads aligned to human genome
Headers	Description
Samples	Sample Type
Kit	DNA extraction kits used
Run	Samples multiplexed for sequencing runs
DM	QIAamp DNA Mini Kit
PF	QIAamp PowerFecal Pro DNA Kit
CC	Maxwell® RSC Cultured Cells DNA Kit from Promega
BS	Maxwell® RSC Buccal Swab DNA Kit from Promega
Total bases	Total nucleotide bases sequenced obtained from the sequencing summary file and fastq file for Swab samples (host removed - sheet4)
read n50	read n50 represents the length for which half the reads are longer
mean Q score	Average quality score, error estimation for basecalling

## Sheet: Zymo_Mock_Community
Zymo_samples	Total bases	read n50	Mean Q score	Kit
BS1	74568453	4837	12.5	BS
BS2	167991820	9617	12.6	BS
BS3	62172035	9402	12.5	BS
BS4	638300899	12536	12.4	BS
BS5	823660278	10727	12.4	BS
BS6	1167909097	12118	12.3	BS
BS7	220751081	17110	12.6	BS
BS8	725965153	13562	12.7	BS
BS9	1041409360	13078	12.6	BS
BS10	413290236	10819	12.4	BS
BS11	152843876	8294	12.4	BS
BS12	614538762	9277	12.3	BS
CC1	173299625	5284	12.5	CC
CC2	159549402	4994	12.5	CC
CC3	130129127	5436	12.5	CC
CC4	1145149188	6344	12.4	CC
CC5	1249880032	6598	12.4	CC
CC6	814816440	6050	12.4	CC
CC7	906107640	5882	12.6	CC
CC8	1027592590	7547	12.6	CC
CC9	646727289	6312	12.6	CC
CC10	463271493	6049	12.3	CC
CC11	568571562	6445	12.3	CC
CC12	563462171	5686	12.2	CC
DM1	3628182064	7119	12.1	DM
DM2	940863024	5582	12.1	DM
DM3	781592030	6843	12.1	DM
DM4	714179246	8042	12.3	DM
DM5	796808049	7972	12.3	DM
DM6	486920553	7269	12.2	DM
DM7	1384585939	7941	12.1	DM
DM8	1695983402	7350	12.1	DM
DM9	1120937350	7950	12.2	DM
DM10	301046	6931	12.6	DM
DM11	474036	4470	12.4	DM
DM12	501293	7463	12.6	DM
PF1	2180543230	2640	12.2	PF
PF2	2978729871	3385	12.2	PF
PF3	3628182064	2958	12.1	PF
PF4	1770470812	5576	12.3	PF
PF5	4074978432	5118	12.4	PF
PF6	3736674927	4782	12.4	PF
PF7	2088288765	5594	12.1	PF
PF8	1924789374	4699	12.2	PF
PF9	2035389807	4624	12.1	PF
PF10	1072036087	5565	12.5	PF
PF11	1423936054	4692	12.5	PF
PF12	1673208701	5155	12.6	PF

## Sheet: ESKAPE_Mock
ESKAPE_samples	Total bases	read n50	Mean Q score	Kit
BS1	584761691	8163	11.9	BS
BS2	839651470	10526	11.9	BS
BS3	944210144	9845	12	BS
CC1	611200424	4394	11.8	CC
CC2	573098332	2747	11.7	CC
CC3	715190076	5119	11.9	CC
DM1	193190624	7819	11.9	DM
DM2	658616888	7839	11.8	DM
DM3	202842996	7548	11.9	DM
PF1	651621051	4314	11.8	PF
PF2	896699677	3274	11.8	PF
PF3	1038307853	3972	11.8	PF

## Sheet: Swab_sample
Swab_samples	Total bases	read n50	Mean Q score	Kit
BS1	759030303	9248	12.4	BS
BS2	765770991	6637	12.4	BS
BS3	619007943	7713	12.4	BS
BS4	621959810	7140	12.3	BS
BS5	316305474	7218	12.3	BS
BS6	850839248	6934	12.2	BS
BS7	288032856	9645	11.9	BS
BS8	453264451	8115	11.8	BS
BS9	317757789	8384	11.7	BS
CC1	1024729754	6987	12.4	CC
CC2	1374662715	7083	12.4	CC
CC3	547248364	5468	12.3	CC
CC4	1767177074	6951	12.4	CC
CC5	1573976746	6638	12.3	CC
CC6	1457513966	5275	12.3	CC
CC7	1091186351	6461	11.8	CC
CC8	1559624439	6336	11.8	CC
CC9	1196823519	5694	11.8	CC
DM1	468692113	5960	12.4	DM
DM2	355708641	6938	12.4	DM
DM3	435572520	5814	12.4	DM
DM4	455969119	8184	11.5	DM
DM5	362825643	7921	11.5	DM
DM6	339634666	7658	11.5	DM
DM7	696564575	7381	12.3	DM
DM8	830775535	6996	12.3	DM
DM9	574432345	7522	12.3	DM
PF1	985676935	4837	12.5	PF
PF2	1030180413	4321	12.4	PF
PF3	1628270791	4474	12.3	PF
PF4	905449897	4512	11.5	PF
PF5	886523968	4095	11.6	PF
PF6	978847003	4821	11.6	PF
PF7	1366631432	4250	12.3	PF
PF8	2561523032	4018	12.3	PF
PF9	1680124055	4198	12.3	PF

## Sheet: Swab_samples_host_removed
Swab_samples	Total bases	read n50	Mean Q score	Kit
BS1	677075331	9246	13.6	BS
BS2	679674746	6657	13.7	BS
BS3	547948038	7681	13.6	BS
BS4	544211277	7105	13.6	BS
BS5	278206656	7204	13.7	BS
BS6	731587421	6920	13.6	BS
BS7	252568379	9619	13.1	BS
BS8	389923249	8092	13	BS
BS9	268337793	8393	13	BS
CC1	899900841	7037	13.7	CC
CC2	1209689196	7119	13.7	CC
CC3	463608724	5555	13.7	CC
CC4	1560896142	7004	13.8	CC
CC5	1365902281	6703	13.7	CC
CC6	1263348766	5321	13.7	CC
CC7	926042337	6520	13.1	CC
CC8	1306758973	6376	13.1	CC
CC9	1018868232	5734	13.1	CC
DM1	411718874	5991	13.7	DM
DM2	311015076	6950	13.7	DM
DM3	384714541	5851	13.7	DM
DM4	385660608	8215	12.8	DM
DM5	306480034	7978	12.8	DM
DM6	284663279	7764	12.9	DM
DM7	621617289	7494	13.6	DM
DM8	737859211	7059	13.5	DM
DM9	504195407	7572	13.6	DM
PF1	869645704	4829	13.7	PF
PF2	905433541	4327	13.7	PF
PF3	1382211997	4475	13.7	PF
PF4	753098459	4528	12.9	PF
PF5	737078645	4108	12.9	PF
PF6	820320980	4829	12.9	PF
PF7	1194707817	4250	13.6	PF
PF8	2229756417	4032	13.6	PF
PF9	1464860940	4202	13.6	PF
