# Supplementary material for: Evaluation of DNA extraction kits for long-read shotgun metagenomics using Oxford Nanopore sequencing for rapid taxonomic and antimicrobial resistance detection
Source: Sci Rep. 2024 Nov 27;14:29531. doi: 10.1038/s41598-024-80660-3 (PMC11603047; doi:10.1038/s41598-024-80660-3)
Supplement: Supplementary file 4 — Supplementary Material 4 [file 41598_2024_80660_MOESM4_ESM.xlsx]

## Sheet: Read_me
TableS3 Host alignment percentage
Sheet	Description
Sheet 2	Zymo Mock Community
Sheet 3	ESKAPE Mock
Sheet 4	Pooled Swab samples
Headers	Description
Run	Number of Sequencing runs
DM	QIAamp DNA Mini Kit
PF	QIAamp PowerFecal Pro DNA Kit
CC	Maxwell® RSC Cultured Cells DNA Kit from Promega
BS	Maxwell® RSC Buccal Swab DNA Kit from Promega
Alignment to Human Genome 38 (%)	Percentage of alignment to Human genome 38 using Minimap2

## Sheet: Zymo_Mock_Community
Zymo_samples	Alignment to Human Genome 38 (%)	Kit
BS1	0.27	Run1
BS2	0.38	Run1
BS3	0.36	Run1
BS4	0.46	Run2
BS5	0.37	Run2
BS6	0.5	Run2
BS7	1.03	Run3
BS8	0.55	Run3
BS9	0.51	Run3
BS10	0.78	Run4
BS11	0.52	Run4
BS12	0.76	Run4
CC1	0.25	Run1
CC2	0.22	Run1
CC3	0.26	Run1
CC4	0.33	Run2
CC5	0.32	Run2
CC6	0.26	Run2
CC7	0.29	Run3
CC8	0.43	Run3
CC9	0.36	Run3
CC10	0.36	Run4
CC11	0.35	Run4
CC12	0.27	Run4
DM1	0.21	Run1
DM2	0.16	Run1
DM3	0.16	Run1
DM4	0.28	Run2
DM5	0.28	Run2
DM6	0.2	Run2
DM7	0.19	Run3
DM8	0.18	Run3
DM9	0.17	Run3
DM10	0.21	Run4
DM11	0.15	Run4
DM12	0.26	Run4
PF1	0.24	Run1
PF2	0.35	Run1
PF3	0.23	Run1
PF4	0.46	Run2
PF5	0.54	Run2
PF6	0.5	Run2
PF7	0.47	Run3
PF8	0.4	Run3
PF9	0.35	Run3
PF10	0.4	Run4
PF11	0.39	Run4
PF12	0.37	Run4

## Sheet: ESKAPE_Mock
ESKAPE_samples	Alignment to Human Genome 38 (%)	Run
BS1	0.49	Run1
BS2	0.89	Run2
BS3	0.65	Run3
CC1	0.27	Run1
CC2	0.12	Run2
CC3	0.27	Run3
DM1	0.34	Run1
DM2	0.48	Run2
DM3	0.44	Run3
PF1	0.21	Run1
PF2	0.17	Run2
PF3	0.19	Run3

## Sheet: Swab_sample
Swab_samples	Alignment to Human Genome 38 (%)	Run
BS1	0.78	Run1
BS2	0.52	Run1
BS3	0.76	Run1
BS4	0.89	Run2
BS5	0.76	Run2
BS6	0.9	Run2
BS7	1.13	Run3
BS8	0.73	Run3
BS9	0.61	Run3
CC1	0.36	Run1
CC2	0.35	Run1
CC3	0.27	Run1
CC4	0.43	Run2
CC5	0.4	Run2
CC6	0.31	Run2
CC7	0.38	Run3
CC8	0.37	Run3
CC9	0.34	Run3
DM1	0.27	Run1
DM2	0.28	Run1
DM3	0.25	Run1
DM4	0.43	Run2
DM5	0.42	Run2
DM6	0.47	Run2
DM7	0.28	Run3
DM8	0.34	Run3
DM9	0.39	Run3
PF1	0.28	Run1
PF2	0.27	Run1
PF3	0.27	Run1
PF4	0.27	Run2
PF5	0.26	Run2
PF6	0.26	Run2
PF7	0.4	Run3
PF8	0.34	Run3
PF9	0.4	Run3
