# Supplementary material for: Evaluation of DNA extraction kits for long-read shotgun metagenomics using Oxford Nanopore sequencing for rapid taxonomic and antimicrobial resistance detection
Source: Sci Rep. 2024 Nov 27;14:29531. doi: 10.1038/s41598-024-80660-3 (PMC11603047; doi:10.1038/s41598-024-80660-3)
Supplement: Supplementary file 5 — Supplementary Material 5 [file 41598_2024_80660_MOESM5_ESM.xlsx]

## Sheet: Read_me
TableS4 Denovo assembly metrics from Flye
Sheet	Description
Sheet 2	Flye summary Zymo Mock Community
Sheet 3	Flye summary ESKAPE
Sheet 4	Flye summary Swab samples
Headers	Description
Samples	Sample Type
Kit	DNA extraction kits used
Run	Samples multiplexed for sequencing runs
DM	QIAamp DNA Mini Kit
PF	QIAamp PowerFecal Pro DNA Kit
CC	Maxwell® RSC Cultured Cells DNA Kit from Promega
BS	Maxwell® RSC Buccal Swab DNA Kit from Promega
Total length	Total length of the assembled contig
N50	The length at which half of the nucleotides in the assembly belong in contigs of this length or longer
Mean coverage	Average coverage of the assembled contig
Number of contigs	Total number of assembled contigs

## Sheet: Zymo_Mock_Community
Zymo_samples	Total length	N50	Mean coverage	Number of contigs	Kit
BS1	10894519	34676	4	461	BS
BS2	19778978	239550	6	204	BS
BS3	7831242	57978	4	182	BS
BS4	27041130	4722463	19	100	BS
BS5	29461540	2400452	23	174	BS
BS6	29287567	4724238	33	78	BS
BS7	20400881	2706531	8	70	BS
BS8	24839513	4756875	25	80	BS
BS9	27485462	4757062	32	69	BS
BS10	22081905	3980649	15	65	BS
BS11	17418757	221192	6	168	BS
BS12	24884302	4756719	20	98	BS
CC1	21957132	93903	5	500	CC
CC2	20245249	67198	5	508	CC
CC3	18272902	62384	4	498	CC
CC4	30394282	3019935	31	403	CC
CC5	30109982	4076505	34	456	CC
CC6	29532640	3212245	22	442	CC
CC7	27596812	3855870	27	139	CC
CC8	27861892	4769954	31	124	CC
CC9	26465842	2844638	20	159	CC
CC10	24777787	981886	15	144	CC
CC11	25619433	2840074	18	144	CC
CC12	25193457	1139343	18	160	CC
DM1	24896458	1690162	17	138	DM
DM2	27110433	1869553	29	458	DM
DM3	27157325	1791235	24	407	DM
DM4	27581972	2844383	21	205	DM
DM5	27796949	3949053	23	203	DM
DM6	23814671	1772311	16	94	DM
DM7	25954667	4248850	46	183	DM
DM8	26965563	3876940	55	164	DM
DM9	25849349	4702742	36	135	DM
DM10	26246507	2993490	44	120	DM
DM11	23145426	226866	17	441	DM
DM12	25466777	2672353	34	102	DM
PF1	29532491	217113	62	1432	PF
PF2	30174880	451224	82	968	PF
PF3	30167756	329626	103	1075	PF
PF4	30879160	2882089	49	367	PF
PF5	33199509	1802750	105	401	PF
PF6	32193083	1655721	101	361	PF
PF7	30267992	1152599	59	163	PF
PF8	30528850	1033350	54	282	PF
PF9	29810248	1130562	59	329	PF
PF10	27523574	1620559	33	236	PF
PF11	28502719	1437989	42	417	PF
PF12	28891890	2308682	50	229	PF

## Sheet: ESKAPE_Mock
ESKAPE_samples	Total length	N50	Mean coverage	Number of contigs	Kit
BS1	24207761	590380	21	264	BS
BS2	25169824	624021	28	253	BS
BS3	25123647	481773	33	255	BS
CC1	26970102	213283	18	535	CC
CC2	26021318	112568	17	893	CC
CC3	26929326	354014	22	547	CC
DM1	17453959	228355	8	255	DM
DM2	26089247	336283	21	385	DM
DM3	19211109	336241	8	263	DM
PF1	26548787	157809	20	874	PF
PF2	28594617	125989	25	1149	PF
PF3	27734079	157538	30	910	PF

## Sheet: Swab_samples
Swab_samples	Total length	N50	Mean coverage	Number of contigs	Kit
BS1	60603246	154409	9	983	BS
BS2	58279504	114463	10	1416	BS
BS3	52243116	112103	8	1157	BS
BS4	47421815	69678	8	1329	BS
BS5	22173331	83728	7	624	BS
BS6	62332853	66974	9	1757	BS
BS7	14877200	671279	12	204	BS
BS8	24043332	111417	12	560	BS
BS9	17297021	366405	11	347	BS
CC1	67947679	79531	11	1819	CC
CC2	82233778	86464	12	2196	CC
CC3	36506125	76241	9	1065	CC
CC4	108012203	96135	12	2569	CC
CC5	99095720	95820	11	2391	CC
CC6	94950098	55221	11	3684	CC
CC7	44762474	80917	17	1214	CC
CC8	59938338	84470	19	1640	CC
CC9	47054950	82717	18	1349	CC
DM1	37264533	89948	8	995	DM
DM2	31159199	84695	6	811	DM
DM3	36933596	71182	7	1074	DM
DM4	24625088	96937	10	649	DM
DM5	19429367	340902	9	472	DM
DM6	18539262	190548	10	414	DM
DM7	31190987	88016	16	806	DM
DM8	31336341	77954	20	850	DM
DM9	22510033	123845	18	560	DM
PF1	52481929	81654	14	1933	PF
PF2	60740368	43108	12	3188	PF
PF3	85418390	34457	14	4640	PF
PF4	48404717	28942	12	2722	PF
PF5	48093567	25472	12	2971	PF
PF6	54674180	31352	12	2937	PF
PF7	51317515	41573	21	2705	PF
PF8	77251873	30725	27	4560	PF
PF9	57040416	42669	24	3054	PF
