# Supplementary material for: Evaluation of DNA extraction kits for long-read shotgun metagenomics using Oxford Nanopore sequencing for rapid taxonomic and antimicrobial resistance detection
Source: Sci Rep. 2024 Nov 27;14:29531. doi: 10.1038/s41598-024-80660-3 (PMC11603047; doi:10.1038/s41598-024-80660-3)
Supplement: Supplementary file 6 — Supplementary Material 6 [file 41598_2024_80660_MOESM6_ESM.xlsx]

## Sheet: Read_me
TableS5.1 False positive phylum counts from Kraken
Sheet	Description
Sheet 2	Maxwell® RSC Buccal Swab DNA Kit from Promega - Zymo Mock Community
Sheet 3	Maxwell® RSC Cultured Cells DNA Kit from Promega - Zymo Mock Community
Sheet 4	QIAamp DNA Mini Kit - Zymo Mock Community
Sheet 5	QIAamp PowerFecal Pro DNA Kit - Zymo Mock Community
Sheet 6	Maxwell® RSC Buccal Swab DNA Kit from Promega - ESKAPE Mock
Sheet 7	Maxwell® RSC Cultured Cells DNA Kit from Promega - ESKAPE Mock
Sheet 8	QIAamp DNA Mini Kit - ESKAPE Mock
Sheet 9	QIAamp PowerFecal Pro DNA Kit - ESKAPE Mock
Headers	Description
BS	Number of Zymo Mock Community samples extracted with BS kit
CC	Number of Zymo Mock Community samples extracted with CC kit
DM	Number of Zymo Mock Community samples extracted with DM kit
PF	Number of Zymo Mock Community samples extracted with PF kit
	The numerical value indicate the read counts assigned to each of the bacterial phylum detected apart from the phlya present in Zymo Mock Community

## Sheet: BS_Zymo
Taxa	BS1	BS2	BS3	BS4	BS5	BS6	BS7	BS8	BS9	BS10	BS11	BS12
d__Bacteria|p__Acidobacteria	0	0	0	0	0	0	0	0	1	1	0	0
d__Bacteria|p__Actinobacteria	2	4	1	6	3	25	1	6	10	4	2	4
d__Bacteria|p__Aquificae	0	0	0	0	0	1	0	0	0	0	0	0
d__Bacteria|p__Bacteroidetes	1	5	1	5	9	8	1	2	1	0	0	2
d__Bacteria|p__Candidatus Gracilibacteria	0	0	0	0	0	0	0	0	0	1	0	0
d__Bacteria|p__Chlamydiae	0	0	0	0	0	1	0	0	0	0	0	0
d__Bacteria|p__Chlorobi	0	0	0	0	1	1	0	0	0	0	0	0
d__Bacteria|p__Chloroflexi	0	0	0	0	0	1	0	0	1	0	0	0
d__Bacteria|p__Cyanobacteria	0	2	0	5	3	7	0	1	1	0	0	0
d__Bacteria|p__Deferribacteres	0	0	0	0	0	1	0	0	0	0	0	0
d__Bacteria|p__Deinococcus-Thermus	0	0	0	0	0	0	0	0	0	0	0	1
d__Bacteria|p__Elusimicrobia	0	0	0	0	0	0	0	0	0	0	0	1
d__Bacteria|p__Gemmatimonadetes	0	0	0	0	0	0	0	0	0	1	0	0
d__Bacteria|p__Lentisphaerae	1	0	0	0	0	0	0	0	0	0	0	0
d__Bacteria|p__Nitrospirae	0	0	0	0	0	0	0	0	1	0	0	0
d__Bacteria|p__Planctomycetes	0	0	0	0	1	0	0	0	1	0	0	1
d__Bacteria|p__Spirochaetes	0	0	0	1	2	0	0	0	0	0	0	0
d__Bacteria|p__Tenericutes	0	0	1	3	0	4	0	0	0	0	0	0
d__Bacteria|p__Verrucomicrobia	0	1	0	0	1	0	0	1	0	0	0	0

## Sheet: CC_Zymo
Taxa	CC1	CC2	CC3	CC4	CC5	CC6	CC7	CC8	CC9	CC10	CC11	CC12
d__Bacteria|p__Acidobacteria	0	0	0	0	0	2	0	0	1	1	0	0
d__Bacteria|p__Actinobacteria	6	3	4	39	28	23	14	11	8	2	9	12
d__Bacteria|p__Aquificae	0	0	0	0	0	0	0	0	0	0	1	0
d__Bacteria|p__Bacteroidetes	2	9	3	66	21	34	10	6	16	5	3	5
d__Bacteria|p__Chlamydiae	0	0	0	0	1	0	0	0	0	0	0	0
d__Bacteria|p__Chlorobi	0	0	1	0	0	1	0	0	1	0	0	0
d__Bacteria|p__Chloroflexi	0	0	0	4	1	1	1	1	1	0	0	2
d__Bacteria|p__Cyanobacteria	1	2	1	9	9	12	2	1	4	4	0	1
d__Bacteria|p__Deinococcus-Thermus	0	0	1	0	1	1	0	2	1	0	0	0
d__Bacteria|p__Dictyoglomi	0	0	0	0	0	0	0	0	1	0	0	0
d__Bacteria|p__Elusimicrobia	0	0	0	0	0	0	0	0	1	0	0	0
d__Bacteria|p__Fusobacteria	0	0	0	0	0	3	0	1	0	0	0	0
d__Bacteria|p__Ignavibacteriae	0	0	0	0	0	1	0	0	0	0	0	0
d__Bacteria|p__Nitrospirae	0	0	0	1	1	1	0	0	0	1	0	0
d__Bacteria|p__Planctomycetes	0	0	0	2	0	2	0	0	0	0	0	0
d__Bacteria|p__Spirochaetes	1	1	0	0	4	2	0	0	0	0	0	0
d__Bacteria|p__Synergistetes	0	0	0	0	1	0	0	0	1	0	0	0
d__Bacteria|p__Tenericutes	0	1	1	1	4	2	0	0	1	0	0	1
d__Bacteria|p__Thermodesulfobacteria	0	0	0	1	0	0	0	0	0	0	0	0
d__Bacteria|p__Thermotogae	0	0	0	0	1	0	0	0	1	0	0	0
d__Bacteria|p__Verrucomicrobia	0	0	0	0	1	0	1	0	1	0	0	0

## Sheet: DM_Zymo
Taxa	DM1	DM2	DM3	DM4	DM5	DM6	DM7	DM8	DM9	DM10	DM11	DM12
d__Bacteria|p__Acidobacteria	0	1	0	0	1	0	0	0	0	0	0	0
d__Bacteria|p__Actinobacteria	19	22	23	18	12	10	1	4	2	19	9	9
d__Bacteria|p__Aquificae	0	0	0	0	0	0	1	0	0	0	0	0
d__Bacteria|p__Armatimonadetes	0	0	0	0	1	0	0	0	0	0	0	0
d__Bacteria|p__Bacteroidetes	9	45	14	10	16	3	1	6	7	1	5	1
d__Bacteria|p__Candidatus Cloacimonetes	0	0	1	0	0	0	0	0	0	0	0	0
d__Bacteria|p__Chlorobi	0	0	0	0	0	1	0	0	0	0	0	0
d__Bacteria|p__Chloroflexi	0	1	1	0	1	0	0	0	0	2	1	0
d__Bacteria|p__Cyanobacteria	1	7	12	4	2	3	1	2	3	2	1	1
d__Bacteria|p__Deferribacteres	0	0	0	0	0	0	0	0	0	0	0	1
d__Bacteria|p__Deinococcus-Thermus	0	0	0	0	0	2	0	0	0	0	1	1
d__Bacteria|p__Fusobacteria	0	1	0	0	1	0	0	0	0	0	0	0
d__Bacteria|p__Gemmatimonadetes	1	0	0	0	0	0	0	0	0	0	0	0
d__Bacteria|p__Ignavibacteriae	0	1	0	0	0	0	0	0	0	0	0	0
d__Bacteria|p__Planctomycetes	0	2	0	0	0	0	0	0	0	0	0	0
d__Bacteria|p__Spirochaetes	0	1	1	1	1	0	0	0	0	1	0	0
d__Bacteria|p__Synergistetes	0	0	1	1	0	0	0	0	0	0	0	0
d__Bacteria|p__Tenericutes	1	1	0	2	3	1	0	0	0	1	1	0
d__Bacteria|p__Thermotogae	0	0	0	1	0	0	0	0	0	0	0	0
d__Bacteria|p__Verrucomicrobia	0	1	0	0	0	0	0	0	0	0	0	0

## Sheet: PF_Zymo
Taxa	PF1	PF2	PF3	PF4	PF5	PF6	PF7	PF8	PF9	PF10	PF11	PF12
d__Bacteria|p__Acidobacteria	3	1	1	0	5	2	0	0	0	0	0	0
d__Bacteria|p__Actinobacteria	117	109	150	53	98	83	12	16	9	14	34	37
d__Bacteria|p__Aquificae	3	2	3	0	2	1	0	0	0	0	2	0
d__Bacteria|p__Armatimonadetes	0	1	0	0	0	0	0	0	0	0	0	0
d__Bacteria|p__Bacteroidetes	37	48	58	49	49	98	9	8	8	14	14	20
d__Bacteria|p__Caldiserica	1	1	0	0	1	0	0	0	1	0	0	0
d__Bacteria|p__Calditrichaeota	0	0	0	0	0	1	0	0	0	0	0	0
d__Bacteria|p__Candidatus Gracilibacteria	0	1	0	0	1	1	0	0	1	0	1	0
d__Bacteria|p__Chlamydiae	1	2	0	1	2	0	0	0	0	0	0	1
d__Bacteria|p__Chlorobi	1	2	0	0	3	2	0	0	0	0	1	0
d__Bacteria|p__Chloroflexi	7	7	3	4	8	4	0	0	1	0	1	1
d__Bacteria|p__Cyanobacteria	20	28	37	13	26	24	4	5	5	6	5	7
d__Bacteria|p__Deferribacteres	0	0	0	0	0	0	0	0	0	0	1	0
d__Bacteria|p__Deinococcus-Thermus	1	2	6	2	3	1	0	0	0	0	0	0
d__Bacteria|p__Elusimicrobia	0	1	1	0	0	0	0	0	1	1	0	0
d__Bacteria|p__Fibrobacteres	0	0	1	0	0	0	0	0	0	0	0	1
d__Bacteria|p__Fusobacteria	1	1	4	0	1	3	1	1	2	0	0	0
d__Bacteria|p__Gemmatimonadetes	0	1	0	0	0	0	0	0	0	0	0	0
d__Bacteria|p__Ignavibacteriae	0	1	1	0	0	0	0	0	0	0	0	0
d__Bacteria|p__Nitrospirae	2	2	2	2	1	0	0	0	0	0	0	0
d__Bacteria|p__Planctomycetes	4	1	9	2	2	3	0	0	0	0	0	0
d__Bacteria|p__Spirochaetes	2	3	5	3	5	4	1	0	1	1	2	0
d__Bacteria|p__Synergistetes	0	2	0	1	1	0	0	0	1	0	0	0
d__Bacteria|p__Tenericutes	6	2	5	3	5	7	1	2	0	1	2	2
d__Bacteria|p__Thermodesulfobacteria	0	0	0	0	1	0	0	1	0	0	0	0
d__Bacteria|p__Thermotogae	2	2	4	0	1	1	0	0	1	0	1	0
d__Bacteria|p__Verrucomicrobia	4	2	4	1	3	5	1	1	0	0	0	1

## Sheet: BS_ESKAPE
Taxa	BS1	BS2	BS3
d__Bacteria|p__Bacteroidetes	0	0	2
d__Bacteria|p__Actinobacteria	2	1	2

## Sheet: CC_ESKAPE
Taxa	CC1	CC2	CC3
d__Bacteria|p__Actinobacteria	0	9	5
d__Bacteria|p__Bacteroidetes	1	0	0
d__Bacteria|p__Cyanobacteria	0	1	2
d__Bacteria|p__Tenericutes	0	1	0
d__Bacteria|p__Verrucomicrobia	0	1	0

## Sheet: DM_ESKAPE
Taxa	DM1	DM2	DM3
d__Bacteria|p__Actinobacteria	0	2	0
d__Bacteria|p__Cyanobacteria	1	1	0

## Sheet: PF_ESKAPE
Taxa	PF1	PF2	PF3
d__Bacteria|p__Actinobacteria	4	6	6
d__Bacteria|p__Bacteroidetes	0	4	1
d__Bacteria|p__Cyanobacteria	0	0	1
d__Bacteria|p__Gemmatimonadetes	0	0	1
d__Bacteria|p__Tenericutes	0	0	1
d__Bacteria|p__Verrucomicrobia	0	1	0
