# Supplementary material for: Evaluation of DNA extraction kits for long-read shotgun metagenomics using Oxford Nanopore sequencing for rapid taxonomic and antimicrobial resistance detection
Source: Sci Rep. 2024 Nov 27;14:29531. doi: 10.1038/s41598-024-80660-3 (PMC11603047; doi:10.1038/s41598-024-80660-3)
Supplement: Supplementary file 7 — Supplementary Material 7 [file 41598_2024_80660_MOESM7_ESM.xlsx]

## Sheet: Read_me
TableS5.2 Bacteria Virus Archaea and Eukaryote counts from Kraken
Sheet	Description
Sheet 2	Maxwell® RSC Buccal Swab DNA Kit from Promega - Zymo Mock Community
Sheet 3	Maxwell® RSC Cultured Cells DNA Kit from Promega - Zymo Mock Community
Sheet 4	QIAamp DNA Mini Kit - Zymo Mock Community
Sheet 5	QIAamp PowerFecal Pro DNA Kit - Zymo Mock Community
Sheet 6	Maxwell® RSC Buccal Swab DNA Kit from Promega - ESKAPE Mock
Sheet 7	Maxwell® RSC Cultured Cells DNA Kit from Promega - ESKAPE Mock
Sheet 8	QIAamp DNA Mini Kit - ESKAPE Mock
Sheet 9	QIAamp PowerFecal Pro DNA Kit - ESKAPE Mock
Headers	Description
BS	Number of Zymo Mock Community and ESKAPE Mock samples extracted with BS kit
CC	Number of Zymo Mock Community and ESKAPE Mock samples extracted with CC kit
DM	Number of Zymo Mock Community and ESKAPE Mock samples extracted with DM kit
PF	Number of Zymo Mock Community and ESKAPE Mock samples extracted with PF kit
	The numerical value indicate the read counts assigned to Archaea, Bacteria, Eukaryotes and Viruses in Zymo Mock Community and ESKAPE Mock

## Sheet: BS_zymo
Taxa	BS1	BS2	BS3	BS4	BS5	BS6	BS7	BS8	BS9	BS10	BS11	BS12
d__Archaea	0	0	0	0	2	2	0	0	0	0	0	0
d__Bacteria	26064	35716	14837	116863	167524	207812	20996	86645	122803	58930	27723	96287
d__Viruses	4	6	2	4	8	5	0	1	2	0	0	2
d__Eukaryota	57	109	26	235	253	371	45	52	117	46	16	44

## Sheet: CC_zymo
Taxa	CC1	CC2	CC3	CC4	CC5	CC6	CC7	CC8	CC9	CC10	CC11	CC12
d__Archaea	1	3	1	4	5	4	0	0	1	2	0	0
d__Bacteria	61889	62838	48069	366535	374407	270074	164610	219091	239930	114987	132348	147120
d__Eukaryota	142	123	118	528	580	384	114	235	177	62	96	99
d__Viruses	9	2	4	25	37	15	9	7	11	6	3	3

## Sheet: DM_zymo
Taxa	DM1	DM2	DM3	DM4	DM5	DM6	DM7	DM8	DM9	DM10	DM11	DM12
d__Archaea	2	2	2	1	2	1	0	0	1	1	0	0
d__Bacteria	148873	306212	235931	171330	196294	118988	262630	348090	214589	284803	148423	196503
d__Viruses	11	25	11	17	9	9	3	8	5	11	2	4
d__Eukaryota	272	347	377	319	350	256	76	82	64	130	62	98

## Sheet: PF_zymo
Taxa	PF1	PF2	PF3	PF4	PF5	PF6	PF7	PF8	PF9	PF10	PF11	PF12
d__Archaea	9	14	15	6	20	15	2	5	1	3	3	4
d__Bacteria	1100078	1223373	1658077	519097	1253293	1076692	520209	585765	611433	267298	423021	447884
d__Eukaryota	788	1199	984	738	1282	1026	372	327	290	195	287	284
d__Viruses	103	129	140	42	133	105	16	12	12	4	10	12

## Sheet: BS_ESKAPE
Taxa	BS1	BS2	BS3
d__Bacteria	111693	123161	152502
d__Viruses	4	3	0
d__Eukaryota	49	85	60

## Sheet: CC_ESKAPE
Taxa	CC1	CC2	CC3
d__Archaea	1	0	0
d__Bacteria	206682	282573	210859
d__Eukaryota	113	81	100
d__Viruses	2	3	2

## Sheet: DM_ESKAPE
Taxa	DM1	DM2	DM3
d__Bacteria	38135	127856	39138
d__Eukaryota	20	54	21
d__Viruses	0	1	1

## Sheet: PF_ESKAPE
Taxa	PF1	PF2	PF3
d__Archaea	0	1	1
d__Bacteria	201529	367865	351883
d__Eukaryota	59	113	96
d__Viruses	7	20	12
