# Supplementary material for: Evaluation of DNA extraction kits for long-read shotgun metagenomics using Oxford Nanopore sequencing for rapid taxonomic and antimicrobial resistance detection
Source: Sci Rep. 2024 Nov 27;14:29531. doi: 10.1038/s41598-024-80660-3 (PMC11603047; doi:10.1038/s41598-024-80660-3)
Supplement: Supplementary file 9 — Supplementary Material 9 [file 41598_2024_80660_MOESM9_ESM.xlsx]

## Sheet: Read_me
TableS6.2 CARD alignement summary on assembled contigs
Sheet	Description
Sheet 2-4	Maxwell® RSC Buccal Swab DNA Kit from Promega
Sheet 5-7	Maxwell® RSC Cultured Cells DNA Kit from Promega
Sheet 8-10	QIAamp DNA Mini Kit
Sheet 11-13	QIAamp PowerFecal Pro DNA Kit
Headers	Description
rname	Reference gene name
startpos	Start position
endpos	End position (or sequence length)
numreads	Number reads aligned to the region
covbases	Number of covered bases with depth >= 1
coverage	Percentage of covered bases [0..100]
meandepth	Mean depth of coverage
meanbaseq	Mean baseQ in covered region
meanmapq	Mean mapQ of selected reads

## Sheet: BS1_ESKAPE
#rname	startpos	endpos	numreads	covbases	coverage	meandepth	meanbaseq	meanmapq
gb|EU294228.1|+|21241-22717|ARO:3003109|msrE	1	1476	2	1476	100	1.99932	255	60
gb|U12338.3|+|5055-5520|ARO:3002528|AAC(3)-Ia	1	465	1	465	100	1	255	60
gb|AP009048.1|-|4303042-4304509|ARO:3003550|mdtP	1	1467	1	1464	99.7955	0.997955	255	60
gb|AP009048.1|+|3974604-3975429|ARO:3000508|gadX	1	825	1	825	100	1	255	60
gb|U00096.1|+|3660413-3663527|ARO:3000796|mdtF	1	3114	1	3113	99.9679	0.999679	255	60
gb|BA000007.3|-|4903688-4905062|ARO:3000830|cpxA	1	1374	1	1374	100	1	255	60
gb|CT025801.2|+|0-3180|ARO:3000777|adeF	1	3180	1	3155	99.2138	0.992138	255	60
gb|HM440348.1|+|775-1861|ARO:3000549|adeS	1	1086	1	1076	99.0792	0.990792	255	60
gb|M55547.1|+|0-825|ARO:3001404|OXA-9	1	825	1	825	100	1	255	7
gb|AY115475.1|+|3337-4597|ARO:3002695|cmlA5	1	1260	1	1260	100	1	255	43
gb|AE004091.2|+|2813193-2814612|ARO:3000805|OprN	1	1419	1	1419	100	1	255	60
gb|AB015853.1|+|145-1315|ARO:3003034|mexX	1	1170	1	1139	97.3504	0.973504	255	60
gb|CP013924.1|+|2063742-2065140|ARO:3003811|adeC	1	1398	1	1397	99.9285	0.999285	255	60
gb|AY307100.1|+|0-861|ARO:3000984|TEM-122	1	861	1	861	100	1	255	1
gb|U00096.1|-|1124117-1125326|ARO:3001216|mdtH	1	1209	1	1193	98.6766	0.986766	255	60
gb|DQ485529.1|+|0-657|ARO:3002790|QnrS1	1	657	1	657	100	1	255	2
gb|U00096.1|+|2154015-2155263|ARO:3000792|mdtA	1	1248	2	1239	99.2788	1.98558	255	60
gb|HM440348.1|+|0-744|ARO:3000553|adeR	1	744	1	707	95.0269	0.950269	255	60
gb|AE004091.2|+|472023-473175|ARO:3000377|MexA	1	1152	1	1152	100	1	255	60
gb|AB089595.1|+|0-1206|ARO:3000166|tet(B)	1	1206	1	1200	99.5025	0.995025	255	60
gb|AE004091.2|+|4710620-4712084|ARO:3000809|OpmD	1	1464	1	1447	98.8388	0.988388	255	60
gb|D78168.1|+|1591-3130|ARO:3000254|emrY	1	1539	1	1538	99.935	0.99935	255	60
gb|CT025802.2|+|0-1452|ARO:3000779|adeH	1	1452	1	1452	100	1	255	60
gb|CP001172.1|-|1249018-1249348|ARO:3000768|abeS	1	330	1	330	100	1	255	60
gb|CP000800.1|-|1191727-1192954|ARO:3001329|mdtG	1	1227	1	1215	99.022	0.99022	255	60
gb|D78168.1|+|536-1592|ARO:3000206|emrK	1	1056	1	1046	99.053	0.99053	255	60
gb|AY769962.1|+|2434-5611|ARO:3000781|adeJ	1	3177	1	3177	100	1	255	60
gb|AP009048.1|-|4338624-4340268|ARO:3003576|eptA	1	1644	1	1644	100	1	255	60
gb|U00096.1|-|3412802-3413465|ARO:3000656|AcrS	1	663	1	632	95.3243	0.953243	255	60
gb|EF418608.1|+|9-885|ARO:3001926|CTX-M-65	1	876	1	876	100	1	255	14
gb|V00622.1|+|243-903|ARO:3002683|catI	1	660	1	653	98.9394	0.989394	255	60
gb|U57969.1|+|294-1458|ARO:3000800|MexC	1	1164	1	1146	98.4536	0.984536	255	60
gb|U57969.1|+|4622-6062|ARO:3000802|OprJ	1	1440	1	1440	100	1	255	60
gb|U00096.1|+|2155262-2158385|ARO:3000793|mdtB	1	3123	3	3123	100	1.94268	255	60
gb|AF370885.1|+|4628-7736|ARO:3000775|adeB	1	3108	1	3108	100	1	255	60
gb|AP009048.1|-|4153663-4154296|ARO:3000518|CRP	1	633	1	633	100	1	255	60
gb|X90856.1|+|387-1194|ARO:3002645|APH(3')-IIb	1	807	1	788	97.6456	0.976456	255	60
gb|U00096.1|-|2098446-2099613|ARO:3003577|ugd	1	1167	1	1165	99.8286	0.998286	255	60
gb|AP009048.1|+|2165012-2166416|ARO:3000829|baeS	1	1404	1	1404	100	1	255	60
gb|BA000007.3|+|3212025-3212640|ARO:3000832|evgA	1	615	1	615	100	1	255	60
gb|AF024602.1|+|3155-3992|ARO:3002660|APH(6)-Id	1	837	1	837	100	1	255	60
gb|JF969163.1|+|1053-1893|ARO:3000410|sul1	1	840	1	839	99.881	0.99881	255	60
gb|U00096.3|-|481253-484403|ARO:3000216|acrB	1	3150	1	3150	100	1	255	60
gb|AF078527.1|+|4387-4840|ARO:3002847|arr-2	1	453	1	453	100	1	255	26
gb|AY795964.1|+|0-822|ARO:3001418|OXA-23	1	822	1	822	100	1	255	6
gb|AE004091.2|+|2808742-2809987|ARO:3000803|MexE	1	1245	1	1245	100	1	255	60
gb|U00096.3|-|4567286-4568519|ARO:3001214|mdtM	1	1233	1	1192	96.6748	0.966748	255	60
gb|CT025800.2|+|0-1221|ARO:3000778|adeG	1	1221	1	1221	100	1	255	60
gb|BA000007.3|-|1737690-1738104|ARO:3000676|H-NS	1	414	1	414	100	1	255	60
gb|AE004091.2|+|1221690-1222098|ARO:3000149|FosA	1	408	1	395	96.8137	0.968137	255	60
gb|AF370885.1|+|3438-4629|ARO:3000774|adeA	1	1191	1	1133	95.1301	0.951301	255	60
gb|U00096.1|+|2158385-2161463|ARO:3000794|mdtC	1	3078	3	3078	100	1.5627	255	60
gb|U00096.1|+|2484373-2487967|ARO:3000833|evgS	1	3594	1	3581	99.6383	0.996383	255	60
gb|U00096.3|+|2810769-2811300|ARO:3000516|emrR	1	531	1	531	100	1	255	60
gb|AP009048.1|+|2166412-2167135|ARO:3000828|baeR	1	723	2	722	99.8617	1.99723	255	60
gb|AB204810.2|+|186-1533|ARO:3000753|abeM	1	1347	1	1347	100	1	255	60
gb|GU437214.1|+|0-774|ARO:3000858|armA	1	774	2	774	100	2	255	60
gb|AP009048.1|+|2586250-2589364|ARO:3000491|acrD	1	3114	1	3114	100	1	255	60
gb|AP009048.1|-|4306556-4307588|ARO:3003548|mdtN	1	1032	1	395	38.2752	0.382752	255	60
gb|CP001182.2|+|3283426-3284677|ARO:3000780|adeI	1	1251	1	1251	100	1	255	60
gb|AE004091.2|+|4706409-4707522|ARO:3000807|MexH	1	1113	1	1079	96.9452	0.969452	255	60
gb|U00096.1|+|3415032-3418137|ARO:3000502|AcrF	1	3105	2	2696	86.8277	0.868277	255	60
gb|U00096.1|+|3413863-3415021|ARO:3000499|AcrE	1	1158	1	1158	100	1	255	60
gb|AF205943.1|+|7511-8312|ARO:3001405|OXA-10	1	801	1	801	100	1	255	2
gb|KF921535.1|+|617-1091|ARO:3002859|dfrA14	1	474	1	474	100	1	255	60
gb|U57969.1|+|1485-4617|ARO:3000801|MexD	1	3132	1	3119	99.5849	0.995849	255	60
gb|AE004091.2|+|3982020-3984009|ARO:3002985|arnA	1	1989	1	1989	100	1	255	60
gb|AY769962.1|+|5610-7065|ARO:3000782|adeK	1	1455	1	1455	100	1	255	60
gb|AP009048.1|+|2810082-2811255|ARO:3000027|emrA	1	1173	1	1173	100	1	255	60
gb|AB015853.1|+|1330-4471|ARO:3003033|mexY	1	3141	1	3081	98.0898	0.980898	255	60
gb|U00096.3|-|3203309-3204131|ARO:3002986|bacA	1	822	1	806	98.0535	0.980535	255	60
gb|AF313472.2|+|15593-16397|ARO:3002639|APH(3'')-Ib	1	804	1	803	99.8756	0.998756	255	60
gb|U00096.1|+|2812615-2814154|ARO:3000074|emrB	1	1539	1	1526	99.1553	0.991553	255	7
gb|EF016356.1|+|0-825|ARO:3001615|OXA-66	1	825	1	821	99.5152	0.995152	255	0
gb|KF147862.1|+|0-654|ARO:3000559|adeN	1	654	1	654	100	1	255	60
gb|AP009048.1|-|3980025-3981183|ARO:3000795|mdtE	1	1158	1	1158	100	1	255	60
gb|AP009048.1|+|1621287-1621671|ARO:3000263|marA	1	384	1	379	98.6979	0.986979	255	60
gb|L11616.1|+|1569-4710|ARO:3000378|MexB	1	3141	1	3141	100	1	255	60
gb|AF534183.1|+|2970-4245|ARO:3000165|tet(A)	1	1275	1	1275	100	1	255	60
gb|AP009048.1|-|4304505-4306557|ARO:3003549|mdtO	1	2052	1	2052	100	1	255	60
gb|KR091911.1|-|74564-75350|ARO:3002578|AAC(6')-Ib7	1	786	1	210	26.7176	0.267176	255	60
gb|U00096.1|+|2367070-2368039|ARO:3003578|PmrF	1	969	1	969	100	1	255	60
gb|AE004091.2|+|177306-178458|ARO:3003679|TriA	1	1152	1	1152	100	1	255	60
gb|AE004091.2|+|178454-179525|ARO:3003680|TriB	1	1071	1	1071	100	1	255	60
gb|AE004091.2|+|179521-182569|ARO:3003681|TriC	1	3048	1	3048	100	1	255	60
gb|AE004091.2|+|5584100-5585549|ARO:3003682|OpmH	1	1449	1	1449	100	1	255	60
gb|AB219524.1|+|1176-4338|ARO:3003699|mexQ	1	3162	1	3155	99.7786	0.997786	255	60
gb|AE004091.2|-|4119269-4120373|ARO:3003692|MexJ	1	1104	1	1104	100	1	255	60
gb|AE004091.2|-|4116187-4119265|ARO:3003693|MexK	1	3078	1	3078	100	1	255	60
gb|AE004091.2|+|4903465-4904596|ARO:3003030|MexV	1	1131	1	1131	100	1	255	60
gb|NC_002516.2|+|4904646-4907703|ARO:3003031|MexW	1	3057	1	3048	99.7056	0.997056	255	60
gb|AB219524.1|+|4334-5810|ARO:3003700|opmE	1	1476	1	1476	100	1	255	60
gb|AB219523.1|+|21-1179|ARO:3003704|mexM	1	1158	1	1158	100	1	255	60
gb|AB219523.1|+|1175-4286|ARO:3003705|mexN	1	3111	1	3110	99.9679	0.999679	255	60
gb|CP015085.1|-|2551711-2552440|ARO:3003838|gadW	1	729	1	676	92.7298	0.927298	255	60
gb|U00096.3|-|721055-721733|ARO:3003841|kdpE	1	678	1	611	90.118	0.90118	255	60
gb|EU370913.1|+|46651-47827|ARO:3003922|oqxA	1	1176	1	1156	98.2993	0.982993	255	60
gb|EU370913.1|+|47850-51003|ARO:3003923|oqxB	1	3153	1	3153	100	1	255	60
gb|U00096.3|+|966620-968369|ARO:3003950|msbA	1	1749	1	1748	99.9428	0.999428	255	60
gb|AE004091.2|-|2854010-2855291|ARO:3004073|MuxA	1	1281	1	1281	100	1	255	60
gb|LT673656.1|-|1884344-1885022|ARO:3004054|Paer_CpxR	1	678	1	678	100	1	255	60
gb|AF231986.2|+|3307-4522|ARO:3002705|floR	1	1215	1	1214	99.9177	0.999177	255	60
gb|AE004091.2|-|2846282-2847779|ARO:3004072|OpmB	1	1497	1	1497	100	1	255	60
gb|KR297239.1|-|414-1428|ARO:3000620|adeL	1	1014	1	1014	100	1	255	60
gb|AE004091.2|+|5606102-5606435|ARO:3004038|Paer_emrE	1	333	1	333	100	1	255	60
gb|AJ318073.1|+|793-1990|ARO:3004041|Kpne_acrA	1	1197	1	1194	99.7494	0.997494	255	60
gb|U00096.3|-|484425-485619|ARO:3004043|Ecol_acrA	1	1194	1	1194	100	1	255	60
gb|CP012901.1|-|5979156-5980365|ARO:3003801|bcr-1	1	1209	1	1209	100	1	255	60
gb|CP038661.1|+|6223618-6224407|ARO:3003643|OXA-486	1	789	1	789	100	1	255	15
gb|JQ340365.1|+|0-1434|ARO:3003583|basS	1	1434	1	1424	99.3026	0.993026	255	60
gb|AE004091.2|+|2810008-2813197|ARO:3000804|MexF	1	3189	1	3188	99.9686	0.999686	255	60
gb|AE004091.2|+|476332-477790|ARO:3000379|OprM	1	1458	1	1427	97.8738	0.978738	255	60
gb|AE004091.2|-|2850882-2854014|ARO:3004074|MuxB	1	3132	1	3131	99.9681	0.999681	255	60
gb|AE004091.2|-|2847775-2850886|ARO:3004075|MuxC	1	3111	1	3105	99.8071	0.998071	255	60
gb|AE004091.2|-|1472546-1473980|ARO:3004077|PmpM	1	1434	1	1394	97.2106	0.972106	255	60
gb|X02340.1|+|222-1194|ARO:3004089|ANT(3'')-IIa	1	972	2	812	83.5391	1.65947	255	7.5
gb|AE004091.2|-|2503424-2503895|ARO:3004107|Paer_soxR	1	471	1	471	100	1	255	60
gb|KU254579.1|+|59421-59841|ARO:3004111|FosA6	1	420	1	420	100	1	255	55
gb|JQ394987.1|+|0-1233|ARO:3001328|Ecol_mdfA	1	1233	1	1220	98.9457	0.989457	255	60
gb|U00096.3|-|4377810-4378944|ARO:3004290|Ecol_ampC_BLA	1	1134	1	1087	95.8554	0.958554	255	10
gb|NC_002516.2|-|779462-780101|ARO:3002679|Paer_catB7	1	639	1	639	100	1	255	60
gb|AJ011502.1|+|300-1425|ARO:3004122|Kpne_OmpK37	1	1125	1	1123	99.8222	0.998222	255	60
gb|DQ839391.1|-|12872-13757|ARO:3003741|mphE	1	885	2	885	100	1.97514	255	60
gb|CP000521.1|-|1557233-1558523|ARO:3004573|Abau_AbaF	1	1290	1	1231	95.4264	0.954264	255	60
gb|CP001182.2|-|2255584-2256889|ARO:3004574|Abau_AbaQ	1	1305	1	1304	99.9234	0.999234	255	60
gb|FJ911554.1|+|176-1655|ARO:3004577|Abau_AmvA	1	1479	1	1479	100	1	255	60
gb|AP006725.1|+|2483889-2484252|ARO:3004580|Kpne_KpnE	1	363	1	363	100	1	255	60
gb|AP006725.1|+|2484238-2484568|ARO:3004583|Kpne_KpnF	1	330	1	330	100	1	255	60
gb|ACWO01000051.1|+|22092-23265|ARO:3004588|Kpne_KpnG	1	1173	1	1173	100	1	255	60
gb|U49101.1|+|1490-1838|ARO:3005010|qacEdelta1	1	348	1	348	100	1	255	58
gb|VAOQ01003483.1|+|0-339|ARO:3005040|YajC	1	339	1	339	100	1	255	60
gb|FO834906.1|-|2173974-2175099|ARO:3005044|OmpA	1	1125	1	1125	100	1	255	60
gb|FO203501.1|+|5123640-5125365|ARO:3005047|eptB	1	1725	1	1725	100	1	255	60
gb|CP045110.1|-|521271-522372|ARO:3005051|LpsB	1	1101	1	1071	97.2752	0.972752	255	60
gb|FO834906.1|+|304977-306633|ARO:3005053|ArnT	1	1656	1	1644	99.2754	0.992754	255	60
gb|CP007727.1|-|807206-809555|ARO:3005059|LptD	1	2349	1	2349	100	1	255	60
gb|AE004091.2|+|3450837-3451509|ARO:3005063|cprR	1	672	1	656	97.619	0.97619	255	60
gb|AE004091.2|+|3451505-3452801|ARO:3005064|cprS	1	1296	1	1285	99.1512	0.991512	255	60
gb|AE004091.2|-|1950438-1951725|ARO:3005067|ParS	1	1287	1	1232	95.7265	0.957265	255	60
gb|AE004091.2|-|1951725-1952433|ARO:3005068|ParR	1	708	1	700	98.8701	0.988701	255	60
gb|NG_064681.1|+|101-1252|ARO:3006300|ADC-123	1	1152	1	1152	100	1	255	56
gb|NG_050947.1|+|1-1194|ARO:3006546|PDC-167	1	1194	1	1166	97.6549	0.976549	255	10
gb|FJ768952.1|+|0-1488|ARO:3000237|TolC	1	1488	1	1488	100	1	255	60
gb|AE004091.2|+|4705955-4706402|ARO:3000806|MexG	1	447	1	447	100	1	255	60
gb|AE004091.2|+|4707534-4710624|ARO:3000808|MexI	1	3090	1	3090	100	1	255	60
gb|AE004091.2|+|4120468-4121107|ARO:3003710|MexL	1	639	1	629	98.4351	0.984351	255	60
gb|U00096.3|-|2306971-2308615|ARO:3003952|YojI	1	1644	1	1644	100	1	255	60
gb|AY034847.1|+|5-887|ARO:3002312|KPC-2	1	882	2	882	100	2	255	1
gb|LR730402.1|+|740042-740987|ARO:3003843|leuO	1	945	1	945	100	1	255	60
gb|GQ343019.1|+|132-1023|ARO:3002999|CblA-1	1	891	0	0	0	0	0	0
gb|HQ845196.1|+|0-861|ARO:3001109|SHV-52	1	861	0	0	0	0	0	0
gb|AF028812.1|+|392-887|ARO:3002867|dfrF	1	495	0	0	0	0	0	0
gb|JX017365.1|+|244-1120|ARO:3001989|CTX-M-130	1	876	0	0	0	0	0	0
gb|JN967644.1|+|0-813|ARO:3002356|NDM-6	1	813	0	0	0	0	0	0
gb|LC004922.1|+|0-1146|ARO:3001855|ACT-35	1	1146	0	0	0	0	0	0
gb|AF135373.1|+|11-908|ARO:3002244|CARB-5	1	897	0	0	0	0	0	0
gb|AY234334.1|+|0-846|ARO:3000600|Erm(34)	1	846	0	0	0	0	0	0
gb|AY628199.1|+|203-1064|ARO:3000988|TEM-126	1	861	0	0	0	0	0	0
gb|EU408351.1|+|16572-17454|ARO:3002511|LRA-12	1	882	0	0	0	0	0	0
gb|AF157553.1|+|147-1008|ARO:3000938|TEM-72	1	861	0	0	0	0	0	0
gb|AF062386.1|+|30-862|ARO:3000928|TEM-59	1	831	0	0	0	0	0	0
gb|GQ140348.1|+|0-882|ARO:3002320|KPC-10	1	882	0	0	0	0	0	0
gb|JN861780.1|+|0-825|ARO:3001711|OXA-212	1	825	0	0	0	0	0	0
gb|AJ243491.1|+|0-741|ARO:3002193|IMP-2	1	741	0	0	0	0	0	0
gb|X92508.1|+|332-1481|ARO:3002012|CMY-1	1	1149	0	0	0	0	0	0
gb|KF203103.1|+|0-822|ARO:3001517|OXA-329	1	822	0	0	0	0	0	0
gb|JN848330.1|+|0-1146|ARO:3001832|ACT-10	1	1146	0	0	0	0	0	0
gb|AB871653.1|+|11870-12695|ARO:3001557|OXA-371	1	825	0	0	0	0	0	0
gb|AY047358.1|+|1710-2352|ARO:3003552|fusB	1	642	0	0	0	0	0	0
gb|JN790862.1|+|244-1120|ARO:3001980|CTX-M-121	1	876	0	0	0	0	0	0
gb|AY536519.1|+|37-937|ARO:3002372|VEB-3	1	900	0	0	0	0	0	0
gb|M14039.1|+|412-898|ARO:3002835|lnuA	1	486	0	0	0	0	0	0
gb|AJ519683.1|+|281-1076|ARO:3001794|OXA-45	1	795	0	0	0	0	0	0
gb|FJ617207.1|+|0-828|ARO:3001800|OXA-226	1	828	0	0	0	0	0	0
gb|KM211508.1|+|0-876|ARO:3003163|CTX-M-155	1	876	0	0	0	0	0	0
gb|KM087853.1|+|0-1140|ARO:3002146|DHA-15	1	1140	0	0	0	0	0	0
gb|AJ871876.1|+|0-876|ARO:3002415|OXY-6-3	1	876	0	0	0	0	0	0
gb|EU487198.1|+|216-642|ARO:3002804|FosA2	1	426	0	0	0	0	0	0
gb|K00432.1|+|306-1113|ARO:3002649|APH(3')-Va	1	807	0	0	0	0	0	0
gb|JX259319.1|+|0-681|ARO:3002771|QnrB58	1	681	0	0	0	0	0	0
gb|KC544262.1|+|665-1424|ARO:3003198|rmtH	1	759	0	0	0	0	0	0
gb|AJ871874.1|+|0-876|ARO:3002413|OXY-6-1	1	876	0	0	0	0	0	0
gb|AE006468.2|+|400860-401325|ARO:3000504|golS	1	465	0	0	0	0	0	0
gb|KM087846.1|+|0-1146|ARO:3002125|CMY-114	1	1146	0	0	0	0	0	0
gb|AF525303.2|+|2770-3586|ARO:3001808|OXA-60	1	816	0	0	0	0	0	0
gb|AM231719.1|+|0-825|ARO:3001650|OXA-90	1	825	0	0	0	0	0	0
gb|AF275256.1|+|0-885|ARO:3002380|SME-2	1	885	0	0	0	0	0	0
gb|L06161.1|+|105-945|ARO:3002538|AAC(3)-IIIc	1	840	0	0	0	0	0	0
gb|AF473577.1|+|0-873|ARO:3002397|OXY-2-2	1	873	0	0	0	0	0	0
gb|GQ152600.1|+|0-1152|ARO:3002188|MOX-5	1	1152	0	0	0	0	0	0
gb|KC292503.1|+|4334-5195|ARO:3000904|TEM-34	1	861	0	0	0	0	0	0
gb|CU459141.1|+|2175316-2176141|ARO:3001617|OXA-69	1	825	0	0	0	0	0	0
gb|AF527798.1|+|0-783|ARO:3000879|TEM-7	1	783	0	0	0	0	0	0
gb|AB023477.1|+|0-861|ARO:3001082|SHV-24	1	861	0	0	0	0	0	0
gb|JX440358.1|+|130-775|ARO:3002762|QnrB47	1	645	0	0	0	0	0	0
gb|HE616889.1|+|1826-2627|ARO:3001502|OXA-256	1	801	0	0	0	0	0	0
gb|HQ631376.1|+|0-657|ARO:3002795|QnrS6	1	657	0	0	0	0	0	0
gb|KF203104.1|+|0-822|ARO:3001518|OXA-330	1	822	0	0	0	0	0	0
gb|HM146927.1|+|0-1146|ARO:3002053|CMY-42	1	1146	0	0	0	0	0	0
gb|JQ808129.1|+|633-1188|ARO:3002546|AAC(6')-Ib	1	555	0	0	0	0	0	0
gb|JX440350.1|+|1026-2172|ARO:3002083|CMY-70	1	1146	0	0	0	0	0	0
gb|JQ772478.1|+|140-1004|ARO:3002350|GES-21	1	864	0	0	0	0	0	0
gb|AF535129.1|+|0-861|ARO:3001099|SHV-41	1	861	0	0	0	0	0	0
gb|KJ427797.1|+|0-825|ARO:3001577|OXA-391	1	825	0	0	0	0	0	0
gb|AY491682.1|+|0-861|ARO:3000996|TEM-132	1	861	0	0	0	0	0	0
gb|AJ809407.1|+|118-898|ARO:3002620|aadA23	1	780	0	0	0	0	0	0
gb|KF361506.1|+|0-813|ARO:3002360|NDM-10	1	813	0	0	0	0	0	0
gb|KC580655.1|+|0-645|ARO:3002778|QnrB66	1	645	0	0	0	0	0	0
gb|AF535130.1|+|0-861|ARO:3001100|SHV-42	1	861	0	0	0	0	0	0
gb|AF315786.1|+|1313-2114|ARO:3001429|OXA-35	1	801	0	0	0	0	0	0
gb|AF132290.1|+|87-948|ARO:3001076|SHV-18	1	861	0	0	0	0	0	0
gb|Z50108.1|+|238-1768|ARO:3003026|fusH	1	1530	0	0	0	0	0	0
gb|AM176554.2|+|30-891|ARO:3001133|SHV-79	1	861	0	0	0	0	0	0
gb|Y10279.1|+|0-861|ARO:3000916|TEM-47	1	861	0	0	0	0	0	0
gb|X65254.1|+|175-1036|ARO:3000887|TEM-16	1	861	0	0	0	0	0	0
gb|JX982636.1|+|0-801|ARO:3002307|VIM-37	1	801	0	0	0	0	0	0
gb|KM087832.1|+|0-1146|ARO:3001849|ACT-29	1	1146	0	0	0	0	0	0
gb|Y11068.1|+|16-1165|ARO:3002157|FOX-3	1	1149	0	0	0	0	0	0
gb|EU748544.1|+|0-927|ARO:3002366|PER-4	1	927	0	0	0	0	0	0
gb|AJ620678.1|+|0-753|ARO:3000845|GIM-1	1	753	0	0	0	0	0	0
gb|AB753456.1|+|0-741|ARO:3002233|IMP-42	1	741	0	0	0	0	0	0
gb|AY040093.1|+|68-929|ARO:3000965|TEM-102	1	861	0	0	0	0	0	0
gb|U36911.1|+|1429-2290|ARO:3000979|TEM-116	1	861	0	0	0	0	0	0
gb|HM544040.1|+|0-1146|ARO:3002066|CMY-55	1	1146	0	0	0	0	0	0
gb|DQ061159.1|+|346-1222|ARO:3001904|CTX-M-42	1	876	0	0	0	0	0	0
gb|FJ194944.1|+|46-907|ARO:3001154|SHV-105	1	861	0	0	0	0	0	0
gb|JQ733576.1|+|1027-2173|ARO:3002092|CMY-79	1	1146	0	0	0	0	0	0
gb|HQ322613.1|+|0-1146|ARO:3002067|CMY-56	1	1146	0	0	0	0	0	0
gb|KM588354.1|+|0-825|ARO:3003149|OXA-426	1	825	0	0	0	0	0	0
gb|HM569226.2|+|1039-2185|ARO:3002059|CMY-48	1	1146	0	0	0	0	0	0
gb|JN173060.2|+|2306-2951|ARO:3002753|QnrB38	1	645	0	0	0	0	0	0
gb|AY628175.1|+|210-1071|ARO:3000972|TEM-109	1	861	0	0	0	0	0	0
gb|AJ698325.1|-|14502-15417|ARO:3003203|TLA-2	1	915	0	0	0	0	0	0
gb|KF976405.1|+|7837-8698|ARO:3001071|SHV-12	1	861	0	0	0	0	0	0
gb|AY587956.1|+|0-774|ARO:3001773|OXA-61	1	774	0	0	0	0	0	0
gb|U14749.1|+|690-1557|ARO:3002243|CARB-4	1	867	0	0	0	0	0	0
gb|AF462019.1|+|26-656|ARO:3002681|catB9	1	630	0	0	0	0	0	0
gb|U95363.2|+|0-861|ARO:3000912|TEM-43	1	861	0	0	0	0	0	0
gb|FJ666071.1|+|0-1194|ARO:3002507|PDC-8	1	1194	0	0	0	0	0	0
gb|X51891.1|+|189-1335|ARO:3000326|ErmE	1	1146	0	0	0	0	0	0
gb|AF031329.1|+|0-441|ARO:3002565|AAC(6')-Iu	1	441	0	0	0	0	0	0
gb|EF420108.1|+|37-937|ARO:3002375|VEB-5	1	900	0	0	0	0	0	0
gb|Z50802.3|+|717-1215|ARO:3003012|dfrA13	1	498	0	0	0	0	0	0
gb|AF250872.1|+|0-861|ARO:3000954|TEM-87	1	861	0	0	0	0	0	0
gb|AM919399.1|+|0-681|ARO:3002733|QnrB18	1	681	0	0	0	0	0	0
gb|EU408350.1|-|11679-12585|ARO:3002488|LRA-9	1	906	0	0	0	0	0	0
gb|DQ143913.1|+|1774-2575|ARO:3002282|VIM-12	1	801	0	0	0	0	0	0
gb|AY138986.1|+|0-789|ARO:3002604|aadA4	1	789	0	0	0	0	0	0
gb|JX013656.1|+|0-801|ARO:3002304|VIM-34	1	801	0	0	0	0	0	0
gb|DQ174304.1|+|4-865|ARO:3001119|SHV-64	1	861	0	0	0	0	0	0
gb|AB529520.1|+|0-720|ARO:3002263|IND-7	1	720	0	0	0	0	0	0
gb|KP050489.1|+|0-861|ARO:3001364|SHV-182	1	861	0	0	0	0	0	0
gb|HQ529916.1|+|110-971|ARO:3001045|TEM-183	1	861	0	0	0	0	0	0
gb|AP008955.1|-|4758175-4759207|ARO:3002815|clbB	1	1032	0	0	0	0	0	0
gb|X63451.1|+|0-1653|ARO:3002828|srmB	1	1653	0	0	0	0	0	0
gb|FFFO01000009.1|+|81760-82162|ARO:3000198|FosX	1	402	0	0	0	0	0	0
gb|JF274246.1|+|0-876|ARO:3001972|CTX-M-112	1	876	0	0	0	0	0	0
gb|AY847146.1|+|82-958|ARO:3001912|CTX-M-50	1	876	0	0	0	0	0	0
gb|AB700703.1|+|161-1022|ARO:3001057|TEM-198	1	861	0	0	0	0	0	0
gb|KC199968.1|+|0-453|ARO:3002853|arr-8	1	453	0	0	0	0	0	0
gb|JX028276.1|-|35585-36821|ARO:3002883|rgt1438	1	1236	0	0	0	0	0	0
gb|KJ188748.1|+|0-885|ARO:3002383|SME-5	1	885	0	0	0	0	0	0
gb|AB061794.1|+|6017-7166|ARO:3002020|CMY-9	1	1149	0	0	0	0	0	0
gb|AY939911.1|+|3535-4441|ARO:3002634|APH(2'')-Ie	1	906	0	0	0	0	0	0
gb|DQ631414.1|+|0-681|ARO:3002724|QnrB10	1	681	0	0	0	0	0	0
gb|L06163.1|+|531-1074|ARO:3002595|AAC(6')-IIb	1	543	0	0	0	0	0	0
gb|AY227053.1|+|0-765|ARO:3003103|cphA7	1	765	0	0	0	0	0	0
gb|AJ420864.1|+|155-896|ARO:3002203|IMP-12	1	741	0	0	0	0	0	0
gb|JQ422052.1|+|1099-1930|ARO:3001692|OXA-229	1	831	0	0	0	0	0	0
gb|AM279652.1|+|0-825|ARO:3001646|OXA-98	1	825	0	0	0	0	0	0
gb|AF201828.2|+|115-937|ARO:3001422|OXA-27	1	822	0	0	0	0	0	0
gb|DQ836922.1|+|0-861|ARO:3001144|SHV-92	1	861	0	0	0	0	0	0
gb|FJ381668.1|+|56-848|ARO:3002612|aadA12	1	792	0	0	0	0	0	0
gb|JX101693.1|+|58200-58833|ARO:3002676|catB3	1	633	0	0	0	0	0	0
gb|FJ755841.1|+|0-846|ARO:3002432|OKP-A-15	1	846	0	0	0	0	0	0
gb|BA000018.3|-|735416-735860|ARO:3000815|mgrA	1	444	0	0	0	0	0	0
gb|JN935137.1|+|0-861|ARO:3001055|TEM-195	1	861	0	0	0	0	0	0
gb|AB462903.1|+|1199-1751|ARO:3002574|AAC(6')-Iaf	1	552	0	0	0	0	0	0
gb|AM932669.1|+|105-603|ARO:3003017|dfrA21	1	498	0	0	0	0	0	0
gb|D16099.1|+|409-1297|ARO:3001300|myrA	1	888	0	0	0	0	0	0
gb|DQ823382.1|+|0-1569|ARO:3002830|vgaALC	1	1569	0	0	0	0	0	0
gb|JQ820242.1|+|0-831|ARO:3001677|OXA-236	1	831	0	0	0	0	0	0
gb|EU586041.1|+|0-861|ARO:3001112|SHV-56	1	861	0	0	0	0	0	0
gb|FJ234412.1|+|0-882|ARO:3002318|KPC-8	1	882	0	0	0	0	0	0
gb|KF986257.1|+|20-845|ARO:3001562|OXA-376	1	825	0	0	0	0	0	0
gb|JF802084.1|+|559-1591|ARO:3002912|vanN	1	1032	0	0	0	0	0	0
gb|JX311308.1|+|0-801|ARO:3002299|VIM-29	1	801	0	0	0	0	0	0
gb|EU523697.1|+|686-1973|ARO:3000572|tet(42)	1	1287	0	0	0	0	0	0
gb|JF837330.1|-|1966-3343|ARO:3003196|tet(45)	1	1377	0	0	0	0	0	0
gb|L06940.1|+|0-1218|ARO:3000173|tet(E)	1	1218	0	0	0	0	0	0
gb|L39157.1|+|345-1158|ARO:3003060|tsnR	1	813	0	0	0	0	0	0
gb|AB372224.1|+|0-1146|ARO:3002050|CMY-39	1	1146	0	0	0	0	0	0
gb|EU118148.2|+|1010-1811|ARO:3002287|VIM-17	1	801	0	0	0	0	0	0
gb|KP143090.1|-|1199-1619|ARO:3003209|fosA5	1	420	0	0	0	0	0	0
gb|X59968.1|+|507-1686|ARO:3002690|Sliv_cmlR	1	1179	0	0	0	0	0	0
gb|U35369.1|+|177-840|ARO:3002921|vanR_in_vanB_cl	1	663	0	0	0	0	0	0
gb|JN848782.2|+|1827-2568|ARO:3002224|IMP-33	1	741	0	0	0	0	0	0
gb|EF118171.1|+|3181-3922|ARO:3002210|IMP-19	1	741	0	0	0	0	0	0
gb|AF190693.1|+|208-1069|ARO:3000944|TEM-78	1	861	0	0	0	0	0	0
gb|EF660562.1|+|1671-2124|ARO:3002849|arr-4	1	453	0	0	0	0	0	0
gb|AF118110.1|-|71-1037|ARO:3003002|CfxA2	1	966	0	0	0	0	0	0
gb|AY143430.1|+|0-876|ARO:3001886|CTX-M-24	1	876	0	0	0	0	0	0
gb|EU515249.1|+|0-1146|ARO:3002036|CMY-25	1	1146	0	0	0	0	0	0
gb|LC031883.1|+|5071-5812|ARO:3003659|IMP-51	1	741	0	0	0	0	0	0
gb|DQ058663.1|+|0-657|ARO:3002711|QnrA5	1	657	0	0	0	0	0	0
gb|KM087849.1|+|0-1140|ARO:3002150|DHA-19	1	1140	0	0	0	0	0	0
gb|GU207844.1|+|0-864|ARO:3002343|GES-14	1	864	0	0	0	0	0	0
gb|CP000253.1|-|1360280-1361636|ARO:3000839|arlS	1	1356	0	0	0	0	0	0
gb|AJ401618.1|+|1971-3144|ARO:3002514|OCH-1	1	1173	0	0	0	0	0	0
gb|JX423831.1|+|2676-3474|ARO:3001778|OXA-232	1	798	0	0	0	0	0	0
gb|U10251.1|+|180-975|ARO:3001407|OXA-12	1	795	0	0	0	0	0	0
gb|KF297577.1|+|0-822|ARO:3001535|OXA-348	1	822	0	0	0	0	0	0
gb|DQ193536.1|+|0-861|ARO:3001141|SHV-89	1	861	0	0	0	0	0	0
gb|AF325134.1|+|0-876|ARO:3001881|CTX-M-19	1	876	0	0	0	0	0	0
gb|HQ425493.1|+|0-822|ARO:3001480|OXA-195	1	822	0	0	0	0	0	0
gb|JN704570.1|+|4038-4836|ARO:3001814|OXA-199	1	798	0	0	0	0	0	0
gb|AY822595.1|+|22-898|ARO:3001900|CTX-M-38	1	876	0	0	0	0	0	0
gb|AY271267.1|+|0-861|ARO:3000983|TEM-121	1	861	0	0	0	0	0	0
gb|AJ866284.2|+|0-861|ARO:3001116|SHV-61	1	861	0	0	0	0	0	0
gb|EF210159.1|+|0-876|ARO:3001919|CTX-M-58	1	876	0	0	0	0	0	0
gb|EF374097.1|+|0-876|ARO:3001918|CTX-M-56	1	876	0	0	0	0	0	0
gb|AY853593.1|+|214-1075|ARO:3001002|TEM-138	1	861	0	0	0	0	0	0
gb|AB008454.1|+|153-1290|ARO:3002493|SRT-1	1	1137	0	0	0	0	0	0
gb|AY265889.1|+|2-458|ARO:3002477|LEN-14	1	456	0	0	0	0	0	0
gb|AJ295341.1|+|0-1173|ARO:3002516|OCH-3	1	1173	0	0	0	0	0	0
gb|EU155018.1|+|0-861|ARO:3001150|SHV-101	1	861	0	0	0	0	0	0
gb|AY055205.1|+|181-1054|ARO:3002403|OXY-2-8	1	873	0	0	0	0	0	0
gb|KP096412.1|+|0-801|ARO:3003179|VIM-43	1	801	0	0	0	0	0	0
gb|V01499.1|+|230-1256|ARO:3002655|APH(4)-Ia	1	1026	0	0	0	0	0	0
gb|AB016934.1|+|6575-7376|ARO:3000423|FomA	1	801	0	0	0	0	0	0
gb|FN554543.1|+|0-864|ARO:3002341|GES-12	1	864	0	0	0	0	0	0
gb|KJ207205.1|+|1039-2185|ARO:3002117|CMY-105	1	1146	0	0	0	0	0	0
gb|AF355189.1|+|1434-2439|ARO:3002600|AAC_3Ib_AAC_6Ib	1	1005	0	0	0	0	0	0
gb|AY070258.1|+|0-861|ARO:3001093|SHV-35	1	861	0	0	0	0	0	0
gb|KC783461.1|+|0-861|ARO:3001383|TEM-206	1	861	0	0	0	0	0	0
gb|Y10693.2|+|0-828|ARO:3001416|OXA-21	1	828	0	0	0	0	0	0
gb|HQ661362.1|+|71-932|ARO:3001168|SHV-121	1	861	0	0	0	0	0	0
gb|L20573.1|+|2064-2676|ARO:3003250|bcrC	1	612	0	0	0	0	0	0
gb|CP016344.1|+|2782791-2783652|ARO:3002459|LEN-9	1	861	0	0	0	0	0	0
gb|AB261016.2|-|91163-91823|ARO:3002665|npmA	1	660	0	0	0	0	0	0
gb|AM850916.2|+|18-879|ARO:3002429|OKP-A-12	1	861	0	0	0	0	0	0
gb|AF143804.1|+|0-861|ARO:3000959|TEM-92	1	861	0	0	0	0	0	0
gb|KF526113.1|+|0-1146|ARO:3002112|CMY-100	1	1146	0	0	0	0	0	0
gb|AB113580.1|+|1329-2193|ARO:3002332|GES-3	1	864	0	0	0	0	0	0
gb|AY227752.1|+|88-1234|ARO:3002168|MIR-2	1	1146	0	0	0	0	0	0
gb|NZ_SQNR01000043.1|+|1505-2381|ARO:3001948|CTX-M-88	1	876	0	0	0	0	0	0
gb|EF653400.1|+|434-1259|ARO:3001644|OXA-113	1	825	0	0	0	0	0	0
gb|AM051152.1|+|0-861|ARO:3002436|OKP-B-3	1	861	0	0	0	0	0	0
gb|AE006468.2|-|2039654-2040377|ARO:3000826|sdiA	1	723	0	0	0	0	0	0
gb|KM433671.1|+|0-822|ARO:3003160|OXA-422	1	822	0	0	0	0	0	0
gb|HM113564.1|+|0-825|ARO:3001472|OXA-178	1	825	0	0	0	0	0	0
gb|AJ548797.1|+|923-1688|ARO:3003094|imiH	1	765	0	0	0	0	0	0
gb|AM850911.2|+|0-861|ARO:3002468|LEN-21	1	861	0	0	0	0	0	0
gb|KF730652.1|+|0-657|ARO:3002797|QnrS8	1	657	0	0	0	0	0	0
gb|JN205800.1|+|4140-4938|ARO:3001784|OXA-181	1	798	0	0	0	0	0	0
gb|KF992029.1|+|748-1894|ARO:3001840|ACT-19	1	1146	0	0	0	0	0	0
gb|HQ661363.1|+|71-932|ARO:3001181|SHV-137	1	861	0	0	0	0	0	0
gb|DQ309277.1|+|0-825|ARO:3001623|OXA-83	1	825	0	0	0	0	0	0
gb|KM087833.1|+|0-1146|ARO:3001850|ACT-30	1	1146	0	0	0	0	0	0
gb|JX121119.1|+|0-858|ARO:3001191|SHV-152	1	858	0	0	0	0	0	0
gb|HE981194.1|+|0-861|ARO:3001347|SHV-164	1	861	0	0	0	0	0	0
gb|AB703103.1|+|0-876|ARO:3001985|CTX-M-126	1	876	0	0	0	0	0	0
gb|EF534736.1|+|213-1074|ARO:3001024|TEM-158	1	861	0	0	0	0	0	0
gb|AM051159.1|+|0-861|ARO:3002442|OKP-B-9	1	861	0	0	0	0	0	0
gb|AM709783.1|-|2816-3665|ARO:3004605|ermZ	1	849	0	0	0	0	0	0
gb|M29953.1|+|295-1048|ARO:3002654|APH(3')-VIIa	1	753	0	0	0	0	0	0
gb|U94857.1|+|0-996|ARO:3002662|APH(9)-Ia	1	996	0	0	0	0	0	0
gb|GQ853681.1|+|0-825|ARO:3001455|OXA-150	1	825	0	0	0	0	0	0
gb|DQ139328.1|+|160-1306|ARO:3002032|CMY-21	1	1146	0	0	0	0	0	0
gb|KM926622.1|+|238-1384|ARO:3003172|ACT-37	1	1146	0	0	0	0	0	0
gb|FR853176.1|+|0-825|ARO:3001486|OXA-208	1	825	0	0	0	0	0	0
gb|X97721.2|+|159-1035|ARO:3000592|ErmN	1	876	0	0	0	0	0	0
gb|JF780936.1|+|63-1209|ARO:3002078|CMY-65	1	1146	0	0	0	0	0	0
gb|AY524987.1|+|0-801|ARO:3002278|VIM-8	1	801	0	0	0	0	0	0
gb|AJ972619.1|+|82-640|ARO:3002856|dfrA24	1	558	0	0	0	0	0	0
gb|AF408195.1|+|7908-9393|ARO:3003206|lsaE	1	1485	0	0	0	0	0	0
gb|GU932590.1|+|0-861|ARO:3001175|SHV-128	1	861	0	0	0	0	0	0
gb|EU273755.1|+|0-681|ARO:3002727|QnrB13	1	681	0	0	0	0	0	0
gb|AJ488303.1|+|0-810|ARO:3001770|OXA-43	1	810	0	0	0	0	0	0
gb|GQ342996.1|+|797-1793|ARO:3003097|CfxA6	1	996	0	0	0	0	0	0
gb|AF167990.3|+|612-1761|ARO:3002019|CMY-8	1	1149	0	0	0	0	0	0
gb|AM850910.2|+|0-861|ARO:3002467|LEN-20	1	861	0	0	0	0	0	0
gb|Y15130.1|+|0-1143|ARO:3002015|CMY-4	1	1143	0	0	0	0	0	0
gb|JN173058.1|+|36-681|ARO:3002751|QnrB36	1	645	0	0	0	0	0	0
gb|FJ825622.1|+|0-900|ARO:3002376|VEB-7	1	900	0	0	0	0	0	0
gb|HM113560.1|+|0-825|ARO:3001658|OXA-174	1	825	0	0	0	0	0	0
gb|AM051151.1|+|0-861|ARO:3002435|OKP-B-2	1	861	0	0	0	0	0	0
gb|AB049569.1|+|0-861|ARO:3000958|TEM-91	1	861	0	0	0	0	0	0
gb|Y10415.1|+|125-893|ARO:3003095|imiS	1	768	0	0	0	0	0	0
gb|JF274244.1|-|2-863|ARO:3001967|CTX-M-107	1	861	0	0	0	0	0	0
gb|AY005110.1|+|0-846|ARO:3001874|CTX-M-11	1	846	0	0	0	0	0	0
gb|AB872957.1|+|0-1146|ARO:3002071|CMY-110	1	1146	0	0	0	0	0	0
gb|JQ724542.1|+|174-1050|ARO:3001984|CTX-M-125	1	876	0	0	0	0	0	0
gb|KJ207202.1|+|548-1694|ARO:3002098|CMY-85	1	1146	0	0	0	0	0	0
gb|AJ252200.1|+|81-1266|ARO:3003055|smeD	1	1185	0	0	0	0	0	0
gb|AY874537.1|+|177-1038|ARO:3000883|TEM-11	1	861	0	0	0	0	0	0
gb|JX121129.1|+|0-858|ARO:3001201|SHV-162	1	858	0	0	0	0	0	0
gb|AF091113.2|+|450-1311|ARO:3000934|TEM-67	1	861	0	0	0	0	0	0
gb|JF460794.1|+|0-1146|ARO:3002073|CMY-60	1	1146	0	0	0	0	0	0
gb|AY227054.1|+|0-765|ARO:3001780|OXA-85	1	765	0	0	0	0	0	0
gb|AF368302.1|+|2716-3331|ARO:3002843|vatD	1	615	0	0	0	0	0	0
gb|BX664015.1|-|103017-103833|ARO:3002641|APH(3')-Ia	1	816	0	0	0	0	0	0
gb|Y14574.2|+|0-861|ARO:3000888|TEM-17	1	861	0	0	0	0	0	0
gb|KP050487.1|+|0-861|ARO:3001350|SHV-180	1	861	0	0	0	0	0	0
gb|AY769933.1|+|0-966|ARO:3003005|CfxA4	1	966	0	0	0	0	0	0
gb|FJ790516.1|+|1287-2085|ARO:3001804|OXA-145	1	798	0	0	0	0	0	0
gb|GQ242167.1|+|0-801|ARO:3002293|VIM-23	1	801	0	0	0	0	0	0
gb|KC603538.1|+|0-1131|ARO:3002111|CMY-98	1	1131	0	0	0	0	0	0
gb|NG_048575.1|+|100-502|ARO:3002583|AAC(6')-29a	1	402	0	0	0	0	0	0
gb|JX514369.1|+|296-1442|ARO:3002108|CMY-95	1	1146	0	0	0	0	0	0
gb|KC818234.1|+|0-861|ARO:3001384|TEM-207	1	861	0	0	0	0	0	0
gb|L22689.1|+|261-1035|ARO:3000593|ErmQ	1	774	0	0	0	0	0	0
gb|HM245379.1|+|56-788|ARO:3002267|IND-11	1	732	0	0	0	0	0	0
gb|AY509120.1|-|22652-23495|ARO:3001302|chrB	1	843	0	0	0	0	0	0
gb|AY037778.1|+|91-952|ARO:3001090|SHV-32	1	861	0	0	0	0	0	0
gb|HQ398214.1|+|249-1125|ARO:3001960|CTX-M-101	1	876	0	0	0	0	0	0
gb|KM087838.1|+|0-1146|ARO:3002129|CMY-118	1	1146	0	0	0	0	0	0
gb|EF394371.1|+|0-1146|ARO:3002046|CMY-35	1	1146	0	0	0	0	0	0
gb|AM176553.2|+|30-891|ARO:3001132|SHV-78	1	861	0	0	0	0	0	0
gb|AF219127.1|+|0-732|ARO:3002257|IND-2	1	732	0	0	0	0	0	0
gb|HM488988.1|+|0-822|ARO:3001467|OXA-167	1	822	0	0	0	0	0	0
gb|GQ861437.1|+|2913-3741|ARO:3001654|OXA-143	1	828	0	0	0	0	0	0
gb|GU550123.1|+|144-1005|ARO:3001041|TEM-176	1	861	0	0	0	0	0	0
gb|AF259520.1|+|1512-2652|ARO:3002133|DHA-2	1	1140	0	0	0	0	0	0
gb|AB177384.1|+|0-876|ARO:3001898|CTX-M-36	1	876	0	0	0	0	0	0
gb|AM087454.1|+|208-1069|ARO:3001015|TEM-148	1	861	0	0	0	0	0	0
gb|KF421161.1|+|0-822|ARO:3001545|OXA-358	1	822	0	0	0	0	0	0
gb|KP050485.1|+|0-822|ARO:3001553|OXA-366	1	822	0	0	0	0	0	0
gb|AB176534.1|+|0-876|ARO:3001897|CTX-M-35	1	876	0	0	0	0	0	0
gb|DQ390458.1|-|3095-3995|ARO:3002609|aadA9	1	900	0	0	0	0	0	0
gb|HE820727.2|+|586-1231|ARO:3002767|QnrB54	1	645	0	0	0	0	0	0
gb|AM850913.2|+|0-861|ARO:3002470|LEN-23	1	861	0	0	0	0	0	0
gb|Z12001.1|+|992-2168|ARO:3002701|Rfas_cmr	1	1176	0	0	0	0	0	0
gb|JN638887.1|+|0-822|ARO:3001493|OXA-225	1	822	0	0	0	0	0	0
gb|HQ874631.1|+|0-864|ARO:3002346|GES-17	1	864	0	0	0	0	0	0
gb|AY028464.1|+|442-1189|ARO:3000840|JOHN-1	1	747	0	0	0	0	0	0
gb|AF155139.1|+|1511-2207|ARO:3002925|vanR_in_vanF_cl	1	696	0	0	0	0	0	0
gb|X80277.1|+|0-1149|ARO:3003553|CepS	1	1149	0	0	0	0	0	0
gb|Y17896.1|+|0-849|ARO:3000606|FEZ-1	1	849	0	0	0	0	0	0
gb|AB976602.1|+|135-1011|ARO:3003167|CTX-M-159	1	876	0	0	0	0	0	0
gb|GU045307.1|+|100-841|ARO:3002217|IMP-26	1	741	0	0	0	0	0	0
gb|FJ197316.1|+|0-861|ARO:3001032|TEM-166	1	861	0	0	0	0	0	0
gb|DQ212986.1|+|7030-7795|ARO:3003069|vanXY_in_vanG	1	765	0	0	0	0	0	0
gb|CP007005.1|+|1250264-1251203|ARO:3003186|CARB-23	1	939	0	0	0	0	0	0
gb|AJ871865.1|+|0-876|ARO:3002390|OXY-1-2	1	876	0	0	0	0	0	0
gb|MH450214.1|+|0-813|ARO:3004866|NDM-23	1	813	0	0	0	0	0	0
gb|JQ733571.1|+|1027-2173|ARO:3002062|CMY-51	1	1146	0	0	0	0	0	0
gb|AJ223604.1|+|1484-2225|ARO:3002192|IMP-1	1	741	0	0	0	0	0	0
gb|AF173226.1|-|1037-2441|ARO:3003067|smeS	1	1404	0	0	0	0	0	0
gb|AF294653.1|+|753-1584|ARO:3001425|OXA-31	1	831	0	0	0	0	0	0
gb|LN515534.1|+|0-873|ARO:3003155|SHV-188	1	873	0	0	0	0	0	0
gb|L20573.1|+|297-1218|ARO:3002987|bcrA	1	921	0	0	0	0	0	0
gb|FJ981622.1|+|0-681|ARO:3002738|QnrB23	1	681	0	0	0	0	0	0
gb|AF491278.1|+|183-1050|ARO:3002409|OXY-3-1	1	867	0	0	0	0	0	0
gb|EU250284.1|+|954-2004|ARO:3002910|vanL	1	1050	0	0	0	0	0	0
gb|AL009126.1|+|1376854-1377172|ARO:3003064|ykkD	1	318	0	0	0	0	0	0
gb|Y11069.1|+|0-780|ARO:3001065|SHV-6	1	780	0	0	0	0	0	0
gb|FJ666068.1|+|0-1194|ARO:3002502|PDC-5	1	1194	0	0	0	0	0	0
gb|EF488762.1|+|0-645|ARO:3002715|QnrB2	1	645	0	0	0	0	0	0
gb|HM192542.1|+|0-681|ARO:3002739|QnrB24	1	681	0	0	0	0	0	0
gb|AL513383.1|+|161910-162771|ARO:3000873|TEM-1	1	861	0	0	0	0	0	0
gb|X62867.1|+|360-1197|ARO:3001305|ErmU	1	837	0	0	0	0	0	0
gb|KC469971.2|+|0-801|ARO:3002308|VIM-38	1	801	0	0	0	0	0	0
gb|JN680743.1|+|0-645|ARO:3002757|QnrB42	1	645	0	0	0	0	0	0
gb|AY589493.1|+|166-1027|ARO:3000975|TEM-112	1	861	0	0	0	0	0	0
gb|AF144880.1|+|3541-3979|ARO:3002569|AAC(6')-Iy	1	438	0	0	0	0	0	0
gb|KC771279.1|+|0-831|ARO:3001681|OXA-278	1	831	0	0	0	0	0	0
gb|AB916359.1|+|793-1708|ARO:3002008|CTX-M-151	1	915	0	0	0	0	0	0
gb|DQ679961.1|+|114-975|ARO:3001021|TEM-155	1	861	0	0	0	0	0	0
gb|JX440351.1|+|1026-2172|ARO:3002096|CMY-83	1	1146	0	0	0	0	0	0
gb|AF518567.2|+|2320-3196|ARO:3001887|CTX-M-25	1	876	0	0	0	0	0	0
gb|JQ364968.1|+|3332-4229|ARO:3002252|CARB-14	1	897	0	0	0	0	0	0
gb|AJ011428.2|+|0-861|ARO:3001074|SHV-15	1	861	0	0	0	0	0	0
gb|U92041.1|+|0-861|ARO:3001067|SHV-8	1	861	0	0	0	0	0	0
gb|AB566411.1|+|0-1545|ARO:3003046|qacA	1	1545	0	0	0	0	0	0
gb|AY743435.1|+|13-1159|ARO:3002169|MIR-3	1	1146	0	0	0	0	0	0
gb|AF117745.1|+|0-780|ARO:3001079|SHV-21	1	780	0	0	0	0	0	0
gb|AY928180.1|+|0-495|ARO:3002837|lnuC	1	495	0	0	0	0	0	0
gb|AY661734.1|+|839-2195|ARO:3000026|mepA	1	1356	0	0	0	0	0	0
gb|KP050491.1|+|0-861|ARO:3001391|TEM-214	1	861	0	0	0	0	0	0
gb|GQ853679.1|+|0-825|ARO:3001453|OXA-148	1	825	0	0	0	0	0	0
gb|KF513180.1|+|0-876|ARO:3002005|CTX-M-147	1	876	0	0	0	0	0	0
gb|AB734053.1|+|2303-2948|ARO:3002774|QnrB61	1	645	0	0	0	0	0	0
gb|AF016483.1|+|0-906|ARO:3002637|APH(2'')-IVa	1	906	0	0	0	0	0	0
gb|JX131372.1|+|1478-2279|ARO:3001797|OXA-46	1	801	0	0	0	0	0	0
gb|CEGG01000030.1|+|7354-8215|ARO:3002458|LEN-8	1	861	0	0	0	0	0	0
gb|KC580660.1|+|0-645|ARO:3002783|QnrB71	1	645	0	0	0	0	0	0
gb|EF614235.1|+|2948-3749|ARO:3002272|VIM-2	1	801	0	0	0	0	0	0
gb|HQ631377.1|+|0-657|ARO:3002794|QnrS5	1	657	0	0	0	0	0	0
gb|EU547445.1|+|0-825|ARO:3001651|OXA-130	1	825	0	0	0	0	0	0
gb|FJ196385.1|-|8531-9323|ARO:3000413|sul3	1	792	0	0	0	0	0	0
gb|KF421160.1|+|0-822|ARO:3001544|OXA-357	1	822	0	0	0	0	0	0
gb|AF203816.1|+|210-1071|ARO:3000937|TEM-71	1	861	0	0	0	0	0	0
gb|KM087861.1|+|0-1146|ARO:3002181|MIR-16	1	1146	0	0	0	0	0	0
gb|FJ666065.1|+|0-1194|ARO:3002497|PDC-1	1	1194	0	0	0	0	0	0
gb|KF992027.1|+|700-1846|ARO:3001843|ACT-22	1	1146	0	0	0	0	0	0
gb|KJ174469.1|+|710-1220|ARO:3002863|dfrA8	1	510	0	0	0	0	0	0
gb|JN603240.1|+|0-825|ARO:3001489|OXA-217	1	825	0	0	0	0	0	0
gb|HQ734813.1|+|0-825|ARO:3001667|OXA-202	1	825	0	0	0	0	0	0
gb|EF504260.2|-|1994-3155|ARO:3001818|ACC-4	1	1161	0	0	0	0	0	0
gb|KF297581.1|+|0-822|ARO:3001539|OXA-352	1	822	0	0	0	0	0	0
gb|KF986261.1|-|44-869|ARO:3001566|OXA-380	1	825	0	0	0	0	0	0
gb|LLLC01000048.1|-|352-1171|ARO:3002537|AAC(3)-IIIb	1	819	0	0	0	0	0	0
gb|EF653270.1|+|0-648|ARO:3002725|QnrB11	1	648	0	0	0	0	0	0
gb|GQ423625.1|+|0-825|ARO:3001442|OXA-117	1	825	0	0	0	0	0	0
gb|FJ872530.1|+|0-825|ARO:3002480|OXA-144	1	825	0	0	0	0	0	0
gb|KF986258.1|+|14-839|ARO:3001563|OXA-377	1	825	0	0	0	0	0	0
gb|GU371926.1|-|50304-51165|ARO:3000903|TEM-33	1	861	0	0	0	0	0	0
gb|JQ809466.1|+|5374-6172|ARO:3001788|OXA-204	1	798	0	0	0	0	0	0
gb|EF520349.1|+|0-681|ARO:3002720|QnrB6	1	681	0	0	0	0	0	0
gb|KF203099.1|+|0-822|ARO:3001513|OXA-325	1	822	0	0	0	0	0	0
gb|AY590118.1|+|0-750|ARO:3003556|SLB-1	1	750	0	0	0	0	0	0
gb|X92506.1|+|0-876|ARO:3001864|CTX-M-1	1	876	0	0	0	0	0	0
gb|X54606.1|+|214-1075|ARO:3000874|TEM-2	1	861	0	0	0	0	0	0
gb|JX049131.1|+|0-1149|ARO:3002162|FOX-10	1	1149	0	0	0	0	0	0
gb|KM087852.1|+|0-1140|ARO:3002147|DHA-16	1	1140	0	0	0	0	0	0
gb|AF467947.1|+|0-861|ARO:3001094|SHV-36	1	861	0	0	0	0	0	0
gb|HQ317449.1|+|0-861|ARO:3001373|TEM-182	1	861	0	0	0	0	0	0
gb|AL009126.1|-|2735681-2736536|ARO:3002627|aadK	1	855	0	0	0	0	0	0
gb|AJ295345.1|+|0-1173|ARO:3002520|OCH-7	1	1173	0	0	0	0	0	0
gb|Z49084.1|+|311-1184|ARO:3002402|OXY-2-7	1	873	0	0	0	0	0	0
gb|AE006468.2|-|397057-398284|ARO:3000789|mdsA	1	1227	0	0	0	0	0	0
gb|DQ348075.1|+|0-825|ARO:3001704|OXA-87	1	825	0	0	0	0	0	0
gb|KJ207208.1|+|539-1685|ARO:3001845|ACT-25	1	1146	0	0	0	0	0	0
gb|AY743416.1|+|67-928|ARO:3002464|LEN-16	1	861	0	0	0	0	0	0
gb|AM051148.1|+|0-861|ARO:3002426|OKP-A-9	1	861	0	0	0	0	0	0
gb|AY077481.1|+|185-1058|ARO:3002410|OXY-4-1	1	873	0	0	0	0	0	0
gb|DQ174308.1|+|4-865|ARO:3001123|SHV-69	1	861	0	0	0	0	0	0
gb|AY165025.1|+|0-801|ARO:3002276|VIM-6	1	801	0	0	0	0	0	0
gb|AM176558.2|+|0-861|ARO:3001137|SHV-83	1	861	0	0	0	0	0	0
gb|AY500137.1|+|0-798|ARO:3001812|OXA-54	1	798	0	0	0	0	0	0
gb|AM051160.1|+|0-861|ARO:3002443|OKP-B-10	1	861	0	0	0	0	0	0
gb|EU085533.1|+|0-519|ARO:3002591|AAC_6_IB_Su	1	519	0	0	0	0	0	0
gb|Y17583.1|+|213-1071|ARO:3000893|TEM-22	1	858	0	0	0	0	0	0
gb|AY123251.1|+|811-1444|ARO:3002680|catB8	1	633	0	0	0	0	0	0
gb|DQ174307.1|+|4-865|ARO:3001122|SHV-67	1	861	0	0	0	0	0	0
gb|AB205645.1|+|1012-1510|ARO:3002868|dfrG	1	498	0	0	0	0	0	0
gb|AB551737.1|+|14-875|ARO:3001177|SHV-133	1	861	0	0	0	0	0	0
gb|AJ309734.2|+|0-825|ARO:3001612|OXA-51	1	825	0	0	0	0	0	0
gb|EU408358.1|-|27458-28439|ARO:3002483|LRA-5	1	981	0	0	0	0	0	0
gb|GQ891757.1|+|2004-2661|ARO:3002801|QnrVC4	1	657	0	0	0	0	0	0
gb|X95635.1|+|259-1663|ARO:3000812|mtrE	1	1404	0	0	0	0	0	0
gb|EU447304.1|+|14-896|ARO:3002314|KPC-4	1	882	0	0	0	0	0	0
gb|AF162694.1|+|1410-2442|ARO:3000368|vanC	1	1032	0	0	0	0	0	0
gb|DQ519087.1|+|38-863|ARO:3001628|OXA-93	1	825	0	0	0	0	0	0
gb|HM167760.1|+|0-876|ARO:3001954|CTX-M-94	1	876	0	0	0	0	0	0
gb|EF685371.2|+|0-1143|ARO:3002040|CMY-29	1	1143	0	0	0	0	0	0
gb|U59183.1|+|939-1740|ARO:3001408|OXA-13	1	801	0	0	0	0	0	0
gb|AY292654.1|+|0-876|ARO:3001892|CTX-M-30	1	876	0	0	0	0	0	0
gb|LC012596.1|+|3585-4398|ARO:3003182|NDM-13	1	813	0	0	0	0	0	0
gb|AM982520.1|+|5548-6424|ARO:3001937|CTX-M-76	1	876	0	0	0	0	0	0
gb|S46063.1|+|121-1036|ARO:3002242|CARB-3	1	915	0	0	0	0	0	0
gb|AL123456.1|+|2231679-2232219|ARO:3000392|Erm(37)	1	540	0	0	0	0	0	0
gb|AY528718.1|+|413-1274|ARO:3001106|SHV-49	1	861	0	0	0	0	0	0
gb|JN129451.1|+|1036-1867|ARO:3001399|OXA-4	1	831	0	0	0	0	0	0
gb|DQ834729.1|+|205-1066|ARO:3001018|TEM-151	1	861	0	0	0	0	0	0
gb|AY368237.1|+|0-861|ARO:3000990|TEM-128	1	861	0	0	0	0	0	0
gb|U43152.1|+|93-582|ARO:3002866|dfrD	1	489	0	0	0	0	0	0
gb|EF650032.1|+|0-825|ARO:3001637|OXA-106	1	825	0	0	0	0	0	0
gb|BX571965.1|-|2147817-2150949|ARO:3002983|amrB	1	3132	0	0	0	0	0	0
gb|U15027.1|+|0-624|ARO:3002686|catP	1	624	0	0	0	0	0	0
gb|X13543.1|+|185-1046|ARO:3002533|AAC(3)-IIa	1	861	0	0	0	0	0	0
gb|JQ041634.1|+|1122-1863|ARO:3002220|IMP-29	1	741	0	0	0	0	0	0
gb|AY920928.1|+|2689-3553|ARO:3002338|GES-9	1	864	0	0	0	0	0	0
gb|JN129451.1|+|87-888|ARO:3002300|VIM-30	1	801	0	0	0	0	0	0
gb|X04515.1|+|285-1125|ARO:3002454|LEN-1	1	840	0	0	0	0	0	0
gb|AY260546.3|+|4477-5341|ARO:3002336|GES-7	1	864	0	0	0	0	0	0
gb|JQ582718.1|+|0-681|ARO:3002764|QnrB49	1	681	0	0	0	0	0	0
gb|KY432484.1|+|0-861|ARO:3001051|TEM-191	1	861	0	0	0	0	0	0
gb|AF070999.1|+|1679-2855|ARO:3000182|tet(Y)	1	1176	0	0	0	0	0	0
gb|AF055922.1|+|1787-2630|ARO:3001299|Sfra_tlrB_TYL	1	843	0	0	0	0	0	0
gb|L25634.1|+|1273-2158|ARO:3003562|blaF	1	885	0	0	0	0	0	0
gb|AM260957.1|+|4186-5086|ARO:3003071|mphF	1	900	0	0	0	0	0	0
gb|AF034958.3|+|2641-3871|ARO:3002698|cmlB	1	1230	0	0	0	0	0	0
gb|AY768532.1|+|0-1935|ARO:3000535|macB	1	1935	0	0	0	0	0	0
gb|JX121123.1|+|0-861|ARO:3001195|SHV-156	1	861	0	0	0	0	0	0
gb|JN211012.1|+|213-1074|ARO:3001048|TEM-188	1	861	0	0	0	0	0	0
gb|AF441287.1|+|260-1007|ARO:3000844|TUS-1	1	747	0	0	0	0	0	0
gb|X93314.1|+|0-927|ARO:3002364|PER-2	1	927	0	0	0	0	0	0
gb|AF427130.1|+|208-1069|ARO:3000951|TEM-84	1	861	0	0	0	0	0	0
gb|JX524191.1|+|395-1271|ARO:3002324|KPC-14	1	876	0	0	0	0	0	0
gb|EF561644.1|+|0-1146|ARO:3002039|CMY-28	1	1146	0	0	0	0	0	0
gb|EU250284.1|+|4730-5426|ARO:3002927|vanR_in_vanL_cl	1	696	0	0	0	0	0	0
gb|AJ222769.3|+|3686-5606|ARO:3000194|tet(W)	1	1920	0	0	0	0	0	0
gb|KC465199.1|+|0-882|ARO:3002326|KPC-16	1	882	0	0	0	0	0	0
gb|EU019534.1|+|0-825|ARO:3001633|OXA-79	1	825	0	0	0	0	0	0
gb|AM919398.1|+|0-681|ARO:3002732|QnrB17	1	681	0	0	0	0	0	0
gb|GU831575.1|+|0-843|ARO:3001662|OXA-164	1	843	0	0	0	0	0	0
gb|M55426.1|+|465-1326|ARO:3002542|AAC(3)-VIIIa	1	861	0	0	0	0	0	0
gb|FJ460181.2|+|1790-2582|ARO:3002617|aadA17	1	792	0	0	0	0	0	0
gb|EU402393.1|+|0-876|ARO:3001930|CTX-M-69	1	876	0	0	0	0	0	0
gb|Y13612.1|+|0-861|ARO:3000921|TEM-52	1	861	0	0	0	0	0	0
gb|AF290912.1|+|0-741|ARO:3002196|IMP-5	1	741	0	0	0	0	0	0
gb|U46859.1|-|22365-24057|ARO:3003049|rosB	1	1692	0	0	0	0	0	0
gb|L20800.1|+|1062-2325|ARO:3000180|tetA(P)	1	1263	0	0	0	0	0	0
gb|X77455.1|+|700-1849|ARO:3002155|FOX-1	1	1149	0	0	0	0	0	0
gb|AF174129.1|+|6335-7211|ARO:3001872|CTX-M-9	1	876	0	0	0	0	0	0
gb|J03306.1|+|0-489|ARO:3003105|dfrA3	1	489	0	0	0	0	0	0
gb|DQ256091.1|+|98-974|ARO:3001943|CTX-M-82	1	876	0	0	0	0	0	0
gb|KJ934267.1|+|0-852|ARO:3003175|CARB-19	1	852	0	0	0	0	0	0
gb|CBBA010000184.1|+|3395-4256|ARO:3002460|LEN-10	1	861	0	0	0	0	0	0
gb|MH450215.1|+|0-813|ARO:3004867|NDM-24	1	813	0	0	0	0	0	0
gb|KJ158441.1|+|2732-3377|ARO:3002789|QnrD2	1	645	0	0	0	0	0	0
gb|FR748153.1|+|259-1060|ARO:3002296|VIM-26	1	801	0	0	0	0	0	0
gb|KF986254.1|-|34-859|ARO:3001572|OXA-386	1	825	0	0	0	0	0	0
gb|CU468230.2|+|1959577-1960402|ARO:3001620|OXA-75	1	825	0	0	0	0	0	0
gb|DQ267940.1|+|53-512|ARO:3003020|dfrA25	1	459	0	0	0	0	0	0
gb|AY339625.2|-|3640-4786|ARO:3002024|CMY-13	1	1146	0	0	0	0	0	0
gb|AM076977.1|+|0-1146|ARO:3001822|ACT-2	1	1146	0	0	0	0	0	0
gb|AY079099.1|+|148-1009|ARO:3001096|SHV-38	1	861	0	0	0	0	0	0
gb|DQ489307.1|+|1070-2243|ARO:3002521|OCH-8	1	1173	0	0	0	0	0	0
gb|KM233164.1|+|0-861|ARO:3003152|SHV-185	1	861	0	0	0	0	0	0
gb|AY605049.2|+|127-928|ARO:3002281|VIM-11	1	801	0	0	0	0	0	0
gb|AY847143.1|+|82-958|ARO:3001909|CTX-M-47	1	876	0	0	0	0	0	0
gb|HF953351.1|-|2461-3358|ARO:3002255|CARB-16	1	897	0	0	0	0	0	0
gb|AJ308558.1|+|181-1042|ARO:3000962|TEM-95	1	861	0	0	0	0	0	0
gb|HE963768.1|+|0-825|ARO:3001672|OXA-120	1	825	0	0	0	0	0	0
gb|JX259320.1|+|0-681|ARO:3002772|QnrB59	1	681	0	0	0	0	0	0
gb|AY528425.1|+|0-861|ARO:3000997|TEM-133	1	861	0	0	0	0	0	0
gb|AY101578.1|+|214-1075|ARO:3000969|TEM-106	1	861	0	0	0	0	0	0
gb|AF031327.1|+|0-441|ARO:3002562|AAC(6')-Is	1	441	0	0	0	0	0	0
gb|JX023441.1|+|37-901|ARO:3002351|GES-22	1	864	0	0	0	0	0	0
gb|AF148067.1|+|213-1158|ARO:3003202|TLA-1	1	945	0	0	0	0	0	0
gb|EF660563.1|+|392-845|ARO:3002850|arr-5	1	453	0	0	0	0	0	0
gb|DQ303920.1|+|0-681|ARO:3002716|QnrB3	1	681	0	0	0	0	0	0
gb|AY101764.1|+|206-1067|ARO:3000970|TEM-107	1	861	0	0	0	0	0	0
gb|JQ711184.1|+|1026-2172|ARO:3002084|CMY-71	1	1146	0	0	0	0	0	0
gb|JN227085.1|+|351-1227|ARO:3001977|CTX-M-117	1	876	0	0	0	0	0	0
gb|HM439643.1|+|0-645|ARO:3002743|QnrB28	1	645	0	0	0	0	0	0
gb|JX982634.1|+|0-801|ARO:3002305|VIM-35	1	801	0	0	0	0	0	0
gb|HQ700343.1|+|0-786|ARO:3001783|OXA-163	1	786	0	0	0	0	0	0
gb|EU571228.1|+|822-1644|ARO:3001702|OXA-133	1	822	0	0	0	0	0	0
gb|S82452.1|+|120-978|ARO:3001068|SHV-9	1	858	0	0	0	0	0	0
gb|AF535087.1|+|28-1573|ARO:3003047|qacB	1	1545	0	0	0	0	0	0
gb|AY949202.1|+|0-825|ARO:3001622|OXA-77	1	825	0	0	0	0	0	0
gb|AM051157.1|+|0-861|ARO:3002441|OKP-B-8	1	861	0	0	0	0	0	0
gb|HM246246.1|+|211-1069|ARO:3001047|TEM-187	1	858	0	0	0	0	0	0
gb|AM850917.2|+|17-878|ARO:3002439|OKP-B-6	1	861	0	0	0	0	0	0
gb|DQ361087.2|+|356-1097|ARO:3002213|IMP-22	1	741	0	0	0	0	0	0
gb|AM176557.2|+|0-861|ARO:3001136|SHV-82	1	861	0	0	0	0	0	0
gb|AF315351.1|+|672-1500|ARO:3001426|OXA-32	1	828	0	0	0	0	0	0
gb|DQ023162.1|+|0-876|ARO:3001903|CTX-M-41	1	876	0	0	0	0	0	0
gb|AJ416344.1|+|303-1179|ARO:3001882|CTX-M-20	1	876	0	0	0	0	0	0
gb|JQ422053.1|+|99-930|ARO:3001691|OXA-228	1	831	0	0	0	0	0	0
gb|CP006845.1|+|539695-540745|ARO:3002814|clbA	1	1050	0	0	0	0	0	0
gb|EU086834.1|+|88-898|ARO:3001767|OXA-137	1	810	0	0	0	0	0	0
gb|EU086830.1|+|88-898|ARO:3001765|OXA-136	1	810	0	0	0	0	0	0
gb|M18967.1|+|756-1314|ARO:3002545|AAC(6')-Ia	1	558	0	0	0	0	0	0
gb|L06157.1|+|554-1085|ARO:3002530|AAC(3)-Ib	1	531	0	0	0	0	0	0
gb|KP050484.1|+|0-1146|ARO:3002170|MIR-5	1	1146	0	0	0	0	0	0
gb|KC580654.1|+|0-645|ARO:3002777|QnrB65	1	645	0	0	0	0	0	0
gb|X98101.1|+|73-934|ARO:3001070|SHV-11	1	861	0	0	0	0	0	0
gb|M90056.1|+|908-2477|ARO:3002829|vgaA	1	1569	0	0	0	0	0	0
gb|AY072920.1|+|0-861|ARO:3000973|TEM-110	1	861	0	0	0	0	0	0
gb|JX298080.1|+|433-1078|ARO:3002734|QnrB19	1	645	0	0	0	0	0	0
gb|AJ703795.1|+|0-1149|ARO:3002160|FOX-7	1	1149	0	0	0	0	0	0
gb|AM941846.1|+|0-900|ARO:3001338|SHV-100	1	900	0	0	0	0	0	0
gb|AY171244.1|+|46-838|ARO:3002618|aadA21	1	792	0	0	0	0	0	0
gb|JX262694.1|+|0-813|ARO:3002357|NDM-7	1	813	0	0	0	0	0	0
gb|GQ414736.1|+|0-801|ARO:3002290|VIM-20	1	801	0	0	0	0	0	0
gb|AJ012256.1|+|208-1069|ARO:3000939|TEM-73	1	861	0	0	0	0	0	0
gb|AM051146.1|+|0-861|ARO:3002424|OKP-A-7	1	861	0	0	0	0	0	0
gb|DQ105528.2|+|0-861|ARO:3001012|TEM-145	1	861	0	0	0	0	0	0
gb|AM087455.2|+|291-1011|ARO:3002262|IND-6	1	720	0	0	0	0	0	0
gb|JN790863.1|+|232-1108|ARO:3001981|CTX-M-122	1	876	0	0	0	0	0	0
gb|JYFL01000006.1|-|112069-113503|ARO:3002813|lmrB	1	1434	0	0	0	0	0	0
gb|JN166690.1|+|0-681|ARO:3002756|QnrB41	1	681	0	0	0	0	0	0
gb|AM176550.2|+|30-891|ARO:3001129|SHV-75	1	861	0	0	0	0	0	0
gb|X52872.1|+|220-1138|ARO:3002995|ROB-1	1	918	0	0	0	0	0	0
gb|AF174129.3|+|1351-1825|ARO:3003014|dfrA16	1	474	0	0	0	0	0	0
gb|AM051140.1|+|0-861|ARO:3002420|OKP-A-3	1	861	0	0	0	0	0	0
gb|X91840.1|+|0-1146|ARO:3002013|CMY-2	1	1146	0	0	0	0	0	0
gb|AJ605332.1|+|1303-1813|ARO:3003016|dfrA20	1	510	0	0	0	0	0	0
gb|EU419746.1|+|0-801|ARO:3002286|VIM-16	1	801	0	0	0	0	0	0
gb|KF986253.1|-|15-840|ARO:3001571|OXA-385	1	825	0	0	0	0	0	0
gb|DQ519090.1|+|62-905|ARO:3001631|OXA-96	1	843	0	0	0	0	0	0
gb|DQ173429.1|+|0-879|ARO:3001859|IMI-2	1	879	0	0	0	0	0	0
gb|JX310327.1|+|0-861|ARO:3001378|TEM-201	1	861	0	0	0	0	0	0
gb|KF460531.1|+|0-831|ARO:3001548|OXA-361	1	831	0	0	0	0	0	0
gb|JX121120.1|+|0-858|ARO:3001192|SHV-153	1	858	0	0	0	0	0	0
gb|KF203102.1|+|0-822|ARO:3001516|OXA-328	1	822	0	0	0	0	0	0
gb|FJ666070.1|+|0-1194|ARO:3002506|PDC-7	1	1194	0	0	0	0	0	0
gb|EF136375.1|+|0-900|ARO:3002373|VEB-4	1	900	0	0	0	0	0	0
gb|AY590119.1|+|0-735|ARO:3003557|SFB-1	1	735	0	0	0	0	0	0
gb|JN861779.1|+|0-825|ARO:3001710|OXA-211	1	825	0	0	0	0	0	0
gb|AB744718.1|+|0-813|ARO:3002358|NDM-8	1	813	0	0	0	0	0	0
gb|FJ848783.1|+|1270-2071|ARO:3001801|OXA-147	1	801	0	0	0	0	0	0
gb|AB091338.1|+|173-1355|ARO:3003551|emeA	1	1182	0	0	0	0	0	0
gb|AY661885.1|+|48-909|ARO:3001088|SHV-30	1	861	0	0	0	0	0	0
gb|KF151169.1|+|0-831|ARO:3001793|OXA-320	1	831	0	0	0	0	0	0
gb|M17124.1|+|1181-1982|ARO:3000498|ErmF	1	801	0	0	0	0	0	0
gb|HQ456945.1|+|0-1140|ARO:3002136|DHA-7	1	1140	0	0	0	0	0	0
gb|AY750910.1|+|0-825|ARO:3001616|OXA-68	1	825	0	0	0	0	0	0
gb|HQ704413.2|+|0-681|ARO:3002761|QnrB46	1	681	0	0	0	0	0	0
gb|FJ495083.1|+|732-1365|ARO:3003110|catB10	1	633	0	0	0	0	0	0
gb|JF900599.1|+|0-801|ARO:3002298|VIM-28	1	801	0	0	0	0	0	0
gb|Y17582.1|+|0-858|ARO:3000892|TEM-21	1	858	0	0	0	0	0	0
gb|KF297584.1|+|0-831|ARO:3001542|OXA-355	1	831	0	0	0	0	0	0
gb|AJ252200.1|+|4493-5894|ARO:3003057|smeF	1	1401	0	0	0	0	0	0
gb|KF203106.1|+|0-822|ARO:3001520|OXA-332	1	822	0	0	0	0	0	0
gb|AB107899.1|+|1007-2153|ARO:3001856|CFE-1	1	1146	0	0	0	0	0	0
gb|AJ871875.1|+|0-873|ARO:3002414|OXY-6-2	1	873	0	0	0	0	0	0
gb|AB737978.1|+|0-1140|ARO:3001827|ACT-16	1	1140	0	0	0	0	0	0
gb|AF030945.1|+|95-962|ARO:3002245|CARB-6	1	867	0	0	0	0	0	0
gb|CP003022.1|+|336788-337580|ARO:3003197|aadA25	1	792	0	0	0	0	0	0
gb|AJ746227.1|+|94-967|ARO:3002400|OXY-2-5	1	873	0	0	0	0	0	0
gb|AJ871866.1|+|0-873|ARO:3002396|OXY-2-1	1	873	0	0	0	0	0	0
gb|CP000703.1|+|40848-42606|ARO:3000215|mecR1	1	1758	0	0	0	0	0	0
gb|KF297578.1|+|0-822|ARO:3001536|OXA-349	1	822	0	0	0	0	0	0
gb|AY039040.1|+|188-1022|ARO:3000956|TEM-89	1	834	0	0	0	0	0	0
gb|AB116260.1|+|1329-2193|ARO:3002333|GES-4	1	864	0	0	0	0	0	0
gb|EU029998.1|+|575-1400|ARO:3001440|OXA-115	1	825	0	0	0	0	0	0
gb|AF550679.1|-|80976-81768|ARO:3002601|aadA	1	792	0	0	0	0	0	0
gb|D38215.1|+|0-1539|ARO:3002893|tcr3	1	1539	0	0	0	0	0	0
gb|Z48231.1|+|220-763|ARO:3002898|SAT-3	1	543	0	0	0	0	0	0
gb|AJ250203.1|+|1650-2883|ARO:3000476|tet(31)	1	1233	0	0	0	0	0	0
gb|M93113.1|+|0-660|ARO:3002674|Cbut_catB	1	660	0	0	0	0	0	0
gb|M22999.1|+|492-1359|ARO:3002541|AAC(3)-VIIa	1	867	0	0	0	0	0	0
gb|AM403715.1|+|302-854|ARO:3002857|dfrA26	1	552	0	0	0	0	0	0
gb|JX206446.1|+|0-828|ARO:3001610|OXA-243	1	828	0	0	0	0	0	0
gb|JN215211.1|+|0-825|ARO:3001668|OXA-219	1	825	0	0	0	0	0	0
gb|U35369.1|+|2358-3165|ARO:3002956|vanY_in_vanB_cl	1	807	0	0	0	0	0	0
gb|FJ872411.1|+|40765-41347|ARO:3002967|vanXY_in_vanE	1	582	0	0	0	0	0	0
gb|AE016830.1|-|2211932-2212277|ARO:3004254|vanV_in_vanB_cl	1	345	0	0	0	0	0	0
gb|JQ029959.1|+|28-889|ARO:3001184|SHV-142	1	861	0	0	0	0	0	0
gb|KF150216.1|+|0-1146|ARO:3002116|CMY-104	1	1146	0	0	0	0	0	0
gb|NG_048576.1|+|100-502|ARO:3002584|AAC(6')-29b	1	402	0	0	0	0	0	0
gb|AY144612.1|+|0-801|ARO:3002275|VIM-5	1	801	0	0	0	0	0	0
gb|EF468463.1|+|66-927|ARO:3001028|TEM-162	1	861	0	0	0	0	0	0
gb|KM926621.1|+|751-1897|ARO:3003171|ACT-36	1	1146	0	0	0	0	0	0
gb|FJ360626.1|+|0-1146|ARO:3002054|CMY-43	1	1146	0	0	0	0	0	0
gb|AF093512.1|+|197-1058|ARO:3000882|TEM-10	1	861	0	0	0	0	0	0
gb|AY515297.1|+|0-876|ARO:3001896|CTX-M-34	1	876	0	0	0	0	0	0
gb|U58495.2|+|27-1173|ARO:3001821|ACT-1	1	1146	0	0	0	0	0	0
gb|KM087863.1|+|0-1146|ARO:3002177|MIR-12	1	1146	0	0	0	0	0	0
gb|AF219131.2|+|0-720|ARO:3002259|IND-3	1	720	0	0	0	0	0	0
gb|AB900900.1|+|0-876|ARO:3001994|CTX-M-137	1	876	0	0	0	0	0	0
gb|EU515250.1|+|0-1146|ARO:3002038|CMY-27	1	1146	0	0	0	0	0	0
gb|KM087857.1|+|0-741|ARO:3002239|IMP-48	1	741	0	0	0	0	0	0
gb|U63835.1|+|127-955|ARO:3001410|OXA-15	1	828	0	0	0	0	0	0
gb|AF201826.1|+|21-849|ARO:3001420|OXA-25	1	828	0	0	0	0	0	0
gb|L29044.1|+|351-792|ARO:3002555|AAC(6')-Ih	1	441	0	0	0	0	0	0
gb|HM488992.1|+|0-822|ARO:3001471|OXA-171	1	822	0	0	0	0	0	0
gb|FJ666073.1|+|0-1194|ARO:3002509|PDC-10	1	1194	0	0	0	0	0	0
gb|HM751100.1|+|0-861|ARO:3001157|SHV-108	1	861	0	0	0	0	0	0
gb|HM544039.1|+|0-1152|ARO:3002065|CMY-54	1	1152	0	0	0	0	0	0
gb|AY243512.1|+|208-1069|ARO:3000982|TEM-120	1	861	0	0	0	0	0	0
gb|FJ418153.1|+|0-657|ARO:3002793|QnrS4	1	657	0	0	0	0	0	0
gb|JQ733572.1|+|1027-2173|ARO:3002088|CMY-75	1	1146	0	0	0	0	0	0
gb|AF467948.1|+|0-861|ARO:3001095|SHV-37	1	861	0	0	0	0	0	0
gb|JQ837239.1|+|0-822|ARO:3001498|OXA-239	1	822	0	0	0	0	0	0
gb|HM015773.1|+|2126-2924|ARO:3001776|OXA-162	1	798	0	0	0	0	0	0
gb|S81599.1|+|281-1076|ARO:3002651|APH(3')-Vc	1	795	0	0	0	0	0	0
gb|AJ276453.1|+|4619-5768|ARO:3002183|MOX-2	1	1149	0	0	0	0	0	0
gb|JN790864.1|+|238-1114|ARO:3001982|CTX-M-123	1	876	0	0	0	0	0	0
gb|JN086160.1|-|1582-2407|ARO:3001777|OXA-347	1	825	0	0	0	0	0	0
gb|EF136376.1|+|0-861|ARO:3001025|TEM-159	1	861	0	0	0	0	0	0
gb|AF064820.3|+|951-1776|ARO:3001417|OXA-22	1	825	0	0	0	0	0	0
gb|AY750914.2|+|206-1079|ARO:3001902|CTX-M-40	1	873	0	0	0	0	0	0
gb|JN714478.1|+|1034-2180|ARO:3002079|CMY-66	1	1146	0	0	0	0	0	0
gb|AM408573.1|-|10027-11077|ARO:3003441|cfrA	1	1050	0	0	0	0	0	0
gb|FR734406.1|+|0-906|ARO:3003106|Erm(42)	1	906	0	0	0	0	0	0
gb|KC900516.1|+|0-858|ARO:3001382|TEM-205	1	858	0	0	0	0	0	0
gb|KF732714.1|+|0-657|ARO:3002798|QnrS9	1	657	0	0	0	0	0	0
gb|KM087843.1|+|0-1146|ARO:3001851|ACT-31	1	1146	0	0	0	0	0	0
gb|GU827715.1|+|0-861|ARO:3001176|SHV-129	1	861	0	0	0	0	0	0
gb|HM755448.1|+|244-1120|ARO:3001957|CTX-M-98	1	876	0	0	0	0	0	0
gb|U09991.1|+|27-1338|ARO:3002700|cmlv	1	1311	0	0	0	0	0	0
gb|KM087840.1|+|0-1146|ARO:3002127|CMY-116	1	1146	0	0	0	0	0	0
gb|X03615.1|+|231-1230|ARO:3002661|APH(7'')-Ia	1	999	0	0	0	0	0	0
gb|AM998375.1|+|1172-2084|ARO:3000853|AIM-1	1	912	0	0	0	0	0	0
gb|AY847145.1|+|81-957|ARO:3001911|CTX-M-49	1	876	0	0	0	0	0	0
gb|KF663615.1|+|0-858|ARO:3001390|TEM-213	1	858	0	0	0	0	0	0
gb|GU060319.1|+|624-861|ARO:3003023|dfrB6	1	237	0	0	0	0	0	0
gb|AJ866285.2|+|0-861|ARO:3001117|SHV-62	1	861	0	0	0	0	0	0
gb|AY232670.1|-|3524-4157|ARO:3002675|catB2	1	633	0	0	0	0	0	0
gb|EU136031.3|+|0-876|ARO:3001942|CTX-M-81	1	876	0	0	0	0	0	0
gb|U36276.1|+|716-953|ARO:3002864|dfrB1	1	237	0	0	0	0	0	0
gb|FJ666066.1|+|0-1194|ARO:3002500|PDC-3	1	1194	0	0	0	0	0	0
gb|JN173054.1|+|36-681|ARO:3002747|QnrB32	1	645	0	0	0	0	0	0
gb|FR682582.1|+|0-876|ARO:3001959|CTX-M-100	1	876	0	0	0	0	0	0
gb|EU408349.1|+|107-1025|ARO:3002487|LRA-8	1	918	0	0	0	0	0	0
gb|EU496816.1|+|0-1140|ARO:3002044|CMY-33	1	1140	0	0	0	0	0	0
gb|X06599.1|+|272-1193|ARO:3002877|BcI	1	921	0	0	0	0	0	0
gb|AF231133.1|+|1345-2146|ARO:3001423|OXA-28	1	801	0	0	0	0	0	0
gb|AM176547.2|+|30-891|ARO:3001126|SHV-72	1	861	0	0	0	0	0	0
gb|L29045.1|+|259-700|ARO:3002557|AAC(6')-Ij	1	441	0	0	0	0	0	0
gb|FJ854362.1|+|701-1565|ARO:3002340|GES-11	1	864	0	0	0	0	0	0
gb|CP000732.1|-|9682-10528|ARO:3000621|PC1_blaZ	1	846	0	0	0	0	0	0
gb|M19269.1|+|459-1419|ARO:3001304|ErmS	1	960	0	0	0	0	0	0
gb|JF949915.1|+|0-754|ARO:3001052|TEM-192	1	753	0	0	0	0	0	0
gb|AF189721.1|+|273-1149|ARO:3001871|CTX-M-8	1	876	0	0	0	0	0	0
gb|AF162771.1|+|61-643|ARO:3002596|AAC(6')-IIc	1	582	0	0	0	0	0	0
gb|AB074436.1|+|16-754|ARO:3002202|IMP-11	1	738	0	0	0	0	0	0
gb|JQ820241.1|+|0-831|ARO:3001678|OXA-237	1	831	0	0	0	0	0	0
gb|MH986670.1|+|0-813|ARO:3004868|NDM-25	1	813	0	0	0	0	0	0
gb|AJ437107.1|+|208-1069|ARO:3000900|TEM-30	1	861	0	0	0	0	0	0
gb|FN397623.1|+|1188-1641|ARO:3002852|arr-7	1	453	0	0	0	0	0	0
gb|AB104852.1|+|1934-2486|ARO:3002573|AAC(6')-Iae	1	552	0	0	0	0	0	0
gb|EU408355.1|+|24321-25482|ARO:3002492|LRA-18	1	1161	0	0	0	0	0	0
gb|FJ611948.1|+|0-645|ARO:3002736|QnrB21	1	645	0	0	0	0	0	0
gb|U38243.1|+|149-1115|ARO:3003001|CfxA	1	966	0	0	0	0	0	0
gb|AY458224.1|+|706-1183|ARO:3002529|AAC(3)-Id	1	477	0	0	0	0	0	0
gb|EU675686.1|+|1956-2409|ARO:3002848|arr-3	1	453	0	0	0	0	0	0
gb|EU515251.1|+|0-1146|ARO:3002051|CMY-40	1	1146	0	0	0	0	0	0
gb|U41471.1|+|264-852|ARO:3002524|AAC(2')-Ib	1	588	0	0	0	0	0	0
gb|DQ058662.1|+|0-657|ARO:3002710|QnrA4	1	657	0	0	0	0	0	0
gb|CP000768.1|+|1406494-1409617|ARO:3000784|cmeB	1	3123	0	0	0	0	0	0
gb|EF373973.1|+|0-861|ARO:3001149|SHV-97	1	861	0	0	0	0	0	0
gb|KF513177.1|+|0-861|ARO:3001356|SHV-172	1	861	0	0	0	0	0	0
gb|HG934763.1|+|0-861|ARO:3001394|TEM-217	1	861	0	0	0	0	0	0
gb|AY847144.1|+|81-957|ARO:3001910|CTX-M-48	1	876	0	0	0	0	0	0
gb|FJ624872.1|+|2-854|ARO:3002319|KPC-9	1	852	0	0	0	0	0	0
gb|JQ733577.1|+|1026-2172|ARO:3002093|CMY-80	1	1146	0	0	0	0	0	0
gb|HQ634775.2|+|3012-3801|ARO:3001805|OXA-198	1	789	0	0	0	0	0	0
gb|AJ295340.1|+|0-1173|ARO:3002515|OCH-2	1	1173	0	0	0	0	0	0
gb|X57972.1|+|339-1200|ARO:3000878|TEM-6	1	861	0	0	0	0	0	0
gb|GU169702.1|+|608-1472|ARO:3002342|GES-13	1	864	0	0	0	0	0	0
gb|DQ885477.1|+|0-876|ARO:3001917|CTX-M-55	1	876	0	0	0	0	0	0
gb|Y10282.1|+|0-1149|ARO:3002156|FOX-2	1	1149	0	0	0	0	0	0
gb|EU043311.3|+|0-645|ARO:3002721|QnrB7	1	645	0	0	0	0	0	0
gb|EU024485.1|+|0-861|ARO:3001151|SHV-102	1	861	0	0	0	0	0	0
gb|JQ838185.1|+|0-828|ARO:3001485|OXA-207	1	828	0	0	0	0	0	0
gb|AY065991.1|+|6-867|ARO:3001101|SHV-43	1	861	0	0	0	0	0	0
gb|HM066995.1|+|0-882|ARO:3002321|KPC-11	1	882	0	0	0	0	0	0
gb|AY223863.1|+|170-1031|ARO:3001113|SHV-57	1	861	0	0	0	0	0	0
gb|EF415650.1|+|0-1146|ARO:3002035|CMY-24	1	1146	0	0	0	0	0	0
gb|AY265890.1|+|0-472|ARO:3002476|LEN-6	1	471	0	0	0	0	0	0
gb|AJ295342.1|+|0-1173|ARO:3002517|OCH-4	1	1173	0	0	0	0	0	0
gb|KM087836.1|+|0-1146|ARO:3002124|CMY-113	1	1146	0	0	0	0	0	0
gb|FN396876.1|-|2406-3219|ARO:3000589|NDM-1	1	813	0	0	0	0	0	0
gb|EU541448.1|+|0-741|ARO:3002216|IMP-25	1	741	0	0	0	0	0	0
gb|KF297579.1|+|0-822|ARO:3001537|OXA-350	1	822	0	0	0	0	0	0
gb|AY248038.1|+|2072-2939|ARO:3002248|CARB-9	1	867	0	0	0	0	0	0
gb|HQ172108.1|+|0-645|ARO:3002740|QnrB25	1	645	0	0	0	0	0	0
gb|AY619003.1|+|703-1510|ARO:3001764|OXA-63	1	807	0	0	0	0	0	0
gb|AF031330.1|+|0-441|ARO:3002566|AAC(6')-Iv	1	441	0	0	0	0	0	0
gb|FJ785625.1|+|131-1001|ARO:3002404|OXY-2-9	1	870	0	0	0	0	0	0
gb|AJ746361.2|-|6742-7303|ARO:3003019|dfrA23	1	561	0	0	0	0	0	0
gb|AY210887.1|+|111-972|ARO:3001104|SHV-46	1	861	0	0	0	0	0	0
gb|AB777500.1|+|2034-2775|ARO:3002234|IMP-43	1	741	0	0	0	0	0	0
gb|EU496815.1|+|0-1146|ARO:3002043|CMY-32	1	1146	0	0	0	0	0	0
gb|AF226622.1|+|54-915|ARO:3001073|SHV-14	1	861	0	0	0	0	0	0
gb|Z30177.1|+|348-1224|ARO:3002389|OXY-1-1	1	876	0	0	0	0	0	0
gb|AB715422.2|+|27225-27966|ARO:3002225|IMP-34	1	741	0	0	0	0	0	0
gb|KF203098.1|+|0-822|ARO:3001512|OXA-324	1	822	0	0	0	0	0	0
gb|U56415.1|+|279-1719|ARO:3002884|iri	1	1440	0	0	0	0	0	0
gb|DQ286729.1|+|0-861|ARO:3000924|TEM-55	1	861	0	0	0	0	0	0
gb|AB894099.1|+|4218-5697|ARO:3000785|cmeC	1	1479	0	0	0	0	0	0
gb|AJ567481.1|+|0-876|ARO:3001893|CTX-M-31	1	876	0	0	0	0	0	0
gb|EU545409.1|+|80-956|ARO:3001947|CTX-M-87	1	876	0	0	0	0	0	0
gb|AL123456.1|-|3773015-3773567|ARO:3003035|mfpA	1	552	0	0	0	0	0	0
gb|DQ058661.1|+|0-657|ARO:3002709|QnrA3	1	657	0	0	0	0	0	0
gb|AY227050.1|+|130-895|ARO:3003100|cphA4	1	765	0	0	0	0	0	0
gb|L20800.1|+|2308-4267|ARO:3000195|tetB(P)	1	1959	0	0	0	0	0	0
gb|JX121117.1|+|0-858|ARO:3001189|SHV-150	1	858	0	0	0	0	0	0
gb|AJ635402.2|+|0-861|ARO:3002434|OKP-B-1	1	861	0	0	0	0	0	0
gb|GQ149347.1|+|5269-6130|ARO:3001037|TEM-171	1	861	0	0	0	0	0	0
gb|AJ238249.1|+|126-930|ARO:3002836|lnuB	1	804	0	0	0	0	0	0
gb|FR821779.1|-|35680-37678|ARO:3001209|mecC	1	1998	0	0	0	0	0	0
gb|NG_050256.1|+|100-961|ARO:3000896|TEM-26	1	861	0	0	0	0	0	0
gb|AF357597.1|+|250-1399|ARO:3002021|CMY-10	1	1149	0	0	0	0	0	0
gb|FR865168.1|+|0-825|ARO:3001488|OXA-216	1	825	0	0	0	0	0	0
gb|AY589494.1|+|193-1054|ARO:3000976|TEM-113	1	861	0	0	0	0	0	0
gb|M97297.1|+|3976-4671|ARO:3002919|vanR_in_vanA_cl	1	696	0	0	0	0	0	0
gb|AB636283.1|+|0-843|ARO:3000854|SMB-1	1	843	0	0	0	0	0	0
gb|AF090141.1|+|242-1115|ARO:3000850|GOB-1	1	873	0	0	0	0	0	0
gb|L07945.1|+|60-888|ARO:3001398|OXA-3	1	828	0	0	0	0	0	0
gb|KM211691.1|+|0-876|ARO:3003166|CTX-M-158	1	876	0	0	0	0	0	0
gb|JQ388884.1|+|0-861|ARO:3001183|SHV-141	1	861	0	0	0	0	0	0
gb|EU177100.1|+|4-880|ARO:3001929|CTX-M-68	1	876	0	0	0	0	0	0
gb|FJ228229.1|+|553-1198|ARO:3002788|QnrD1	1	645	0	0	0	0	0	0
gb|AY082011.1|+|5900-6932|ARO:3000005|vanD	1	1032	0	0	0	0	0	0
gb|AF117744.1|+|0-780|ARO:3001078|SHV-20	1	780	0	0	0	0	0	0
gb|KF478993.1|+|490-1543|ARO:3002948|vanH_in_vanO_cl	1	1053	0	0	0	0	0	0
gb|AF540889.1|+|0-327|ARO:3002871|tet(37)	1	327	0	0	0	0	0	0
gb|M37699.1|+|585-1752|ARO:3000205|tet(X)	1	1167	0	0	0	0	0	0
gb|KF730650.1|+|0-645|ARO:3002768|QnrB55	1	645	0	0	0	0	0	0
gb|AF427129.1|+|208-1069|ARO:3000950|TEM-83	1	861	0	0	0	0	0	0
gb|KM087850.1|+|0-1140|ARO:3002148|DHA-17	1	1140	0	0	0	0	0	0
gb|JX121124.1|+|0-861|ARO:3001196|SHV-157	1	861	0	0	0	0	0	0
gb|AY825330.1|+|0-861|ARO:3002446|OKP-B-13	1	861	0	0	0	0	0	0
gb|JX121128.1|+|0-861|ARO:3001200|SHV-161	1	861	0	0	0	0	0	0
gb|AY769934.1|+|27-993|ARO:3003096|CfxA5	1	966	0	0	0	0	0	0
gb|JF411006.1|+|951-1368|ARO:3002872|FosA3	1	417	0	0	0	0	0	0
gb|M20305.1|+|778-1594|ARO:3002642|APH(3')-Ib	1	816	0	0	0	0	0	0
gb|AJ239002.1|+|0-861|ARO:3000935|TEM-68	1	861	0	0	0	0	0	0
gb|GQ205627.2|+|3036-3687|ARO:3002845|vatH	1	651	0	0	0	0	0	0
gb|HQ398215.1|+|244-1120|ARO:3001961|CTX-M-102	1	876	0	0	0	0	0	0
gb|FJ437066.1|+|0-1134|ARO:3002055|CMY-44	1	1134	0	0	0	0	0	0
gb|AY960293.2|+|0-1143|ARO:3002031|CMY-20	1	1143	0	0	0	0	0	0
gb|AF252622.2|+|1740-2616|ARO:3001877|CTX-M-14	1	876	0	0	0	0	0	0
gb|EU273757.1|+|0-681|ARO:3002728|QnrB14	1	681	0	0	0	0	0	0
gb|KM087844.1|+|0-1146|ARO:3002128|CMY-117	1	1146	0	0	0	0	0	0
gb|EU815939.1|+|0-861|ARO:3001029|TEM-163	1	861	0	0	0	0	0	0
gb|HG798963.1|+|0-1140|ARO:3002143|DHA-12	1	1140	0	0	0	0	0	0
gb|JF274245.1|+|1-862|ARO:3001968|CTX-M-108	1	861	0	0	0	0	0	0
gb|AJ635404.2|+|0-861|ARO:3002419|OKP-A-2	1	861	0	0	0	0	0	0
gb|EU670845.2|+|1594-2419|ARO:3001655|OXA-138	1	825	0	0	0	0	0	0
gb|AF201827.1|+|21-849|ARO:3001421|OXA-26	1	828	0	0	0	0	0	0
gb|JX987101.1|+|0-681|ARO:3002775|QnrB62	1	681	0	0	0	0	0	0
gb|GU199038.2|+|1195-2023|ARO:3001663|OXA-160	1	828	0	0	0	0	0	0
gb|HQ185697.1|+|1267-2413|ARO:3002072|CMY-58	1	1146	0	0	0	0	0	0
gb|DQ388882.1|+|0-861|ARO:3001005|TEM-142	1	861	0	0	0	0	0	0
gb|BA000017.4|+|379931-380351|ARO:3000746|mepR	1	420	0	0	0	0	0	0
gb|CP020412.2|-|3537848-3539018|ARO:3004603|tet(56)	1	1170	0	0	0	0	0	0
gb|HM367709.1|+|7-727|ARO:3002269|IND-14	1	720	0	0	0	0	0	0
gb|X98047.1|+|0-843|ARO:3000911|TEM-42	1	843	0	0	0	0	0	0
gb|JN861783.1|+|0-828|ARO:3001714|OXA-215	1	828	0	0	0	0	0	0
gb|AJ584652.1|+|1043-1784|ARO:3002207|IMP-16	1	741	0	0	0	0	0	0
gb|HQ713678.1|+|5756-6683|ARO:3002369|PER-7	1	927	0	0	0	0	0	0
gb|JF460795.1|+|0-1143|ARO:3002074|CMY-61	1	1143	0	0	0	0	0	0
gb|JX438000.1|+|0-798|ARO:3001786|OXA-244	1	798	0	0	0	0	0	0
gb|HM113561.1|+|0-825|ARO:3001659|OXA-175	1	825	0	0	0	0	0	0
gb|Y16410.1|+|986-2126|ARO:3002132|DHA-1	1	1140	0	0	0	0	0	0
gb|AF015628.1|+|1306-1945|ARO:3002842|vatC	1	639	0	0	0	0	0	0
gb|KJ775801.1|+|0-882|ARO:3002329|KPC-19	1	882	0	0	0	0	0	0
gb|AJ310778.1|+|7003-7573|ARO:3003015|dfrA19	1	570	0	0	0	0	0	0
gb|AJ252200.1|+|1278-4401|ARO:3003056|smeE	1	3123	0	0	0	0	0	0
gb|GQ390806.1|+|0-813|ARO:3001171|SHV-124	1	813	0	0	0	0	0	0
gb|KF240809.1|+|0-876|ARO:3002000|CTX-M-142	1	876	0	0	0	0	0	0
gb|JF795538.1|+|0-861|ARO:3001374|TEM-185	1	861	0	0	0	0	0	0
gb|X05648.1|+|381-1305|ARO:3002658|APH(6)-Ib	1	924	0	0	0	0	0	0
gb|M12730.1|+|779-1514|ARO:3000250|ErmC	1	735	0	0	0	0	0	0
gb|EU408354.1|-|3570-4455|ARO:3002512|LRA-17	1	885	0	0	0	0	0	0
gb|HM803271.1|+|0-876|ARO:3001958|CTX-M-99	1	876	0	0	0	0	0	0
gb|AF332513.1|+|103-964|ARO:3000931|TEM-63	1	861	0	0	0	0	0	0
gb|GU206353.1|+|18-738|ARO:3002266|IND-10	1	720	0	0	0	0	0	0
gb|JX268631.1|+|0-861|ARO:3001091|SHV-33	1	861	0	0	0	0	0	0
gb|AF462611.1|+|0-846|ARO:3000605|Erm(36)	1	846	0	0	0	0	0	0
gb|JX440349.1|+|1026-2172|ARO:3002087|CMY-74	1	1146	0	0	0	0	0	0
gb|AY590467.1|+|1-727|ARO:3001110|SHV-53	1	726	0	0	0	0	0	0
gb|JN173059.1|+|35-680|ARO:3002752|QnrB37	1	645	0	0	0	0	0	0
gb|X01702.1|+|484-1285|ARO:3002659|APH(6)-Ic	1	801	0	0	0	0	0	0
gb|HE819404.1|+|0-1146|ARO:3002103|CMY-90	1	1146	0	0	0	0	0	0
gb|HM751103.1|+|0-864|ARO:3001169|SHV-122	1	864	0	0	0	0	0	0
gb|JN969893.3|+|2530-3406|ARO:3001990|CTX-M-131	1	876	0	0	0	0	0	0
gb|KF986262.1|-|27-852|ARO:3001569|OXA-383	1	825	0	0	0	0	0	0
gb|AF324833.1|+|0-900|ARO:3002378|VEB-9	1	900	0	0	0	0	0	0
gb|DQ519088.1|+|8-833|ARO:3001629|OXA-94	1	825	0	0	0	0	0	0
gb|X56809.1|+|111-894|ARO:3002997|LCR-1	1	783	0	0	0	0	0	0
gb|DQ335566.1|+|0-825|ARO:3001632|OXA-92	1	825	0	0	0	0	0	0
gb|CP004067.1|-|43007-43928|ARO:3002669|APH(2'')-Ig	1	921	0	0	0	0	0	0
gb|AM886293.1|+|116479-117235|ARO:3000860|rmtB	1	756	0	0	0	0	0	0
gb|HQ166709.1|+|0-876|ARO:3001953|CTX-M-93	1	876	0	0	0	0	0	0
gb|CP006005.1|+|1728735-1729668|ARO:3003176|CARB-21	1	933	0	0	0	0	0	0
gb|AJ549214.1|+|176-1604|ARO:3002704|fexA	1	1428	0	0	0	0	0	0
gb|KC107824.1|+|0-876|ARO:3001997|CTX-M-139	1	876	0	0	0	0	0	0
gb|X58272.1|+|79-883|ARO:3001400|OXA-5	1	804	0	0	0	0	0	0
gb|FN645444.1|+|0-1146|ARO:3002061|CMY-50	1	1146	0	0	0	0	0	0
gb|CP001891.1|+|2841996-2842857|ARO:3002463|LEN-13	1	861	0	0	0	0	0	0
gb|AJ871877.1|+|0-876|ARO:3002416|OXY-6-4	1	876	0	0	0	0	0	0
gb|KF648874.1|-|60996-61860|ARO:3002626|ANT(6)-Ia	1	864	0	0	0	0	0	0
gb|AM941847.1|+|0-861|ARO:3001155|SHV-106	1	861	0	0	0	0	0	0
gb|AF300985.1|+|0-739|ARO:3001430|OXA-36	1	738	0	0	0	0	0	0
gb|KM233165.1|+|0-861|ARO:3003153|SHV-186	1	861	0	0	0	0	0	0
gb|Y10281.1|+|0-861|ARO:3000918|TEM-49	1	861	0	0	0	0	0	0
gb|Z21957.1|-|284-1211|ARO:3002363|PER-1	1	927	0	0	0	0	0	0
gb|DQ834728.1|+|205-1066|ARO:3001019|TEM-152	1	861	0	0	0	0	0	0
gb|AM850915.2|+|19-880|ARO:3002428|OKP-A-11	1	861	0	0	0	0	0	0
gb|HM750249.1|+|90-891|ARO:3002295|VIM-25	1	801	0	0	0	0	0	0
gb|M97172.1|+|655-1465|ARO:3002534|AAC(3)-IIb	1	810	0	0	0	0	0	0
gb|KC433553.1|+|0-882|ARO:3002325|KPC-15	1	882	0	0	0	0	0	0
gb|KJ135344.1|+|14-839|ARO:3001567|OXA-381	1	825	0	0	0	0	0	0
gb|M80346.1|+|0-1656|ARO:3002817|carA	1	1656	0	0	0	0	0	0
gb|FJ820124.1|+|1123-1987|ARO:3002339|GES-10	1	864	0	0	0	0	0	0
gb|BA000018.3|+|48893-49265|ARO:3000124|mecI	1	372	0	0	0	0	0	0
gb|KF057033.1|+|0-825|ARO:3001687|OXA-316	1	825	0	0	0	0	0	0
gb|AF329699.1|+|372-1236|ARO:3002337|GES-8	1	864	0	0	0	0	0	0
gb|FJ534512.1|+|0-861|ARO:3002431|OKP-A-14	1	861	0	0	0	0	0	0
gb|AF322577.2|+|2081-2822|ARO:3002199|IMP-8	1	741	0	0	0	0	0	0
gb|KF057031.1|+|0-825|ARO:3001685|OXA-314	1	825	0	0	0	0	0	0
gb|FJ534513.1|+|0-861|ARO:3002430|OKP-A-13	1	861	0	0	0	0	0	0
gb|JX025022.1|+|0-825|ARO:3001680|OXA-242	1	825	0	0	0	0	0	0
gb|KC580659.1|+|0-645|ARO:3002782|QnrB70	1	645	0	0	0	0	0	0
gb|JF274247.1|+|0-876|ARO:3001973|CTX-M-113	1	876	0	0	0	0	0	0
gb|AY628176.1|+|75-936|ARO:3000987|TEM-125	1	861	0	0	0	0	0	0
gb|AF156486.1|+|1331-2195|ARO:3002330|GES-1	1	864	0	0	0	0	0	0
gb|EF581285.1|+|0-822|ARO:3001636|OXA-104	1	822	0	0	0	0	0	0
gb|L20573.1|+|1317-1944|ARO:3002988|bcrB	1	627	0	0	0	0	0	0
gb|JQ762640.1|+|36-681|ARO:3002763|QnrB48	1	645	0	0	0	0	0	0
gb|AM231720.2|+|0-825|ARO:3001438|OXA-100	1	825	0	0	0	0	0	0
gb|AM982521.1|+|1911-2787|ARO:3001938|CTX-M-77	1	876	0	0	0	0	0	0
gb|M36726.1|+|295-1150|ARO:3000596|ErmX	1	855	0	0	0	0	0	0
gb|JX440356.1|+|754-1900|ARO:3001837|ACT-15	1	1146	0	0	0	0	0	0
gb|AY055428.1|-|20268-21084|ARO:3000412|sul2	1	816	0	0	0	0	0	0
gb|EF373971.1|+|0-861|ARO:3001148|SHV-96	1	861	0	0	0	0	0	0
gb|AY027590.1|+|112-973|ARO:3000955|TEM-88	1	861	0	0	0	0	0	0
gb|KJ997966.1|+|0-831|ARO:3002496|OXA-418	1	831	0	0	0	0	0	0
gb|AY750907.1|+|0-825|ARO:3001613|OXA-64	1	825	0	0	0	0	0	0
gb|AM286274.1|+|0-861|ARO:3001001|TEM-137	1	861	0	0	0	0	0	0
gb|EF373969.1|+|0-861|ARO:3001145|SHV-93	1	861	0	0	0	0	0	0
gb|KF297585.1|+|0-831|ARO:3001543|OXA-356	1	831	0	0	0	0	0	0
gb|JX049132.1|+|0-1146|ARO:3002082|CMY-69	1	1146	0	0	0	0	0	0
gb|AM932669.1|+|698-1502|ARO:3001811|OXA-129	1	804	0	0	0	0	0	0
gb|KF203107.1|+|0-825|ARO:3001521|OXA-333	1	825	0	0	0	0	0	0
gb|AB116646.1|+|429-903|ARO:3002563|AAC(6')-Isa	1	474	0	0	0	0	0	0
gb|KM087851.1|+|0-1146|ARO:3002180|MIR-15	1	1146	0	0	0	0	0	0
gb|JX679208.1|+|0-900|ARO:3002377|VEB-8	1	900	0	0	0	0	0	0
gb|AF079900.1|+|39-1731|ARO:3002892|otr(B)	1	1692	0	0	0	0	0	0
gb|KJ151292.1|+|294-2892|ARO:3000444|rphA	1	2598	0	0	0	0	0	0
gb|AM419751.1|+|14210-15431|ARO:3000567|tet(40)	1	1221	0	0	0	0	0	0
gb|AY043299.1|-|3984-5175|ARO:3000167|tet(C)	1	1191	0	0	0	0	0	0
gb|AF133139.1|+|0-1176|ARO:3000174|tet(G)	1	1176	0	0	0	0	0	0
gb|X15791.1|+|1375-2257|ARO:3003563|RCP-1	1	882	0	0	0	0	0	0
gb|AM850920.1|+|40-901|ARO:3002451|OKP-B-18	1	861	0	0	0	0	0	0
gb|AF156486.1|+|3648-4908|ARO:3002694|cmlA4	1	1260	0	0	0	0	0	0
gb|DQ463751.1|+|75-1221|ARO:3002034|CMY-23	1	1146	0	0	0	0	0	0
gb|KF986259.1|-|16-841|ARO:3001564|OXA-378	1	825	0	0	0	0	0	0
gb|EU124663.1|-|32695-34348|ARO:3002881|lmrC	1	1653	0	0	0	0	0	0
gb|DQ351241.1|+|36-681|ARO:3002714|QnrB1	1	645	0	0	0	0	0	0
gb|EF219142.1|+|10-886|ARO:3001922|CTX-M-61	1	876	0	0	0	0	0	0
gb|EF672680.1|+|0-729|ARO:3000841|CGB-1	1	729	0	0	0	0	0	0
gb|AF162694.1|+|5877-6963|ARO:3002933|vanS_in_vanC_cl	1	1086	0	0	0	0	0	0
gb|EF650038.1|+|0-825|ARO:3001643|OXA-112	1	825	0	0	0	0	0	0
gb|HQ122933.1|+|0-822|ARO:3001695|OXA-134	1	822	0	0	0	0	0	0
gb|AY092401.1|+|0-861|ARO:3000963|TEM-96	1	861	0	0	0	0	0	0
gb|AY954728.1|+|11-896|ARO:3003558|Yent_y56	1	885	0	0	0	0	0	0
gb|DQ149247.1|+|0-825|ARO:3001703|OXA-86	1	825	0	0	0	0	0	0
gb|KC149518.1|+|0-861|ARO:3001369|TEM-153	1	861	0	0	0	0	0	0
gb|JN596280.1|+|2847-3711|ARO:3002349|GES-20	1	864	0	0	0	0	0	0
gb|X03216.1|-|4550-5282|ARO:3000347|ErmA	1	732	0	0	0	0	0	0
gb|Y14156.1|+|0-876|ARO:3001867|CTX-M-4	1	876	0	0	0	0	0	0
gb|L42817.1|+|201-936|ARO:3000522|ErmG	1	735	0	0	0	0	0	0
gb|JF896803.1|+|0-1149|ARO:3002163|FOX-9	1	1149	0	0	0	0	0	0
gb|AY183453.1|+|2729-3950|ARO:3000361|EreA	1	1221	0	0	0	0	0	0
gb|DQ174306.1|+|4-865|ARO:3001121|SHV-66	1	861	0	0	0	0	0	0
gb|AF043381.1|+|251-863|ARO:3002580|AAC(6')-Ib9	1	612	0	0	0	0	0	0
gb|AM176552.2|+|30-891|ARO:3001131|SHV-77	1	861	0	0	0	0	0	0
gb|JX440353.1|+|1026-2172|ARO:3002090|CMY-77	1	1146	0	0	0	0	0	0
gb|JN982330.1|+|245-1046|ARO:3002301|VIM-31	1	801	0	0	0	0	0	0
gb|HM559945.1|+|0-861|ARO:3001178|SHV-134	1	861	0	0	0	0	0	0
gb|AY037780.1|+|88-949|ARO:3002455|LEN-2	1	861	0	0	0	0	0	0
gb|FJ503047.1|+|0-519|ARO:3002592|AAC6_IB_HZ	1	519	0	0	0	0	0	0
gb|AF445082.1|+|2788-3343|ARO:3002577|AAC(6')-Ib4	1	555	0	0	0	0	0	0
gb|U85514.1|+|149-977|ARO:3001413|OXA-18	1	828	0	0	0	0	0	0
gb|AM051147.1|+|0-861|ARO:3002425|OKP-A-8	1	861	0	0	0	0	0	0
gb|DQ089809.1|+|1005-1857|ARO:3002385|BEL-1	1	852	0	0	0	0	0	0
gb|AF099139.1|+|505-1225|ARO:3002256|IND-1	1	720	0	0	0	0	0	0
gb|KF240808.1|+|0-861|ARO:3001386|TEM-209	1	861	0	0	0	0	0	0
gb|Y17584.1|+|0-858|ARO:3000899|TEM-29	1	858	0	0	0	0	0	0
gb|EU400222.2|+|2159-3041|ARO:3002315|KPC-5	1	882	0	0	0	0	0	0
gb|U51479.1|+|0-921|ARO:3002636|APH(2'')-IIIa	1	921	0	0	0	0	0	0
gb|AF208796.2|+|0-861|ARO:3001083|SHV-25	1	861	0	0	0	0	0	0
gb|KC479325.2|+|668-1496|ARO:3001690|OXA-255	1	828	0	0	0	0	0	0
gb|FJ214369.1|+|0-876|ARO:3001946|CTX-M-86	1	876	0	0	0	0	0	0
gb|HQ424460.1|+|1-805|ARO:3002646|APH(3')-IIc	1	804	0	0	0	0	0	0
gb|AB204557.1|+|0-738|ARO:3002212|IMP-21	1	738	0	0	0	0	0	0
gb|JX025021.1|+|0-825|ARO:3001679|OXA-241	1	825	0	0	0	0	0	0
gb|DQ303459.3|+|2174-3050|ARO:3001916|CTX-M-54	1	876	0	0	0	0	0	0
gb|U37195.1|+|75-936|ARO:3000898|TEM-28	1	861	0	0	0	0	0	0
gb|AY553332.1|+|113-854|ARO:3002205|IMP-14	1	741	0	0	0	0	0	0
gb|AB164230.1|+|35-566|ARO:3002593|AAC(6')-Ib-SK	1	531	0	0	0	0	0	0
gb|AY826417.1|+|0-861|ARO:3001000|TEM-136	1	861	0	0	0	0	0	0
gb|AM176549.2|+|30-891|ARO:3001128|SHV-74	1	861	0	0	0	0	0	0
gb|FJ668814.1|+|76-937|ARO:3001059|SHV-1	1	861	0	0	0	0	0	0
gb|KF526115.1|+|0-1146|ARO:3002114|CMY-102	1	1146	0	0	0	0	0	0
gb|KF885217.1|+|0-825|ARO:3001552|OXA-365	1	825	0	0	0	0	0	0
gb|GQ463707.3|+|0-657|ARO:3002713|QnrA7	1	657	0	0	0	0	0	0
gb|M64556.1|+|600-1860|ARO:3002693|cmlA1	1	1260	0	0	0	0	0	0
gb|AM296481.1|+|775-2041|ARO:3002699|cmlB1	1	1266	0	0	0	0	0	0
gb|GQ150744.1|+|122-359|ARO:3003022|dfrB3	1	237	0	0	0	0	0	0
gb|DQ519089.1|+|8-833|ARO:3001630|OXA-95	1	825	0	0	0	0	0	0
gb|AM176551.2|+|30-891|ARO:3001130|SHV-76	1	861	0	0	0	0	0	0
gb|AY080894.1|+|3-879|ARO:3001884|CTX-M-22	1	876	0	0	0	0	0	0
gb|GQ205627.1|+|1393-2971|ARO:3002832|vgaD	1	1578	0	0	0	0	0	0
gb|X74948.1|+|0-492|ARO:3002688|catS	1	492	0	0	0	0	0	0
gb|JN173055.1|+|35-680|ARO:3002748|QnrB33	1	645	0	0	0	0	0	0
gb|D13304.2|+|232-1381|ARO:3002182|MOX-1	1	1149	0	0	0	0	0	0
gb|QIXO01000012.1|-|30208-31069|ARO:3002462|LEN-12	1	861	0	0	0	0	0	0
gb|AB634250.1|+|0-825|ARO:3001484|OXA-206	1	825	0	0	0	0	0	0
gb|AF148851.1|+|5-866|ARO:3001060|SHV-2	1	861	0	0	0	0	0	0
gb|FJ822963.1|+|0-801|ARO:3002289|VIM-19	1	801	0	0	0	0	0	0
gb|GQ351346.1|+|0-876|ARO:3001974|CTX-M-114	1	876	0	0	0	0	0	0
gb|HQ858608.1|+|0-801|ARO:3002297|VIM-27	1	801	0	0	0	0	0	0
gb|U70376.2|-|7525-8518|ARO:3002663|APH(9)-Ib	1	993	0	0	0	0	0	0
gb|EU032604.1|+|0-861|ARO:3001152|SHV-103	1	861	0	0	0	0	0	0
gb|FJ785626.1|+|131-1004|ARO:3002405|OXY-2-10	1	873	0	0	0	0	0	0
gb|AM176546.2|+|0-861|ARO:3001125|SHV-71	1	861	0	0	0	0	0	0
gb|KF443075.1|+|0-645|ARO:3002785|QnrB73	1	645	0	0	0	0	0	0
gb|KC964871.1|+|0-876|ARO:3001999|CTX-M-141	1	876	0	0	0	0	0	0
gb|KF986263.1|-|90-915|ARO:3001570|OXA-384	1	825	0	0	0	0	0	0
gb|AY130285.1|+|0-783|ARO:3000981|TEM-118	1	783	0	0	0	0	0	0
gb|FJ854362.1|+|1702-2257|ARO:3002576|AAC(6')-Ib3	1	555	0	0	0	0	0	0
gb|JF816544.1|+|0-741|ARO:3002226|IMP-35	1	741	0	0	0	0	0	0
gb|KM087856.1|+|0-1140|ARO:3002153|DHA-22	1	1140	0	0	0	0	0	0
gb|AY007784.1|+|1122-1923|ARO:3001431|OXA-37	1	801	0	0	0	0	0	0
gb|AM850921.2|+|24-885|ARO:3002452|OKP-B-19	1	861	0	0	0	0	0	0
gb|AY130286.1|+|1-823|ARO:3002475|LEN-3	1	822	0	0	0	0	0	0
gb|Y17581.1|+|78-936|ARO:3000891|TEM-20	1	858	0	0	0	0	0	0
gb|JX131372.1|+|96-843|ARO:3002228|IMP-37	1	747	0	0	0	0	0	0
gb|AB983359.1|+|2425-3268|ARO:3003116|OXA-420	1	843	0	0	0	0	0	0
gb|AM087411.1|+|127-928|ARO:3002274|VIM-4	1	801	0	0	0	0	0	0
gb|GQ202693.1|+|1171-1999|ARO:3001799|OXA-161	1	828	0	0	0	0	0	0
gb|JX121125.1|+|0-858|ARO:3001197|SHV-158	1	858	0	0	0	0	0	0
gb|DQ522237.1|+|1075-1816|ARO:3002221|IMP-30	1	741	0	0	0	0	0	0
gb|AJ005045.1|+|0-876|ARO:3001870|CTX-M-7	1	876	0	0	0	0	0	0
gb|KF203097.1|+|0-822|ARO:3001511|OXA-323	1	822	0	0	0	0	0	0
gb|AY633109.1|+|0-861|ARO:3002456|LEN-5	1	861	0	0	0	0	0	0
gb|AM850918.2|+|24-885|ARO:3002438|OKP-B-5	1	861	0	0	0	0	0	0
gb|AB429270.1|+|14-1160|ARO:3002052|CMY-41	1	1146	0	0	0	0	0	0
gb|KC479324.2|+|575-1403|ARO:3001689|OXA-253	1	828	0	0	0	0	0	0
gb|AJ555825.2|+|0-1146|ARO:3002025|CMY-14	1	1146	0	0	0	0	0	0
gb|FJ873740.1|+|0-858|ARO:3001035|TEM-169	1	858	0	0	0	0	0	0
gb|AB040994.1|+|0-741|ARO:3002197|IMP-6	1	741	0	0	0	0	0	0
gb|AM283489.1|+|2655-3174|ARO:3002585|AAC(6')-31	1	519	0	0	0	0	0	0
gb|KJ934265.1|+|0-852|ARO:3002254|CARB-17	1	852	0	0	0	0	0	0
gb|AY790341.1|+|0-861|ARO:3001114|SHV-59	1	861	0	0	0	0	0	0
gb|AF190692.1|+|208-1069|ARO:3000946|TEM-79	1	861	0	0	0	0	0	0
gb|AY154657.2|+|62-1223|ARO:3000601|Erm(38)	1	1161	0	0	0	0	0	0
gb|KF823969.1|+|5110-6139|ARO:3000013|vanB	1	1029	0	0	0	0	0	0
gb|AY236073.2|+|2187-2985|ARO:3001782|OXA-48	1	798	0	0	0	0	0	0
gb|JX438001.1|+|0-798|ARO:3001787|OXA-245	1	798	0	0	0	0	0	0
gb|AJ416346.1|+|556-1432|ARO:3001883|CTX-M-21	1	876	0	0	0	0	0	0
gb|HM439649.1|+|0-681|ARO:3002744|QnrB29	1	681	0	0	0	0	0	0
gb|AY513266.1|+|164-1310|ARO:3002028|CMY-17	1	1146	0	0	0	0	0	0
gb|M88012.1|+|192-1092|ARO:3002540|AAC(3)-VIa	1	900	0	0	0	0	0	0
gb|JN104597.1|+|114-927|ARO:3000467|NDM-5	1	813	0	0	0	0	0	0
gb|FJ666064.1|+|0-1194|ARO:3002498|PDC-2	1	1194	0	0	0	0	0	0
gb|AM850909.2|+|0-861|ARO:3002466|LEN-19	1	861	0	0	0	0	0	0
gb|L09246.1|+|543-981|ARO:3002554|AAC(6')-Ig	1	438	0	0	0	0	0	0
gb|CP000864.1|+|13383-14226|ARO:3001611|OXA-58	1	843	0	0	0	0	0	0
gb|FN594949.1|+|27481-28339|ARO:3002629|ANT(6)-Ib	1	858	0	0	0	0	0	0
gb|KF992026.1|+|753-1899|ARO:3001838|ACT-17	1	1146	0	0	0	0	0	0
gb|KP144324.1|+|0-822|ARO:3003162|OXA-435	1	822	0	0	0	0	0	0
gb|L08389.1|+|390-1254|ARO:3000495|ErmD	1	864	0	0	0	0	0	0
gb|M95287.4|+|2455-3283|ARO:3001397|OXA-2	1	828	0	0	0	0	0	0
gb|KM103296.1|+|0-879|ARO:3003177|IMI-7	1	879	0	0	0	0	0	0
gb|X07753.1|+|102-882|ARO:3002652|APH(3')-VIa	1	780	0	0	0	0	0	0
gb|HM570036.1|+|0-825|ARO:3001474|OXA-180	1	825	0	0	0	0	0	0
gb|HM565917.1|+|0-1149|ARO:3002161|FOX-8	1	1149	0	0	0	0	0	0
gb|JN227084.1|+|308-1169|ARO:3001046|TEM-186	1	861	0	0	0	0	0	0
gb|AM051161.1|+|0-861|ARO:3002444|OKP-B-11	1	861	0	0	0	0	0	0
gb|JQ396378.1|+|0-747|ARO:3001476|OXA-184	1	747	0	0	0	0	0	0
gb|AB284167.2|+|225-1101|ARO:3001925|CTX-M-64	1	876	0	0	0	0	0	0
gb|AB194410.1|+|0-1149|ARO:3002030|CMY-19	1	1149	0	0	0	0	0	0
gb|FJ666072.1|+|0-1194|ARO:3002508|PDC-9	1	1194	0	0	0	0	0	0
gb|AJ511268.1|+|1294-1765|ARO:3002531|AAC(3)-Ic	1	471	0	0	0	0	0	0
gb|Y15510.1|+|0-1203|ARO:3000175|tet(H)	1	1203	0	0	0	0	0	0
gb|AY743590.1|+|0-1188|ARO:3000566|tet(39)	1	1188	0	0	0	0	0	0
gb|AF038993.1|+|0-1197|ARO:3000177|tet(J)	1	1197	0	0	0	0	0	0
gb|AF030344.1|-|461-1721|ARO:3000181|tet(V)	1	1260	0	0	0	0	0	0
gb|L12710.1|+|0-549|ARO:3002556|AAC(6')-Ii	1	549	0	0	0	0	0	0
gb|DQ392963.1|+|8-833|ARO:3001626|OXA-88	1	825	0	0	0	0	0	0
gb|EU418913.1|+|16-877|ARO:3001158|SHV-109	1	861	0	0	0	0	0	0
gb|JQ664733.1|+|0-1146|ARO:3002171|MIR-6	1	1146	0	0	0	0	0	0
gb|AF351241.1|+|89-950|ARO:3000957|TEM-90	1	861	0	0	0	0	0	0
gb|GU585907.1|-|21605-22103|ARO:3002858|dfrA12	1	498	0	0	0	0	0	0
gb|KJ207204.1|+|579-1725|ARO:3002099|CMY-86	1	1146	0	0	0	0	0	0
gb|HM488990.1|+|0-822|ARO:3001469|OXA-169	1	822	0	0	0	0	0	0
gb|DQ838665.1|+|0-474|ARO:3002860|dfrA17	1	474	0	0	0	0	0	0
gb|X75562.1|+|134-935|ARO:3001402|OXA-7	1	801	0	0	0	0	0	0
gb|AY082011.1|+|0-699|ARO:3002923|vanR_in_vanD_cl	1	699	0	0	0	0	0	0
gb|M97297.1|+|10116-10601|ARO:3002962|vanZ_in_vanA_cl	1	486	0	0	0	0	0	0
gb|AJ223970.1|+|20-800|ARO:3001303|ErmO-srmA	1	780	0	0	0	0	0	0
gb|AJ308331.1|+|0-870|ARO:3000855|CAU-1	1	870	0	0	0	0	0	0
gb|AF416700.1|+|56-764|ARO:3000842|EBR-1	1	708	0	0	0	0	0	0
gb|JQ429324.1|+|0-876|ARO:3001983|CTX-M-124	1	876	0	0	0	0	0	0
gb|AM941159.1|+|208-1069|ARO:3001022|TEM-156	1	861	0	0	0	0	0	0
gb|HQ650104.1|+|63-1209|ARO:3002076|CMY-63	1	1146	0	0	0	0	0	0
gb|KF460533.1|+|0-831|ARO:3001550|OXA-363	1	831	0	0	0	0	0	0
gb|U14748.1|+|324-1239|ARO:3002481|AER-1	1	915	0	0	0	0	0	0
gb|JN408080.1|+|0-657|ARO:3002802|QnrVC5	1	657	0	0	0	0	0	0
gb|JX089628.1|+|0-801|ARO:3001499|OXA-240	1	801	0	0	0	0	0	0
gb|AY954516.1|+|0-876|ARO:3001901|CTX-M-39	1	876	0	0	0	0	0	0
gb|AF395881.1|+|0-882|ARO:3002313|KPC-3	1	882	0	0	0	0	0	0
gb|DQ105529.2|+|0-861|ARO:3001013|TEM-146	1	861	0	0	0	0	0	0
gb|HQ693810.1|+|1008-2151|ARO:3001826|ACT-9	1	1143	0	0	0	0	0	0
gb|AF079138.1|+|153-1122|ARO:3000598|Erm(31)	1	969	0	0	0	0	0	0
gb|DQ212986.1|+|5984-7034|ARO:3002909|vanG	1	1050	0	0	0	0	0	0
gb|AF117746.1|+|0-780|ARO:3001080|SHV-22	1	780	0	0	0	0	0	0
gb|AJ746225.1|+|0-861|ARO:3000993|TEM-129	1	861	0	0	0	0	0	0
gb|JN173056.1|+|35-683|ARO:3002749|QnrB34	1	648	0	0	0	0	0	0
gb|AJ579365.1|+|4149-5628|ARO:3003111|lsaB	1	1479	0	0	0	0	0	0
gb|DQ393783.1|+|1799-2591|ARO:3002615|aadA15	1	792	0	0	0	0	0	0
gb|JX514368.1|+|271-1417|ARO:3002107|CMY-94	1	1146	0	0	0	0	0	0
gb|KM087860.1|+|0-1146|ARO:3002174|MIR-9	1	1146	0	0	0	0	0	0
gb|AM051142.1|+|0-861|ARO:3002421|OKP-A-4	1	861	0	0	0	0	0	0
gb|HE999704.1|-|2734780-2736181|ARO:3000421|norB	1	1401	0	0	0	0	0	0
gb|KC999080.2|+|379-1192|ARO:3002359|NDM-9	1	813	0	0	0	0	0	0
gb|KF421163.1|+|0-831|ARO:3001547|OXA-360	1	831	0	0	0	0	0	0
gb|FN556186.1|+|0-1146|ARO:3002057|CMY-46	1	1146	0	0	0	0	0	0
gb|HQ425492.1|+|0-822|ARO:3001479|OXA-194	1	822	0	0	0	0	0	0
gb|AF104442.1|+|193-1054|ARO:3000923|TEM-54	1	861	0	0	0	0	0	0
gb|FJ981621.1|+|0-648|ARO:3002737|QnrB22	1	648	0	0	0	0	0	0
gb|HQ641421.1|+|0-882|ARO:3002322|KPC-12	1	882	0	0	0	0	0	0
gb|JQ733578.1|+|1007-2153|ARO:3002094|CMY-81	1	1146	0	0	0	0	0	0
gb|AF244145.1|+|0-741|ARO:3002195|IMP-4	1	741	0	0	0	0	0	0
gb|AE006468.2|-|392419-393931|ARO:3000791|mdsC	1	1512	0	0	0	0	0	0
gb|CP000768.1|+|1405391-1406495|ARO:3000783|cmeA	1	1104	0	0	0	0	0	0
gb|HQ833651.1|+|244-1120|ARO:3001965|CTX-M-105	1	876	0	0	0	0	0	0
gb|HM640278.2|+|0-828|ARO:3001709|OXA-182	1	828	0	0	0	0	0	0
gb|HM113562.1|+|0-825|ARO:3001660|OXA-176	1	825	0	0	0	0	0	0
gb|KF203101.1|+|0-822|ARO:3001515|OXA-327	1	822	0	0	0	0	0	0
gb|HE963769.1|+|0-825|ARO:3001673|OXA-248	1	825	0	0	0	0	0	0
gb|U59450.1|+|396-1176|ARO:3002824|ErmV	1	780	0	0	0	0	0	0
gb|U19459.1|+|66-705|ARO:3002841|vatB	1	639	0	0	0	0	0	0
gb|KF297583.1|+|0-822|ARO:3001541|OXA-354	1	822	0	0	0	0	0	0
gb|CU459141.1|-|3660736-3661636|ARO:3002370|VEB-1	1	900	0	0	0	0	0	0
gb|M16503.1|+|243-1143|ARO:3002823|ErmH	1	900	0	0	0	0	0	0
gb|AF043100.1|+|1-775|ARO:3001411|OXA-16	1	774	0	0	0	0	0	0
gb|AJ863560.2|+|0-861|ARO:3001111|SHV-55	1	861	0	0	0	0	0	0
gb|AY750913.1|+|0-825|ARO:3001619|OXA-71	1	825	0	0	0	0	0	0
gb|JX870080.1|+|0-861|ARO:3001352|SHV-168	1	861	0	0	0	0	0	0
gb|X52085.1|+|342-1809|ARO:3000251|msrA	1	1467	0	0	0	0	0	0
gb|BA000032.2|-|476707-477559|ARO:3003151|CARB-22	1	852	0	0	0	0	0	0
gb|AJ549244.1|+|0-876|ARO:3001890|CTX-M-28	1	876	0	0	0	0	0	0
gb|KF131539.1|+|0-801|ARO:3002309|VIM-39	1	801	0	0	0	0	0	0
gb|KM087855.1|+|0-1140|ARO:3002144|DHA-13	1	1140	0	0	0	0	0	0
gb|KF513178.1|+|0-861|ARO:3001357|SHV-173	1	861	0	0	0	0	0	0
gb|NG_050508.1|+|36-681|ARO:3002760|QnrB45	1	645	0	0	0	0	0	0
gb|AF170880.4|+|0-1848|ARO:3002522|novA	1	1848	0	0	0	0	0	0
gb|AF317511.1|+|187-988|ARO:3002271|VIM-1	1	801	0	0	0	0	0	0
gb|EF552405.1|+|12-840|ARO:3001802|OXA-141	1	828	0	0	0	0	0	0
gb|AY570506.1|+|2034-2790|ARO:3004606|erm(40)	1	756	0	0	0	0	0	0
gb|AY574271.1|+|0-861|ARO:3000998|TEM-134	1	861	0	0	0	0	0	0
gb|Z33413.1|+|386-935|ARO:3000380|FosC	1	549	0	0	0	0	0	0
gb|KJ776406.1|+|16-877|ARO:3001340|SHV-119	1	861	0	0	0	0	0	0
gb|AM991978.1|+|0-828|ARO:3001451|OXA-139	1	828	0	0	0	0	0	0
gb|KM114268.1|+|0-861|ARO:3003157|TEM-219	1	861	0	0	0	0	0	0
gb|AJ295343.1|+|0-1173|ARO:3002518|OCH-5	1	1173	0	0	0	0	0	0
gb|JQ326200.2|+|193-1021|ARO:3001670|OXA-231	1	828	0	0	0	0	0	0
gb|AF079138.1|-|1282-2293|ARO:3001265|Erm(30)	1	1011	0	0	0	0	0	0
gb|X97254.1|+|153-1011|ARO:3001043|TEM-178	1	858	0	0	0	0	0	0
gb|AF156486.1|+|5012-5792|ARO:3002602|aadA2	1	780	0	0	0	0	0	0
gb|EF685372.2|+|0-1143|ARO:3002041|CMY-30	1	1143	0	0	0	0	0	0
gb|AJ005044.1|+|0-876|ARO:3001869|CTX-M-6	1	876	0	0	0	0	0	0
gb|AY238472.1|-|12-888|ARO:3001895|CTX-M-33	1	876	0	0	0	0	0	0
gb|AF227521.1|+|3269-4487|ARO:3000616|mel	1	1218	0	0	0	0	0	0
gb|AL111168.1|-|336915-337548|ARO:3000526|cmeR	1	633	0	0	0	0	0	0
gb|KM087862.1|+|0-1146|ARO:3002178|MIR-13	1	1146	0	0	0	0	0	0
gb|AY660529.1|+|121-676|ARO:3003676|AAC(6')-Ib'	1	555	0	0	0	0	0	0
gb|HQ336940.1|+|0-1146|ARO:3002064|CMY-53	1	1146	0	0	0	0	0	0
gb|KM087865.1|+|0-843|ARO:3001583|OXA-397	1	843	0	0	0	0	0	0
gb|AM176556.2|+|25-886|ARO:3001135|SHV-81	1	861	0	0	0	0	0	0
gb|AM049399.1|+|0-861|ARO:3001007|TEM-144	1	861	0	0	0	0	0	0
gb|AM087405.1|+|1748-2582|ARO:3002622|aadA6/aadA10	1	834	0	0	0	0	0	0
gb|D16251.1|-|1625-2531|ARO:3000316|mphA	1	906	0	0	0	0	0	0
gb|AJ871869.1|+|0-873|ARO:3002411|OXY-5-1	1	873	0	0	0	0	0	0
gb|AY589495.1|+|181-1042|ARO:3000977|TEM-114	1	861	0	0	0	0	0	0
gb|AL123456.3|-|314308-314854|ARO:3002525|AAC(2')-Ic	1	546	0	0	0	0	0	0
gb|JX440352.1|+|1027-2173|ARO:3002085|CMY-72	1	1146	0	0	0	0	0	0
gb|AY007369.1|+|0-1149|ARO:3002159|FOX-5	1	1149	0	0	0	0	0	0
gb|AJ704396.1|+|0-876|ARO:3001956|CTX-M-96	1	876	0	0	0	0	0	0
gb|KM211510.1|+|0-876|ARO:3003165|CTX-M-157	1	876	0	0	0	0	0	0
gb|U97042.1|+|1263-4347|ARO:3003010|ceoB	1	3084	0	0	0	0	0	0
gb|KF179354.1|+|0-861|ARO:3002352|GES-23	1	861	0	0	0	0	0	0
gb|AY847147.1|+|81-957|ARO:3001908|CTX-M-46	1	876	0	0	0	0	0	0
gb|AY139598.1|+|1486-2287|ARO:3001775|OXA-119	1	801	0	0	0	0	0	0
gb|M33768.1|+|194-1364|ARO:3003007|bmr	1	1170	0	0	0	0	0	0
gb|KC580657.1|+|0-645|ARO:3002780|QnrB68	1	645	0	0	0	0	0	0
gb|AY343493.1|+|76-946|ARO:3001813|OXA-55	1	870	0	0	0	0	0	0
gb|AY277255.2|+|66-927|ARO:3001089|SHV-31	1	861	0	0	0	0	0	0
gb|X03364.1|+|0-789|ARO:3002648|APH(3')-IVa	1	789	0	0	0	0	0	0
gb|U46859.1|-|24294-25527|ARO:3003048|rosA	1	1233	0	0	0	0	0	0
gb|JX121116.1|+|0-858|ARO:3001188|SHV-149	1	858	0	0	0	0	0	0
gb|JX259317.1|+|0-681|ARO:3002769|QnrB56	1	681	0	0	0	0	0	0
gb|AF173226.1|+|6913-8329|ARO:3003053|smeC	1	1416	0	0	0	0	0	0
gb|EF417572.2|+|29-1175|ARO:3002167|MIR-4	1	1146	0	0	0	0	0	0
gb|M98270.1|+|0-759|ARO:3002624|ANT(4')-IIa	1	759	0	0	0	0	0	0
gb|NG_050503.1|+|15-660|ARO:3002755|QnrB40	1	645	0	0	0	0	0	0
gb|KM087839.1|+|0-1146|ARO:3002126|CMY-115	1	1146	0	0	0	0	0	0
gb|JF273470.1|+|0-810|ARO:3001766|OXA-192	1	810	0	0	0	0	0	0
gb|EU077611.1|+|2-656|ARO:3002792|QnrS3	1	654	0	0	0	0	0	0
gb|AF031331.1|+|0-441|ARO:3002567|AAC(6')-Iw	1	441	0	0	0	0	0	0
gb|EF581888.1|+|0-876|ARO:3001928|CTX-M-67	1	876	0	0	0	0	0	0
gb|AY524989.1|+|0-801|ARO:3002280|VIM-10	1	801	0	0	0	0	0	0
gb|M64090.1|+|0-735|ARO:3000595|ErmT	1	735	0	0	0	0	0	0
gb|JF795487.1|+|0-828|ARO:3001487|OXA-210	1	828	0	0	0	0	0	0
gb|HM173356.1|+|511-1375|ARO:3002345|GES-16	1	864	0	0	0	0	0	0
gb|X95401.1|+|208-1069|ARO:3000914|TEM-45	1	861	0	0	0	0	0	0
gb|AF516719.1|+|214-1075|ARO:3000967|TEM-104	1	861	0	0	0	0	0	0
gb|AM774474.1|+|2431-3079|ARO:3002726|QnrB12	1	648	0	0	0	0	0	0
gb|EF650036.1|+|0-825|ARO:3001641|OXA-110	1	825	0	0	0	0	0	0
gb|EU555534.1|+|0-882|ARO:3002316|KPC-6	1	882	0	0	0	0	0	0
gb|AB563173.1|+|32-764|ARO:3002270|IND-15	1	732	0	0	0	0	0	0
gb|AY036620.1|+|88-949|ARO:3001092|SHV-34	1	861	0	0	0	0	0	0
gb|JF274242.1|+|0-877|ARO:3001970|CTX-M-110	1	876	0	0	0	0	0	0
gb|EU019536.1|+|0-825|ARO:3001635|OXA-82	1	825	0	0	0	0	0	0
gb|AM051156.1|+|0-861|ARO:3002440|OKP-B-7	1	861	0	0	0	0	0	0
gb|AY956335.1|+|38-899|ARO:3001004|TEM-141	1	861	0	0	0	0	0	0
gb|FN652295.1|+|0-861|ARO:3001042|TEM-177	1	861	0	0	0	0	0	0
gb|JF274248.1|-|0-864|ARO:3001969|CTX-M-109	1	864	0	0	0	0	0	0
gb|HQ425495.1|+|0-822|ARO:3001482|OXA-197	1	822	0	0	0	0	0	0
gb|AF467077.1|+|163-1348|ARO:3000168|tet(D)	1	1185	0	0	0	0	0	0
gb|X53797.1|+|133-775|ARO:3002684|catII	1	642	0	0	0	0	0	0
gb|AJ635420.1|+|0-789|ARO:3002445|OKP-B-12	1	789	0	0	0	0	0	0
gb|EU202673.2|+|0-876|ARO:3001941|CTX-M-80	1	876	0	0	0	0	0	0
gb|AY225127.1|+|40-1537|ARO:3000300|lsaA	1	1497	0	0	0	0	0	0
gb|M94066.1|+|1553-1994|ARO:3002549|AAC(6')-Ic	1	441	0	0	0	0	0	0
gb|KP265721.1|+|331-1558|ARO:3004608|EreD	1	1227	0	0	0	0	0	0
gb|FJ666063.1|+|0-852|ARO:3002386|BEL-2	1	852	0	0	0	0	0	0
gb|FJ214368.1|+|0-876|ARO:3002495|CTX-M-85	1	876	0	0	0	0	0	0
gb|AY504627.1|+|0-720|ARO:3002261|IND-5	1	720	0	0	0	0	0	0
gb|FN594949.1|+|25244-27167|ARO:3000556|tet(44)	1	1923	0	0	0	0	0	0
gb|FJ196385.1|-|11083-12313|ARO:3003107|mef(B)	1	1230	0	0	0	0	0	0
gb|JQ064560.1|+|0-1536|ARO:3000448|QepA1	1	1536	0	0	0	0	0	0
gb|X02393.1|+|96-960|ARO:3003061|vph	1	864	0	0	0	0	0	0
gb|GQ288397.1|+|0-741|ARO:3000846|SIM-1	1	741	0	0	0	0	0	0
gb|AF321608.1|+|0-888|ARO:3003561|Sed-1	1	888	0	0	0	0	0	0
gb|AB211124.1|+|0-525|ARO:3002895|SAT-2	1	525	0	0	0	0	0	0
gb|Y17715.1|+|146-1022|ARO:3002394|OXY-1-6	1	876	0	0	0	0	0	0
gb|KF526117.1|+|0-1146|ARO:3001841|ACT-20	1	1146	0	0	0	0	0	0
gb|AB074433.1|+|16-757|ARO:3002201|IMP-10	1	741	0	0	0	0	0	0
gb|AJ871871.1|+|0-873|ARO:3002412|OXY-5-2	1	873	0	0	0	0	0	0
gb|EF650037.1|+|0-825|ARO:3001642|OXA-111	1	825	0	0	0	0	0	0
gb|JN861782.1|+|0-828|ARO:3001713|OXA-214	1	828	0	0	0	0	0	0
gb|Y10278.1|+|0-876|ARO:3001866|CTX-M-3	1	876	0	0	0	0	0	0
gb|JX121114.1|+|0-858|ARO:3001186|SHV-147	1	858	0	0	0	0	0	0
gb|KC243783.1|+|0-2007|ARO:3000617|mecA	1	2007	0	0	0	0	0	0
gb|DQ174305.1|+|4-865|ARO:3001120|SHV-65	1	861	0	0	0	0	0	0
gb|EU408347.1|-|10174-11083|ARO:3002485|LRA-2	1	909	0	0	0	0	0	0
gb|Z21523.1|+|0-1974|ARO:3000191|tet(Q)	1	1974	0	0	0	0	0	0
gb|EU722333.1|+|1932-3852|ARO:3000196|tet(32)	1	1920	0	0	0	0	0	0
gb|AY750908.1|+|0-825|ARO:3001614|OXA-65	1	825	0	0	0	0	0	0
gb|HM488991.1|+|0-822|ARO:3001470|OXA-170	1	822	0	0	0	0	0	0
gb|AF047556.1|+|126-678|ARO:3002560|AAC(6')-Iq	1	552	0	0	0	0	0	0
gb|AY114142.1|+|1060-1816|ARO:3002625|ANT(4')-IIb	1	756	0	0	0	0	0	0
gb|DQ223685.1|+|0-876|ARO:3001914|CTX-M-52	1	876	0	0	0	0	0	0
gb|CP004067.1|+|52914-53709|ARO:3002647|APH(3')-IIIa	1	795	0	0	0	0	0	0
gb|GQ390808.1|+|0-813|ARO:3001173|SHV-126	1	813	0	0	0	0	0	0
gb|EU043312.2|+|0-645|ARO:3002722|QnrB8	1	645	0	0	0	0	0	0
gb|M19530.1|+|415-1186|ARO:3002878|BcII	1	771	0	0	0	0	0	0
gb|AE002098.2|-|1795181-1796420|ARO:3000810|mtrC	1	1239	0	0	0	0	0	0
gb|AY289608.1|+|616-1444|ARO:3001810|OXA-53	1	828	0	0	0	0	0	0
gb|HM488987.1|+|0-822|ARO:3001466|OXA-166	1	822	0	0	0	0	0	0
gb|EF373970.1|+|0-861|ARO:3001146|SHV-94	1	861	0	0	0	0	0	0
gb|KM588353.1|+|0-825|ARO:3003148|OXA-425	1	825	0	0	0	0	0	0
gb|AF219130.1|+|0-732|ARO:3002258|IND-2a	1	732	0	0	0	0	0	0
gb|AJ318093.1|+|0-861|ARO:3000960|TEM-93	1	861	0	0	0	0	0	0
gb|EU436855.2|+|1401-2058|ARO:3002799|QnrVC1	1	657	0	0	0	0	0	0
gb|JN118546.1|+|1761-2562|ARO:3001500|OXA-251	1	801	0	0	0	0	0	0
gb|AY494717.1|+|0-864|ARO:3002334|GES-5	1	864	0	0	0	0	0	0
gb|DQ369751.1|+|0-861|ARO:3001016|TEM-149	1	861	0	0	0	0	0	0
gb|KF525301.1|+|105-603|ARO:3003018|dfrA22	1	498	0	0	0	0	0	0
gb|JX313020.1|+|0-876|ARO:3001991|CTX-M-132	1	876	0	0	0	0	0	0
gb|HM855205.1|+|0-801|ARO:3002294|VIM-24	1	801	0	0	0	0	0	0
gb|KJ657570.1|+|0-801|ARO:3001495|OXA-233	1	801	0	0	0	0	0	0
gb|JN248564.1|+|0-825|ARO:3001669|OXA-223	1	825	0	0	0	0	0	0
gb|KF148593.1|+|0-738|ARO:3002222|IMP-31	1	738	0	0	0	0	0	0
gb|AF313471.1|+|1421-2288|ARO:3002240|CARB-1	1	867	0	0	0	0	0	0
gb|KF526114.1|+|0-1146|ARO:3002113|CMY-101	1	1146	0	0	0	0	0	0
gb|AY289608.1|+|1523-2078|ARO:3002588|AAC(6')-I30	1	555	0	0	0	0	0	0
gb|AF024666.2|+|35934-37110|ARO:3002703|cmx	1	1176	0	0	0	0	0	0
gb|DQ195536.2|+|0-1248|ARO:3000865|oleD	1	1248	0	0	0	0	0	0
gb|KC580658.1|+|0-645|ARO:3002781|QnrB69	1	645	0	0	0	0	0	0
gb|U59183.1|+|247-859|ARO:3002581|AAC(6')-Ib10	1	612	0	0	0	0	0	0
gb|AY157676.1|+|0-876|ARO:3001888|CTX-M-26	1	876	0	0	0	0	0	0
gb|AF078527.1|+|3769-4303|ARO:3000230|ANT(2'')-Ia	1	534	0	0	0	0	0	0
gb|AB300358.1|+|0-1146|ARO:3002037|CMY-26	1	1146	0	0	0	0	0	0
gb|AF357599.1|+|253-1402|ARO:3002022|CMY-11	1	1149	0	0	0	0	0	0
gb|GQ152601.1|+|0-1152|ARO:3002185|MOX-6	1	1152	0	0	0	0	0	0
gb|AM411407.1|+|0-876|ARO:3001921|CTX-M-60	1	876	0	0	0	0	0	0
gb|X54723.1|+|818-1679|ARO:3002535|AAC(3)-IIc	1	861	0	0	0	0	0	0
gb|KF057030.1|+|0-825|ARO:3001684|OXA-313	1	825	0	0	0	0	0	0
gb|JN935135.1|+|0-861|ARO:3001053|TEM-193	1	861	0	0	0	0	0	0
gb|JX486113.1|+|0-795|ARO:3002668|rmtG	1	795	0	0	0	0	0	0
gb|KF958750.1|+|0-879|ARO:3001861|IMI-4	1	879	0	0	0	0	0	0
gb|KJ135345.1|+|14-839|ARO:3001568|OXA-382	1	825	0	0	0	0	0	0
gb|AE006468.2|-|393893-397061|ARO:3000790|mdsB	1	3168	0	0	0	0	0	0
gb|X02588.1|+|330-1113|ARO:3002630|ANT(9)-Ia	1	783	0	0	0	0	0	0
gb|DQ888718.1|+|0-825|ARO:3001649|OXA-99	1	825	0	0	0	0	0	0
gb|L36601.1|+|1420-3130|ARO:3003036|oleB	1	1710	0	0	0	0	0	0
gb|KM379100.1|+|0-882|ARO:3003180|KPC-22	1	882	0	0	0	0	0	0
gb|CP023390.1|-|1461588-1462248|ARO:3000838|arlR	1	660	0	0	0	0	0	0
gb|GU127598.1|+|0-876|ARO:3001952|CTX-M-92	1	876	0	0	0	0	0	0
gb|AM261837.1|+|73-865|ARO:3002619|aadA22	1	792	0	0	0	0	0	0
gb|KC567681.1|+|1210-2041|ARO:3001694|OXA-257	1	831	0	0	0	0	0	0
gb|Z22590.1|+|154-955|ARO:3001406|OXA-11	1	801	0	0	0	0	0	0
gb|AE015929.1|-|1128933-1129419|ARO:3002865|dfrC	1	486	0	0	0	0	0	0
gb|EF650034.1|+|0-825|ARO:3001639|OXA-108	1	825	0	0	0	0	0	0
gb|KF057032.1|+|0-825|ARO:3001686|OXA-315	1	825	0	0	0	0	0	0
gb|GQ149243.1|+|0-873|ARO:3001935|CTX-M-74	1	873	0	0	0	0	0	0
gb|AE007317.1|+|953382-954594|ARO:3000614|mefE	1	1212	0	0	0	0	0	0
gb|KJ135342.1|-|48-873|ARO:3001576|OXA-390	1	825	0	0	0	0	0	0
gb|KJ135343.1|+|14-839|ARO:3001574|OXA-388	1	825	0	0	0	0	0	0
gb|AB010417.1|+|0-741|ARO:3002194|IMP-3	1	741	0	0	0	0	0	0
gb|KF057027.1|+|0-825|ARO:3001443|OXA-121	1	825	0	0	0	0	0	0
gb|JF460796.1|+|0-1146|ARO:3002075|CMY-62	1	1146	0	0	0	0	0	0
gb|AY327540.1|+|0-858|ARO:3000986|TEM-124	1	858	0	0	0	0	0	0
gb|AJ011293.1|+|0-1146|ARO:3002017|CMY-6	1	1146	0	0	0	0	0	0
gb|AF043381.1|+|943-1744|ARO:3001414|OXA-19	1	801	0	0	0	0	0	0
gb|AY423074.1|+|0-858|ARO:3001792|OXA-62	1	858	0	0	0	0	0	0
gb|AB733453.1|+|3-849|ARO:3001204|SHV-167	1	846	0	0	0	0	0	0
gb|HM113558.1|+|0-825|ARO:3001656|OXA-172	1	825	0	0	0	0	0	0
gb|EU302865.1|+|0-681|ARO:3002730|QnrB15	1	681	0	0	0	0	0	0
gb|U72743.1|+|385-1018|ARO:3002526|AAC(2')-Id	1	633	0	0	0	0	0	0
gb|DQ445683.1|+|0-825|ARO:3001625|OXA-89	1	825	0	0	0	0	0	0
gb|EU547446.1|+|0-825|ARO:3001652|OXA-131	1	825	0	0	0	0	0	0
gb|HQ322612.1|+|0-1140|ARO:3002135|DHA-6	1	1140	0	0	0	0	0	0
gb|LC037981.1|+|0-801|ARO:3003610|OXA-454	1	801	0	0	0	0	0	0
gb|AF137361.1|+|63-852|ARO:3002605|aadA5	1	789	0	0	0	0	0	0
gb|AJ277414.1|+|0-861|ARO:3000952|TEM-85	1	861	0	0	0	0	0	0
gb|AF180958.1|+|0-1131|ARO:3001817|ACC-3	1	1131	0	0	0	0	0	0
gb|AM849805.1|+|262-1123|ARO:3000886|TEM-15	1	861	0	0	0	0	0	0
gb|Y17714.1|+|146-1016|ARO:3002399|OXY-2-4	1	870	0	0	0	0	0	0
gb|HQ203032.1|+|0-345|ARO:3000245|RbpA	1	345	0	0	0	0	0	0
gb|AF318077.1|+|1147-1888|ARO:3002198|IMP-7	1	741	0	0	0	0	0	0
gb|U60294.1|+|0-765|ARO:3003099|cphA2	1	765	0	0	0	0	0	0
gb|AB302939.1|+|8-869|ARO:3001115|SHV-60	1	861	0	0	0	0	0	0
gb|GQ390807.1|+|0-813|ARO:3001172|SHV-125	1	813	0	0	0	0	0	0
gb|GU208678.1|+|0-864|ARO:3002344|GES-15	1	864	0	0	0	0	0	0
gb|AY743434.1|+|46-1198|ARO:3002029|CMY-18	1	1152	0	0	0	0	0	0
gb|AF319779.2|+|32-833|ARO:3000604|Erm(35)	1	801	0	0	0	0	0	0
gb|AF294653.1|+|2749-4009|ARO:3002696|cmlA6	1	1260	0	0	0	0	0	0
gb|FR717535.1|+|0-861|ARO:3000910|TEM-40	1	861	0	0	0	0	0	0
gb|AF117743.1|+|0-780|ARO:3001077|SHV-19	1	780	0	0	0	0	0	0
gb|AM176555.2|+|0-861|ARO:3001134|SHV-80	1	861	0	0	0	0	0	0
gb|HG423149.1|+|39-915|ARO:3001962|CTX-M-103	1	876	0	0	0	0	0	0
gb|AF409092.1|+|887-1754|ARO:3002246|CARB-7	1	867	0	0	0	0	0	0
gb|HM245380.1|+|27-759|ARO:3002268|IND-12	1	732	0	0	0	0	0	0
gb|FJ666069.1|+|0-1194|ARO:3002505|PDC-6	1	1194	0	0	0	0	0	0
gb|AM051149.1|+|0-861|ARO:3002427|OKP-A-10	1	861	0	0	0	0	0	0
gb|AF227204.1|+|73-934|ARO:3001084|SHV-26	1	861	0	0	0	0	0	0
gb|AJ632249.1|+|0-810|ARO:3001772|OXA-59	1	810	0	0	0	0	0	0
gb|LN515535.1|+|0-1146|ARO:3003173|MIR-17	1	1146	0	0	0	0	0	0
gb|KF944358.1|+|0-861|ARO:3001393|TEM-216	1	861	0	0	0	0	0	0
gb|KM087837.1|+|0-1146|ARO:3002123|CMY-112	1	1146	0	0	0	0	0	0
gb|GU186045.1|+|34-754|ARO:3002265|IND-9	1	720	0	0	0	0	0	0
gb|AY553333.1|+|113-854|ARO:3002206|IMP-15	1	741	0	0	0	0	0	0
gb|AF252623.2|+|0-876|ARO:3001876|CTX-M-13	1	876	0	0	0	0	0	0
gb|DQ909059.1|+|0-861|ARO:3001023|TEM-157	1	861	0	0	0	0	0	0
gb|AM982522.2|+|0-876|ARO:3001939|CTX-M-78	1	876	0	0	0	0	0	0
gb|HQ219726.1|+|385-805|ARO:3002873|FosB3	1	420	0	0	0	0	0	0
gb|S67449.1|+|0-1380|ARO:3000178|tet(K)	1	1380	0	0	0	0	0	0
gb|EU342351.1|+|172-1033|ARO:3001118|SHV-63	1	861	0	0	0	0	0	0
gb|EU408359.1|+|3791-4694|ARO:3002513|LRA-19	1	903	0	0	0	0	0	0
gb|JN596280.1|+|1918-2782|ARO:3002348|GES-19	1	864	0	0	0	0	0	0
gb|AB114632.1|+|655-1453|ARO:3002607|aadA7	1	798	0	0	0	0	0	0
gb|AF164577.1|+|0-861|ARO:3001072|SHV-13	1	861	0	0	0	0	0	0
gb|AM850912.2|+|0-861|ARO:3002469|LEN-22	1	861	0	0	0	0	0	0
gb|HQ637576.1|+|0-861|ARO:3001179|SHV-135	1	861	0	0	0	0	0	0
gb|JQ768046.1|+|7760-9440|ARO:3001313|facT	1	1680	0	0	0	0	0	0
gb|HQ386846.1|+|0-681|ARO:3002741|QnrB26	1	681	0	0	0	0	0	0
gb|AY082011.1|+|4936-5908|ARO:3002944|vanH_in_vanD_cl	1	972	0	0	0	0	0	0
gb|AY453161.1|+|500-1430|ARO:3000090|Bla1	1	930	0	0	0	0	0	0
gb|M63556.1|+|90-840|ARO:3000578|CcrA	1	750	0	0	0	0	0	0
gb|AJ250876.1|+|36-987|ARO:3000851|THIN-B	1	951	0	0	0	0	0	0
gb|D16171.1|+|382-1042|ARO:3002689|pp_cat	1	660	0	0	0	0	0	0
gb|AJ223604.1|+|3017-3650|ARO:3002678|Paer_catB6	1	633	0	0	0	0	0	0
gb|KM087841.1|+|0-1140|ARO:3002149|DHA-18	1	1140	0	0	0	0	0	0
gb|D37830.1|+|90-966|ARO:3001906|CTX-M-44	1	876	0	0	0	0	0	0
gb|AM941845.1|+|0-861|ARO:3001337|SHV-99	1	861	0	0	0	0	0	0
gb|JX050178.1|+|1-853|ARO:3001058|TEM-199	1	852	0	0	0	0	0	0
gb|EU850412.1|+|2269-3166|ARO:3002249|CARB-10	1	897	0	0	0	0	0	0
gb|AB753457.1|+|0-741|ARO:3002231|IMP-40	1	741	0	0	0	0	0	0
gb|AY077483.1|+|182-1055|ARO:3002392|OXY-1-4	1	873	0	0	0	0	0	0
gb|Z28968.1|+|0-885|ARO:3002379|SME-1	1	885	0	0	0	0	0	0
gb|AB028210.1|-|2710-3565|ARO:3002544|AAC(3)-Xa	1	855	0	0	0	0	0	0
gb|KJ207209.1|+|454-1600|ARO:3001847|ACT-27	1	1146	0	0	0	0	0	0
gb|JX173956.1|+|0-1152|ARO:3002190|MOX-8	1	1152	0	0	0	0	0	0
gb|D13210.1|+|231-1098|ARO:3002250|CARB-12	1	867	0	0	0	0	0	0
gb|AY263404.1|+|0-861|ARO:3001105|SHV-48	1	861	0	0	0	0	0	0
gb|AY130284.1|+|0-783|ARO:3000941|TEM-75	1	783	0	0	0	0	0	0
gb|AB280919.1|+|0-1146|ARO:3002048|CMY-37	1	1146	0	0	0	0	0	0
gb|AM941848.1|+|0-861|ARO:3001156|SHV-107	1	861	0	0	0	0	0	0
gb|AJ561197.2|+|1320-2142|ARO:3002839|lnuF	1	822	0	0	0	0	0	0
gb|EU515248.1|+|0-1149|ARO:3002186|MOX-3	1	1149	0	0	0	0	0	0
gb|GQ396303.1|+|0-927|ARO:3002368|PER-6	1	927	0	0	0	0	0	0
gb|X78117.1|+|141-1287|ARO:3001857|LAT-1	1	1146	0	0	0	0	0	0
gb|EU427302.2|+|1475-2618|ARO:3001829|ACT-4	1	1143	0	0	0	0	0	0
gb|JN596991.2|+|2280-3111|ARO:3001806|OXA-224	1	831	0	0	0	0	0	0
gb|KF976462.2|+|111558-112122|ARO:3003011|dfrA10	1	564	0	0	0	0	0	0
gb|AY261375.1|+|0-765|ARO:3003104|cphA8	1	765	0	0	0	0	0	0
gb|EU259884.2|-|6411-7311|ARO:3002374|VEB-6	1	900	0	0	0	0	0	0
gb|Y00459.1|+|2824-3748|ARO:3002657|APH(6)-Ia	1	924	0	0	0	0	0	0
gb|GQ402541.1|+|0-1146|ARO:3002060|CMY-49	1	1146	0	0	0	0	0	0
gb|JF268688.1|-|5407-6232|ARO:3001809|OXA-209	1	825	0	0	0	0	0	0
gb|AY130287.1|+|1-823|ARO:3002472|LEN-4	1	822	0	0	0	0	0	0
gb|KF564648.1|+|0-1146|ARO:3002120|CMY-108	1	1146	0	0	0	0	0	0
gb|JX440355.1|+|751-1897|ARO:3001834|ACT-12	1	1146	0	0	0	0	0	0
gb|AF173226.1|+|2558-3755|ARO:3003051|smeA	1	1197	0	0	0	0	0	0
gb|HQ449669.1|+|0-657|ARO:3002708|QnrA2	1	657	0	0	0	0	0	0
gb|KM433672.1|+|0-822|ARO:3003161|OXA-423	1	822	0	0	0	0	0	0
gb|AY584237.1|+|123-1008|ARO:3002381|SME-3	1	885	0	0	0	0	0	0
gb|KC580653.1|+|0-645|ARO:3002776|QnrB64	1	645	0	0	0	0	0	0
gb|JQ407409.1|+|1168-1909|ARO:3002219|IMP-28	1	741	0	0	0	0	0	0
gb|JQ734687.1|+|0-813|ARO:3002354|NDM-3	1	813	0	0	0	0	0	0
gb|FN546177.1|+|0-1146|ARO:3002056|CMY-45	1	1146	0	0	0	0	0	0
gb|AY008291.1|+|0-768|ARO:3001427|OXA-33	1	768	0	0	0	0	0	0
gb|AF099140.1|+|136-1363|ARO:3002826|EreA2	1	1227	0	0	0	0	0	0
gb|AF242872.1|+|3579-4224|ARO:3002844|vatE	1	645	0	0	0	0	0	0
gb|DQ322460.1|+|15-876|ARO:3001139|SHV-85	1	861	0	0	0	0	0	0
gb|JN676230.2|+|1549-2350|ARO:3002302|VIM-32	1	801	0	0	0	0	0	0
gb|HQ875573.1|+|0-741|ARO:3002229|IMP-38	1	741	0	0	0	0	0	0
gb|EF136377.1|+|0-861|ARO:3001026|TEM-160	1	861	0	0	0	0	0	0
gb|AE006468.2|+|1707351-1707789|ARO:3002571|AAC(6')-Iaa	1	438	0	0	0	0	0	0
gb|AY289548.1|+|0-861|ARO:3001108|SHV-51	1	861	0	0	0	0	0	0
gb|FJ919776.1|+|208-1069|ARO:3001034|TEM-168	1	861	0	0	0	0	0	0
gb|AJ866988.1|+|0-861|ARO:3000994|TEM-130	1	861	0	0	0	0	0	0
gb|DQ491200.1|+|0-825|ARO:3001437|OXA-67	1	825	0	0	0	0	0	0
gb|AF427127.1|+|208-1069|ARO:3000948|TEM-81	1	861	0	0	0	0	0	0
gb|HE963770.1|+|0-825|ARO:3001674|OXA-249	1	825	0	0	0	0	0	0
gb|JQ341060.1|-|881-1742|ARO:3001344|SHV-143	1	861	0	0	0	0	0	0
gb|NG_049964.1|+|0-927|ARO:3002367|PER-5	1	927	0	0	0	0	0	0
gb|AJ781421.1|+|0-1146|ARO:3002027|CMY-16	1	1146	0	0	0	0	0	0
gb|KM401566.1|-|1211-2033|ARO:3003117|OXA-421	1	822	0	0	0	0	0	0
gb|AF326355.1|+|0-864|ARO:3002331|GES-2	1	864	0	0	0	0	0	0
gb|EU274581.1|+|0-861|ARO:3001153|SHV-104	1	861	0	0	0	0	0	0
gb|AF047479.2|+|1295-2087|ARO:3002603|aadA3	1	792	0	0	0	0	0	0
gb|KJ476816.1|+|79-925|ARO:3000861|rmtC	1	846	0	0	0	0	0	0
gb|JX440354.1|+|756-1902|ARO:3001836|ACT-14	1	1146	0	0	0	0	0	0
gb|BX571965.1|-|2150965-2152165|ARO:3002982|amrA	1	1200	0	0	0	0	0	0
gb|DQ256079.1|+|0-1146|ARO:3002033|CMY-22	1	1146	0	0	0	0	0	0
gb|AIIS01000002.1|-|233812-234307|ARO:3002875|dfrE	1	495	0	0	0	0	0	0
gb|HE650138.1|+|2186-2918|ARO:3003205|Erm(43)	1	732	0	0	0	0	0	0
gb|M22126.1|+|372-1164|ARO:3002650|APH(3')-Vb	1	792	0	0	0	0	0	0
gb|AF242872.1|+|2131-2878|ARO:3000375|ErmB	1	747	0	0	0	0	0	0
gb|AF173226.1|-|351-1041|ARO:3003066|smeR	1	690	0	0	0	0	0	0
gb|AY862132.1|+|0-825|ARO:3001645|OXA-78	1	825	0	0	0	0	0	0
gb|AY566250.1|+|391-1555|ARO:3000391|norA	1	1164	0	0	0	0	0	0
gb|JN051143.1|+|0-861|ARO:3001182|SHV-140	1	861	0	0	0	0	0	0
gb|DQ365886.1|+|0-801|ARO:3002283|VIM-13	1	801	0	0	0	0	0	0
gb|LN515533.1|+|0-867|ARO:3003154|SHV-187	1	867	0	0	0	0	0	0
gb|AF128627.1|+|0-906|ARO:3000816|mtrA	1	906	0	0	0	0	0	0
gb|AM850922.2|+|24-885|ARO:3002453|OKP-B-20	1	861	0	0	0	0	0	0
gb|AY712687.1|+|0-831|ARO:3002628|aad(6)	1	831	0	0	0	0	0	0
gb|AB205197.1|+|3-876|ARO:3001924|CTX-M-63	1	873	0	0	0	0	0	0
gb|EU136183.1|+|0-681|ARO:3002731|QnrB16	1	681	0	0	0	0	0	0
gb|KF992028.1|+|761-1907|ARO:3001839|ACT-18	1	1146	0	0	0	0	0	0
gb|AE016877.1|+|1972251-1972668|ARO:3000172|FosB	1	417	0	0	0	0	0	0
gb|HQ111474.1|+|1056-1857|ARO:3001475|OXA-183	1	801	0	0	0	0	0	0
gb|JF800667.1|+|657-1458|ARO:3001483|OXA-205	1	801	0	0	0	0	0	0
gb|HQ877615.1|+|0-861|ARO:3001159|SHV-110	1	861	0	0	0	0	0	0
gb|DQ519086.1|+|1198-2023|ARO:3001627|OXA-91	1	825	0	0	0	0	0	0
gb|DQ902344.1|+|2716-3517|ARO:3001412|OXA-17	1	801	0	0	0	0	0	0
gb|EF614235.1|+|2246-2801|ARO:3002586|AAC(6')-32	1	555	0	0	0	0	0	0
gb|GQ390805.1|+|0-813|ARO:3001170|SHV-123	1	813	0	0	0	0	0	0
gb|EF526508.1|+|0-645|ARO:3002723|QnrB9	1	645	0	0	0	0	0	0
gb|X07848.1|+|271-913|ARO:3002685|catIII	1	642	0	0	0	0	0	0
gb|EF125013.1|+|0-1146|ARO:3001823|ACT-3	1	1146	0	0	0	0	0	0
gb|DQ278190.1|+|0-474|ARO:3002861|dfrA5	1	474	0	0	0	0	0	0
gb|KC202804.1|+|3874-4531|ARO:3002803|QnrVC6	1	657	0	0	0	0	0	0
gb|GQ351345.1|+|0-1146|ARO:3002086|CMY-73	1	1146	0	0	0	0	0	0
gb|AJ557142.1|+|0-876|ARO:3001894|CTX-M-32	1	876	0	0	0	0	0	0
gb|JX440357.1|+|135-780|ARO:3002765|QnrB50	1	645	0	0	0	0	0	0
gb|AY740681.1|+|7102-8029|ARO:3002365|PER-3	1	927	0	0	0	0	0	0
gb|HM439641.1|+|0-645|ARO:3002742|QnrB27	1	645	0	0	0	0	0	0
gb|HQ832678.1|+|0-1146|ARO:3002077|CMY-64	1	1146	0	0	0	0	0	0
gb|KF305673.1|+|17-1163|ARO:3002070|CMY-99	1	1146	0	0	0	0	0	0
gb|AB498758.1|+|3738-5762|ARO:3003440|mecB	1	2025	0	0	0	0	0	0
gb|AF509241.1|+|0-828|ARO:3001419|OXA-24	1	828	0	0	0	0	0	0
gb|X98102.1|+|73-934|ARO:3001061|SHV-2A	1	861	0	0	0	0	0	0
gb|AM412777.1|+|117-918|ARO:3001439|OXA-101	1	801	0	0	0	0	0	0
gb|AF117747.1|+|0-780|ARO:3001081|SHV-23	1	780	0	0	0	0	0	0
gb|EU408346.1|-|4825-5713|ARO:3002482|LRA-1	1	888	0	0	0	0	0	0
gb|EU886977.1|+|543-1110|ARO:3002575|AAC(6')-Iai	1	567	0	0	0	0	0	0
gb|DQ328802.1|+|0-861|ARO:3001140|SHV-86	1	861	0	0	0	0	0	0
gb|FJ214367.1|+|0-876|ARO:3001945|CTX-M-84	1	876	0	0	0	0	0	0
gb|AY227051.1|+|0-765|ARO:3003101|cphA5	1	765	0	0	0	0	0	0
gb|AY029068.1|+|0-876|ARO:3001879|CTX-M-16	1	876	0	0	0	0	0	0
gb|EU917444.1|+|1716-2382|ARO:3002787|QnrC	1	666	0	0	0	0	0	0
gb|AJ854182.1|+|0-801|ARO:3001798|OXA-74	1	801	0	0	0	0	0	0
gb|KF481967.1|+|0-885|ARO:3002382|SME-4	1	885	0	0	0	0	0	0
gb|AY623658.2|+|12449-13472|ARO:3000594|ErmR	1	1023	0	0	0	0	0	0
gb|AM931008.1|+|0-1146|ARO:3002049|CMY-38	1	1146	0	0	0	0	0	0
gb|JN935136.1|+|0-861|ARO:3001054|TEM-194	1	861	0	0	0	0	0	0
gb|AF337947.1|+|271-1171|ARO:3002635|APH(2'')-IIa	1	900	0	0	0	0	0	0
gb|KJ461948.1|+|3-876|ARO:3002009|CTX-M-152	1	873	0	0	0	0	0	0
gb|FJ872411.1|+|39735-40794|ARO:3002907|vanE	1	1059	0	0	0	0	0	0
gb|KF460532.1|+|0-831|ARO:3001549|OXA-362	1	831	0	0	0	0	0	0
gb|AJ272109.1|+|0-888|ARO:3000582|L1_BLA	1	888	0	0	0	0	0	0
gb|KM211509.1|+|0-876|ARO:3003164|CTX-M-156	1	876	0	0	0	0	0	0
gb|AF547625.1|+|0-861|ARO:3001103|SHV-45	1	861	0	0	0	0	0	0
gb|U01945.1|+|373-916|ARO:3002897|SAT-4	1	543	0	0	0	0	0	0
gb|AY264780.2|-|1824-3006|ARO:3000569|tet(41)	1	1182	0	0	0	0	0	0
gb|KM659858.1|+|401-1154|ARO:3003194|GIM-2	1	753	0	0	0	0	0	0
gb|CP033607.1|+|310893-312888|ARO:3002882|lmrD	1	1995	0	0	0	0	0	0
gb|HM570035.1|+|0-825|ARO:3001473|OXA-179	1	825	0	0	0	0	0	0
gb|FR772051.1|+|8740-10315|ARO:3002833|vgaE	1	1575	0	0	0	0	0	0
gb|FN813245.1|+|1911-2787|ARO:3001955|CTX-M-95	1	876	0	0	0	0	0	0
gb|JX121121.1|+|0-858|ARO:3001193|SHV-154	1	858	0	0	0	0	0	0
gb|HQ877606.1|+|0-861|ARO:3001056|TEM-197	1	861	0	0	0	0	0	0
gb|AJ550807.1|+|2242-2983|ARO:3002204|IMP-13	1	741	0	0	0	0	0	0
gb|FJ815436.1|+|195-1071|ARO:3001932|CTX-M-71	1	876	0	0	0	0	0	0
gb|DQ268764.2|+|5891-6767|ARO:3001915|CTX-M-53	1	876	0	0	0	0	0	0
gb|M55620.1|+|0-660|ARO:3002687|catQ	1	660	0	0	0	0	0	0
gb|M28303.1|+|242-1187|ARO:3003564|EXO-1	1	945	0	0	0	0	0	0
gb|AF155139.2|+|6976-7648|ARO:3002952|vanX_in_vanF_cl	1	672	0	0	0	0	0	0
gb|AF162694.1|+|5192-5888|ARO:3002922|vanR_in_vanC_cl	1	696	0	0	0	0	0	0
gb|AF441286.1|+|224-965|ARO:3000843|MUS-1	1	741	0	0	0	0	0	0
gb|AY082011.1|+|6937-7546|ARO:3003070|vanX_in_vanD_cl	1	609	0	0	0	0	0	0
gb|AB639410.1|+|0-1404|ARO:3003039|OprA	1	1404	0	0	0	0	0	0
gb|FJ872411.1|+|44192-45266|ARO:3002935|vanS_in_vanE_cl	1	1074	0	0	0	0	0	0
gb|JQ733575.1|+|1027-2173|ARO:3002091|CMY-78	1	1146	0	0	0	0	0	0
gb|JX259318.1|+|0-681|ARO:3002770|QnrB57	1	681	0	0	0	0	0	0
gb|GQ152602.1|+|0-1152|ARO:3002189|MOX-7	1	1152	0	0	0	0	0	0
gb|KJ155695.1|+|0-1146|ARO:3002122|CMY-111	1	1146	0	0	0	0	0	0
gb|AM087453.1|+|25-856|ARO:3001138|SHV-84	1	831	0	0	0	0	0	0
gb|KM087864.1|+|0-1146|ARO:3002179|MIR-14	1	1146	0	0	0	0	0	0
gb|HQ998857.1|+|0-825|ARO:3001664|OXA-203	1	825	0	0	0	0	0	0
gb|AP006627.1|+|1162417-1163470|ARO:3002816|clbC	1	1053	0	0	0	0	0	0
gb|DQ013287.1|+|0-861|ARO:3001124|SHV-70	1	861	0	0	0	0	0	0
gb|KF515536.1|+|0-1146|ARO:3001828|ACT-23	1	1146	0	0	0	0	0	0
gb|DQ072853.1|+|0-861|ARO:3001003|TEM-139	1	861	0	0	0	0	0	0
gb|DQ125241.2|+|6832-7708|ARO:3001865|CTX-M-2	1	876	0	0	0	0	0	0
gb|KM087847.1|+|0-1140|ARO:3002152|DHA-21	1	1140	0	0	0	0	0	0
gb|AJ555823.2|+|0-1146|ARO:3002026|CMY-15	1	1146	0	0	0	0	0	0
gb|X55353.1|+|278-713|ARO:3002553|AAC(6')-If	1	435	0	0	0	0	0	0
gb|AB196988.1|+|0-741|ARO:3002211|IMP-20	1	741	0	0	0	0	0	0
gb|DQ212986.1|+|7787-9926|ARO:3002972|vanT_in_vanG_cl	1	2139	0	0	0	0	0	0
gb|DQ212986.1|+|2258-2966|ARO:3002926|vanR_in_vanG_cl	1	708	0	0	0	0	0	0
gb|L09756.1|+|0-1926|ARO:3000192|tet(S)	1	1926	0	0	0	0	0	0
gb|Z54241.1|+|529-1051|ARO:3002559|AAC(6')-Ip	1	522	0	0	0	0	0	0
gb|EF373972.1|+|0-861|ARO:3001147|SHV-95	1	861	0	0	0	0	0	0
gb|AY130282.1|+|0-762|ARO:3000980|TEM-117	1	762	0	0	0	0	0	0
gb|EF426798.1|+|0-876|ARO:3001940|CTX-M-79	1	876	0	0	0	0	0	0
gb|AY123251.1|+|2950-3505|ARO:3002594|AAC(6')-IIa	1	555	0	0	0	0	0	0
gb|AM051153.1|+|0-861|ARO:3002437|OKP-B-4	1	861	0	0	0	0	0	0
gb|HE614014.2|+|0-825|ARO:3001503|OXA-258	1	825	0	0	0	0	0	0
gb|KF986256.1|-|40-865|ARO:3001561|OXA-375	1	825	0	0	0	0	0	0
gb|AY178993.1|+|574-1471|ARO:3002247|CARB-8	1	897	0	0	0	0	0	0
gb|AM850919.2|+|24-885|ARO:3002450|OKP-B-17	1	861	0	0	0	0	0	0
gb|AJ133121.1|+|649-1810|ARO:3001815|ACC-1	1	1161	0	0	0	0	0	0
gb|JQ727668.1|+|0-375|ARO:3000823|ramA	1	375	0	0	0	0	0	0
gb|AF347054.1|+|208-1069|ARO:3000947|TEM-80	1	861	0	0	0	0	0	0
gb|JN714480.1|+|1039-2185|ARO:3002081|CMY-68	1	1146	0	0	0	0	0	0
gb|KF513179.1|+|0-861|ARO:3001388|TEM-211	1	861	0	0	0	0	0	0
gb|DQ151889.1|+|0-657|ARO:3002712|QnrA6	1	657	0	0	0	0	0	0
gb|AF031328.1|+|0-441|ARO:3002564|AAC(6')-It	1	441	0	0	0	0	0	0
gb|U95364.1|+|5-881|ARO:3001868|CTX-M-5	1	876	0	0	0	0	0	0
gb|JQ028729.1|+|0-864|ARO:3002347|GES-18	1	864	0	0	0	0	0	0
gb|AY288523.1|+|0-825|ARO:3001671|OXA-49	1	825	0	0	0	0	0	0
gb|AY768531.1|+|0-1179|ARO:3000533|macA	1	1179	0	0	0	0	0	0
gb|X74325.1|+|645-1908|ARO:3002656|APH(4)-Ib	1	1263	0	0	0	0	0	0
gb|DQ677333.1|+|0-780|ARO:3002621|aadA24	1	780	0	0	0	0	0	0
gb|KC580656.1|+|0-645|ARO:3002779|QnrB67	1	645	0	0	0	0	0	0
gb|AM850908.2|+|0-861|ARO:3002465|LEN-18	1	861	0	0	0	0	0	0
gb|AF535128.1|+|0-861|ARO:3001098|SHV-40	1	861	0	0	0	0	0	0
gb|AF350424.1|+|0-771|ARO:3001428|OXA-34	1	771	0	0	0	0	0	0
gb|FJ907381.1|+|0-876|ARO:3001950|CTX-M-90	1	876	0	0	0	0	0	0
gb|KF057034.1|+|0-825|ARO:3001688|OXA-317	1	825	0	0	0	0	0	0
gb|EF622224.1|+|0-1146|ARO:3002042|CMY-31	1	1146	0	0	0	0	0	0
gb|DQ075245.1|+|217-1078|ARO:3001006|TEM-143	1	861	0	0	0	0	0	0
gb|KF297582.1|+|0-822|ARO:3001540|OXA-353	1	822	0	0	0	0	0	0
gb|JF273491.1|+|745-1885|ARO:3002138|DHA-5	1	1140	0	0	0	0	0	0
gb|AJ634602.1|-|7839-8700|ARO:3000999|TEM-135	1	861	0	0	0	0	0	0
gb|AJ295344.1|+|0-1173|ARO:3002519|OCH-6	1	1173	0	0	0	0	0	0
gb|KJ207206.1|+|751-1897|ARO:3001848|ACT-28	1	1146	0	0	0	0	0	0
gb|AY487229.1|+|2152-2893|ARO:3000602|Erm(39)	1	741	0	0	0	0	0	0
gb|M37839.2|+|927-2073|ARO:3002166|MIR-1	1	1146	0	0	0	0	0	0
gb|AB917040.2|+|736-1135|ARO:3003207|FosK	1	399	0	0	0	0	0	0
gb|HQ285243.1|+|0-1146|ARO:3002068|CMY-57	1	1146	0	0	0	0	0	0
gb|AB372881.1|+|8-869|ARO:3001160|SHV-111	1	861	0	0	0	0	0	0
gb|EU358785.1|+|720-1521|ARO:3001803|OXA-142	1	801	0	0	0	0	0	0
gb|DQ303921.2|+|3-648|ARO:3002718|QnrB4	1	645	0	0	0	0	0	0
gb|AF535127.1|+|208-1069|ARO:3000978|TEM-115	1	861	0	0	0	0	0	0
gb|AB765395.1|+|0-1143|ARO:3002993|AQU-1	1	1143	0	0	0	0	0	0
gb|AB753458.1|+|0-738|ARO:3002232|IMP-41	1	738	0	0	0	0	0	0
gb|D14532.1|+|1038-1974|ARO:3001306|ErmW	1	936	0	0	0	0	0	0
gb|AY762325.1|+|115-937|ARO:3001785|OXA-73	1	822	0	0	0	0	0	0
gb|KM087842.1|+|0-822|ARO:3001584|OXA-398	1	822	0	0	0	0	0	0
gb|JQ422054.1|+|100-931|ARO:3001693|OXA-230	1	831	0	0	0	0	0	0
gb|U97042.1|+|0-1218|ARO:3003009|ceoA	1	1218	0	0	0	0	0	0
gb|AJ000283.1|+|619-1849|ARO:3000343|tap	1	1230	0	0	0	0	0	0
gb|FR848831.1|+|0-861|ARO:3001375|TEM-184	1	861	0	0	0	0	0	0
gb|AB777501.1|+|1398-2136|ARO:3002235|IMP-44	1	738	0	0	0	0	0	0
gb|AF495873.1|+|0-861|ARO:3000964|TEM-101	1	861	0	0	0	0	0	0
gb|AJ277535.1|+|0-1149|ARO:3002158|FOX-4	1	1149	0	0	0	0	0	0
gb|AM176548.2|+|16-874|ARO:3001127|SHV-73	1	858	0	0	0	0	0	0
gb|AJ488302.1|+|0-810|ARO:3001769|OXA-42	1	810	0	0	0	0	0	0
gb|EF576988.1|+|239-1115|ARO:3001927|CTX-M-66	1	876	0	0	0	0	0	0
gb|JQ820240.2|+|590-1421|ARO:3001676|OXA-235	1	831	0	0	0	0	0	0
gb|D85892.1|+|1158-2067|ARO:3000318|mphB	1	909	0	0	0	0	0	0
gb|JX121118.1|+|0-858|ARO:3001190|SHV-151	1	858	0	0	0	0	0	0
gb|KJ865754.1|+|0-828|ARO:3001606|OXA-415	1	828	0	0	0	0	0	0
gb|AF219135.2|+|0-729|ARO:3002260|IND-4	1	729	0	0	0	0	0	0
gb|L07778.1|+|0-660|ARO:3002840|vatA	1	660	0	0	0	0	0	0
gb|AB901141.1|+|0-864|ARO:3002353|GES-24	1	864	0	0	0	0	0	0
gb|EF540343.1|+|214-985|ARO:3002623|ANT(4')-Ia	1	771	0	0	0	0	0	0
gb|D89862.1|+|111-981|ARO:3001907|CTX-M-45	1	870	0	0	0	0	0	0
gb|AF072684.2|+|117-993|ARO:3001075|SHV-16	1	876	0	0	0	0	0	0
gb|AF104441.1|+|193-1054|ARO:3000922|TEM-53	1	861	0	0	0	0	0	0
gb|KF421162.1|+|0-822|ARO:3001546|OXA-359	1	822	0	0	0	0	0	0
gb|AF299299.1|+|0-861|ARO:3001086|SHV-28	1	861	0	0	0	0	0	0
gb|KF048909.1|+|0-825|ARO:3001526|OXA-338	1	825	0	0	0	0	0	0
gb|AF015087.1|+|435-1611|ARO:3002702|cmrA	1	1176	0	0	0	0	0	0
gb|EF192154.1|+|0-741|ARO:3002215|IMP-24	1	741	0	0	0	0	0	0
gb|KF526116.1|+|0-1146|ARO:3002115|CMY-103	1	1146	0	0	0	0	0	0
gb|HM990671.1|+|5192-6671|ARO:3003112|lsaC	1	1479	0	0	0	0	0	0
gb|JN596991.1|+|482-1223|ARO:3002209|IMP-18	1	741	0	0	0	0	0	0
gb|AB781687.1|+|0-825|ARO:3001682|OXA-254	1	825	0	0	0	0	0	0
gb|AJ313523.1|+|162-894|ARO:3000599|Erm(33)	1	732	0	0	0	0	0	0
gb|JX121115.1|+|0-858|ARO:3001187|SHV-148	1	858	0	0	0	0	0	0
gb|KF478993.1|+|1539-2580|ARO:3002913|vanO	1	1041	0	0	0	0	0	0
gb|AF488377.1|+|62-938|ARO:3001885|CTX-M-23	1	876	0	0	0	0	0	0
gb|KF992025.1|+|1026-2172|ARO:3002106|CMY-93	1	1146	0	0	0	0	0	0
gb|KF203100.1|+|0-822|ARO:3001514|OXA-326	1	822	0	0	0	0	0	0
gb|AF155139.1|+|5939-6971|ARO:3002908|vanF	1	1032	0	0	0	0	0	0
gb|JN173057.1|+|2306-2951|ARO:3002750|QnrB35	1	645	0	0	0	0	0	0
gb|KF297580.1|+|0-822|ARO:3001538|OXA-351	1	822	0	0	0	0	0	0
gb|EU675686.2|+|3196-4042|ARO:3002616|aadA16	1	846	0	0	0	0	0	0
gb|JF703135.1|+|0-813|ARO:3000590|NDM-2	1	813	0	0	0	0	0	0
gb|EF102240.1|-|11722-12565|ARO:3001647|OXA-97	1	843	0	0	0	0	0	0
gb|AY445080.1|+|0-801|ARO:3001795|OXA-56	1	801	0	0	0	0	0	0
gb|AY635904.1|+|0-801|ARO:3002284|VIM-14	1	801	0	0	0	0	0	0
gb|FJ755840.1|+|0-861|ARO:3002433|OKP-A-16	1	861	0	0	0	0	0	0
gb|KJ020573.1|+|274-1150|ARO:3002002|CTX-M-144	1	876	0	0	0	0	0	0
gb|KJ911020.1|+|111-987|ARO:3001975|CTX-M-115	1	876	0	0	0	0	0	0
gb|AY368236.1|+|0-861|ARO:3000989|TEM-127	1	861	0	0	0	0	0	0
gb|JX042489.1|+|141-1002|ARO:3000890|TEM-19	1	861	0	0	0	0	0	0
gb|AY758206.1|+|2743-3589|ARO:3002611|aadA11	1	846	0	0	0	0	0	0
gb|HQ913565.1|+|0-870|ARO:3001966|CTX-M-106	1	870	0	0	0	0	0	0
gb|KF730651.1|+|0-657|ARO:3002796|QnrS7	1	657	0	0	0	0	0	0
gb|JX121126.1|+|0-858|ARO:3001198|SHV-159	1	858	0	0	0	0	0	0
gb|HM113563.1|+|0-825|ARO:3001661|OXA-177	1	825	0	0	0	0	0	0
gb|AM051143.1|+|0-861|ARO:3002422|OKP-A-5	1	861	0	0	0	0	0	0
gb|AF305837.1|+|0-876|ARO:3001875|CTX-M-12	1	876	0	0	0	0	0	0
gb|FJ194494.1|+|171-996|ARO:3001779|OXA-146	1	825	0	0	0	0	0	0
gb|GQ244501.1|-|59-1619|ARO:3000573|tet(43)	1	1560	0	0	0	0	0	0
gb|L06156.2|+|263-800|ARO:3002523|AAC(2')-Ia	1	537	0	0	0	0	0	0
gb|M88143.1|+|367-1228|ARO:3000884|TEM-12	1	861	0	0	0	0	0	0
gb|JX982635.1|+|0-801|ARO:3002306|VIM-36	1	801	0	0	0	0	0	0
gb|KF203108.1|+|0-825|ARO:3001522|OXA-334	1	825	0	0	0	0	0	0
gb|Y10280.1|+|0-861|ARO:3000917|TEM-48	1	861	0	0	0	0	0	0
gb|KP071470.1|+|0-801|ARO:3003178|VIM-42	1	801	0	0	0	0	0	0
gb|FJ237366.1|+|40-1186|ARO:3001825|ACT-6	1	1146	0	0	0	0	0	0
gb|NG_050507.1|+|36-681|ARO:3002759|QnrB44	1	645	0	0	0	0	0	0
gb|EU274580.1|+|214-1075|ARO:3001030|TEM-164	1	861	0	0	0	0	0	0
gb|KM087848.1|+|0-1140|ARO:3002151|DHA-20	1	1140	0	0	0	0	0	0
gb|KM087854.1|+|0-1140|ARO:3002145|DHA-14	1	1140	0	0	0	0	0	0
gb|U35369.1|+|6004-6613|ARO:3002950|vanX_in_vanB_cl	1	609	0	0	0	0	0	0
gb|U05883.1|+|555-1458|ARO:3003559|cepA	1	903	0	0	0	0	0	0
gb|AY112998.1|+|196-961|ARO:3003093|cphA3	1	765	0	0	0	0	0	0
gb|CP014358.1|-|2161325-2162750|ARO:3001327|MdtK	1	1425	0	0	0	0	0	0
gb|KC004136.2|+|40-796|ARO:3000848|DIM-1	1	756	0	0	0	0	0	0
gb|AF155139.1|+|4978-5947|ARO:3002945|vanH_in_vanF_cl	1	969	0	0	0	0	0	0
gb|NG_052213.1|+|100-655|ARO:3002547|AAC(6')-Ib-cr1	1	555	0	0	0	0	0	0
gb|AL009126.3|-|339155-339749|ARO:3003059|tmrB	1	594	0	0	0	0	0	0
gb|AY027870.1|+|46-946|ARO:3002371|VEB-2	1	900	0	0	0	0	0	0
gb|KM087845.1|+|0-1146|ARO:3002130|CMY-119	1	1146	0	0	0	0	0	0
gb|AB014481.1|+|0-735|ARO:3002825|ErmY	1	735	0	0	0	0	0	0
gb|HG934764.1|+|0-864|ARO:3001351|SHV-183	1	864	0	0	0	0	0	0
gb|DQ279850.1|+|0-861|ARO:3001014|TEM-147	1	861	0	0	0	0	0	0
gb|JF812965.1|+|0-861|ARO:3001167|SHV-120	1	861	0	0	0	0	0	0
gb|AY136758.1|+|377-947|ARO:3002582|AAC(6')-Ib11	1	570	0	0	0	0	0	0
gb|HM488989.1|+|0-822|ARO:3001468|OXA-168	1	822	0	0	0	0	0	0
gb|HM015626.1|+|883-1540|ARO:3002800|QnrVC3	1	657	0	0	0	0	0	0
gb|EF650033.1|+|0-825|ARO:3001638|OXA-107	1	825	0	0	0	0	0	0
gb|AY436361.1|+|131-992|ARO:3000995|TEM-131	1	861	0	0	0	0	0	0
gb|KJ420612.1|+|1821-2622|ARO:3001409|OXA-14	1	801	0	0	0	0	0	0
gb|AY750912.1|+|0-825|ARO:3001618|OXA-70	1	825	0	0	0	0	0	0
gb|DQ303919.1|+|0-681|ARO:3002719|QnrB5	1	681	0	0	0	0	0	0
gb|EU419745.1|+|0-801|ARO:3002285|VIM-15	1	801	0	0	0	0	0	0
gb|DQ157752.1|+|797-1664|ARO:3002241|CARB-2	1	867	0	0	0	0	0	0
gb|FJ262599.1|+|0-1149|ARO:3002184|MOX-4	1	1149	0	0	0	0	0	0
gb|KF478993.1|+|2576-3185|ARO:3002954|vanX_in_vanO_cl	1	609	0	0	0	0	0	0
gb|FJ349556.1|+|3056-3758|ARO:3002961|vanY_in_vanM_cl	1	702	0	0	0	0	0	0
gb|AB039845.1|+|25-1945|ARO:3000186|tet(M)	1	1920	0	0	0	0	0	0
gb|AJ514254.1|+|0-1923|ARO:3000197|tet(36)	1	1923	0	0	0	0	0	0
gb|JX896165.1|+|0-876|ARO:3001992|CTX-M-134	1	876	0	0	0	0	0	0
gb|X65252.1|+|175-1036|ARO:3000880|TEM-8	1	861	0	0	0	0	0	0
gb|U82085.2|+|628-2287|ARO:3000118|vgaB	1	1659	0	0	0	0	0	0
gb|KP096411.1|+|0-864|ARO:3003181|GES-26	1	864	0	0	0	0	0	0
gb|X64523.1|-|476-1337|ARO:3000875|TEM-3	1	861	0	0	0	0	0	0
gb|AF031326.1|+|0-441|ARO:3002561|AAC(6')-Ir	1	441	0	0	0	0	0	0
gb|AY077482.1|+|161-1037|ARO:3002391|OXY-1-3	1	876	0	0	0	0	0	0
gb|DQ195535.2|+|0-1275|ARO:3000866|oleI	1	1275	0	0	0	0	0	0
gb|AY156923.1|+|0-876|ARO:3001889|CTX-M-27	1	876	0	0	0	0	0	0
gb|AL009126.1|+|1376516-1376855|ARO:3003063|ykkC	1	339	0	0	0	0	0	0
gb|X55640.1|+|111-972|ARO:3001064|SHV-5	1	861	0	0	0	0	0	0
gb|AY494718.1|+|0-864|ARO:3002335|GES-6	1	864	0	0	0	0	0	0
gb|AB699171.1|+|0-1143|ARO:3002100|CMY-87	1	1143	0	0	0	0	0	0
gb|AJ584700.2|+|33-582|ARO:3002589|AAC(6')-Iid	1	549	0	0	0	0	0	0
gb|DQ485530.1|+|0-657|ARO:3002791|QnrS2	1	657	0	0	0	0	0	0
gb|KF986255.1|+|16-841|ARO:3001560|OXA-374	1	825	0	0	0	0	0	0
gb|AJ318094.1|+|0-861|ARO:3000961|TEM-94	1	861	0	0	0	0	0	0
gb|HQ734812.1|+|0-825|ARO:3001666|OXA-201	1	825	0	0	0	0	0	0
gb|DQ408762.1|+|0-876|ARO:3001920|CTX-M-59	1	876	0	0	0	0	0	0
gb|FJ237369.1|+|0-1146|ARO:3001824|ACT-5	1	1146	0	0	0	0	0	0
gb|AJ884726.1|-|539-1325|ARO:3002614|aadA14	1	786	0	0	0	0	0	0
gb|AB587082.1|+|0-1188|ARO:3002069|CMY-59	1	1188	0	0	0	0	0	0
gb|AY949203.1|+|0-825|ARO:3001621|OXA-76	1	825	0	0	0	0	0	0
gb|GU015024.1|+|0-879|ARO:3001860|IMI-3	1	879	0	0	0	0	0	0
gb|EU269034.2|-|1479-2223|ARO:3002667|rmtD	1	744	0	0	0	0	0	0
gb|EU375515.1|+|0-825|ARO:3001648|OXA-128	1	825	0	0	0	0	0	0
gb|KF057029.1|+|0-825|ARO:3001683|OXA-312	1	825	0	0	0	0	0	0
gb|GQ870432.1|+|30-906|ARO:3001951|CTX-M-91	1	876	0	0	0	0	0	0
gb|GQ149244.1|+|0-873|ARO:3001936|CTX-M-75	1	873	0	0	0	0	0	0
gb|AB016934.1|+|7388-8381|ARO:3000449|FomB	1	993	0	0	0	0	0	0
gb|HQ342889.1|+|0-882|ARO:3002323|KPC-13	1	882	0	0	0	0	0	0
gb|JQ808129.1|+|1598-2378|ARO:3002666|rmtF	1	780	0	0	0	0	0	0
gb|CP000863.1|+|251961-252762|ARO:3001415|OXA-20	1	801	0	0	0	0	0	0
gb|AB083212.2|+|5481-6237|ARO:3000859|rmtA	1	756	0	0	0	0	0	0
gb|AY847148.1|+|8-884|ARO:3001933|CTX-M-72	1	876	0	0	0	0	0	0
gb|AB379831.1|+|0-681|ARO:3002735|QnrB20	1	681	0	0	0	0	0	0
gb|AY524988.1|+|0-801|ARO:3002279|VIM-9	1	801	0	0	0	0	0	0
gb|KJ173478.1|+|0-825|ARO:3001573|OXA-387	1	825	0	0	0	0	0	0
gb|KM555152.1|+|0-657|ARO:3003193|QnrVC7	1	657	0	0	0	0	0	0
gb|HM488986.1|+|0-822|ARO:3001465|OXA-165	1	822	0	0	0	0	0	0
gb|AF452105.1|+|0-840|ARO:3002478|LEN-15	1	840	0	0	0	0	0	0
gb|EF650035.1|+|0-825|ARO:3001640|OXA-109	1	825	0	0	0	0	0	0
gb|AF300454.1|+|0-801|ARO:3002273|VIM-3	1	801	0	0	0	0	0	0
gb|JQ711185.1|+|1027-2173|ARO:3002080|CMY-67	1	1146	0	0	0	0	0	0
gb|HE819401.1|+|0-1161|ARO:3001819|ACC-5	1	1161	0	0	0	0	0	0
gb|EU729727.1|+|0-882|ARO:3002317|KPC-7	1	882	0	0	0	0	0	0
gb|JF966749.1|+|157-1033|ARO:3001976|CTX-M-116	1	876	0	0	0	0	0	0
gb|AF427128.1|+|208-1069|ARO:3000949|TEM-82	1	861	0	0	0	0	0	0
gb|AY077485.2|+|183-1056|ARO:3002401|OXY-2-6	1	873	0	0	0	0	0	0
gb|KJ135346.1|+|14-839|ARO:3001575|OXA-389	1	825	0	0	0	0	0	0
gb|DQ836009.1|+|1309-2131|ARO:3002879|linG	1	822	0	0	0	0	0	0
gb|HQ425494.1|+|0-822|ARO:3001481|OXA-196	1	822	0	0	0	0	0	0
gb|KM087859.1|+|0-1146|ARO:3002176|MIR-11	1	1146	0	0	0	0	0	0
gb|CXPA01000063.1|+|153489-154350|ARO:3002457|LEN-7	1	861	0	0	0	0	0	0
gb|Y16785.1|+|0-1143|ARO:3002023|CMY-12	1	1143	0	0	0	0	0	0
gb|AY524276.3|+|0-1137|ARO:3002494|SRT-2	1	1137	0	0	0	0	0	0
gb|X55652.1|+|1123-1939|ARO:3002536|AAC(3)-IIIa	1	816	0	0	0	0	0	0
gb|GU199039.2|+|1205-2033|ARO:3001705|OXA-72	1	828	0	0	0	0	0	0
gb|EU019535.1|+|0-825|ARO:3001634|OXA-80	1	825	0	0	0	0	0	0
gb|KP050490.1|+|0-1140|ARO:3002141|DHA-10	1	1140	0	0	0	0	0	0
gb|JF274243.1|+|0-876|ARO:3001971|CTX-M-111	1	876	0	0	0	0	0	0
gb|AM850914.2|+|30-891|ARO:3002471|LEN-24	1	861	0	0	0	0	0	0
gb|AF188199.1|+|214-1075|ARO:3000936|TEM-70	1	861	0	0	0	0	0	0
gb|KM087858.1|+|0-1146|ARO:3002175|MIR-10	1	1146	0	0	0	0	0	0
gb|JQ348841.1|+|0-813|ARO:3002355|NDM-4	1	813	0	0	0	0	0	0
gb|AJ277415.1|+|0-861|ARO:3000953|TEM-86	1	861	0	0	0	0	0	0
gb|AJ584701.2|+|10-562|ARO:3002590|AAC(6')-Iih	1	552	0	0	0	0	0	0
gb|EU188842.1|+|0-828|ARO:3001609|OXA-114a	1	828	0	0	0	0	0	0
gb|GQ390809.1|+|0-813|ARO:3001174|SHV-127	1	813	0	0	0	0	0	0
gb|AF472622.2|+|52-1018|ARO:3003003|CfxA3	1	966	0	0	0	0	0	0
gb|AB926431.1|+|510-1323|ARO:3002362|NDM-12	1	813	0	0	0	0	0	0
gb|KF986260.1|+|20-845|ARO:3001565|OXA-379	1	825	0	0	0	0	0	0
gb|HE819402.1|+|0-1146|ARO:3001835|ACT-13	1	1146	0	0	0	0	0	0
gb|DQ211987.1|+|0-876|ARO:3001913|CTX-M-51	1	876	0	0	0	0	0	0
gb|KF711993.1|+|0-801|ARO:3001807|OXA-246	1	801	0	0	0	0	0	0
gb|KM087835.1|+|0-1146|ARO:3001852|ACT-32	1	1146	0	0	0	0	0	0
gb|KF526118.1|+|0-1146|ARO:3001842|ACT-21	1	1146	0	0	0	0	0	0
gb|AY033516.1|+|2835-3711|ARO:3001880|CTX-M-17	1	876	0	0	0	0	0	0
gb|AM051144.1|+|0-861|ARO:3002423|OKP-A-6	1	861	0	0	0	0	0	0
gb|AB894482.1|-|35038-35500|ARO:3003199|AAC(6')-Iak	1	462	0	0	0	0	0	0
gb|KC351754.1|+|157-1033|ARO:3001995|CTX-M-136	1	876	0	0	0	0	0	0
gb|AB119105.1|+|0-435|ARO:3002572|AAC(6')-Iad	1	435	0	0	0	0	0	0
gb|EU408352.1|-|35394-37224|ARO:3002484|LRA-13	1	1830	0	0	0	0	0	0
gb|FN812951.1|+|0-492|ARO:3002869|dfrK	1	492	0	0	0	0	0	0
gb|GQ202694.1|+|0-852|ARO:3002387|BEL-3	1	852	0	0	0	0	0	0
gb|HM046998.2|+|1039-2185|ARO:3002058|CMY-47	1	1146	0	0	0	0	0	0
gb|KC865667.1|+|183-1044|ARO:3001385|TEM-208	1	861	0	0	0	0	0	0
gb|KC895984.1|+|1081-1855|ARO:3002631|spd	1	774	0	0	0	0	0	0
gb|AF293345.1|+|0-861|ARO:3001085|SHV-27	1	861	0	0	0	0	0	0
gb|X03988.1|+|382-1642|ARO:3000363|EreB	1	1260	0	0	0	0	0	0
gb|X53527.1|+|0-819|ARO:3002638|APH(3'')-Ia	1	819	0	0	0	0	0	0
gb|FJ349556.1|+|4856-5888|ARO:3002911|vanM	1	1032	0	0	0	0	0	0
gb|EF394370.1|+|0-1146|ARO:3002045|CMY-34	1	1146	0	0	0	0	0	0
gb|AF301532.1|+|7-868|ARO:3001087|SHV-29	1	861	0	0	0	0	0	0
gb|AY306130.1|+|0-789|ARO:3001796|OXA-50	1	789	0	0	0	0	0	0
gb|KJ207207.1|+|479-1625|ARO:3001844|ACT-24	1	1146	0	0	0	0	0	0
gb|AY267213.1|+|0-876|ARO:3001891|CTX-M-29	1	876	0	0	0	0	0	0
gb|AM183304.1|+|208-1069|ARO:3001017|TEM-150	1	861	0	0	0	0	0	0
gb|JQ002629.1|+|113-854|ARO:3002223|IMP-32	1	741	0	0	0	0	0	0
gb|JX121127.1|+|0-861|ARO:3001199|SHV-160	1	861	0	0	0	0	0	0
gb|EF452177.1|+|0-495|ARO:3002838|lnuD	1	495	0	0	0	0	0	0
gb|DQ102702.1|+|0-876|ARO:3001905|CTX-M-43	1	876	0	0	0	0	0	0
gb|AF371964.1|+|118-919|ARO:3001768|OXA-118	1	801	0	0	0	0	0	0
gb|AE002098.2|-|1791966-1795170|ARO:3000811|mtrD	1	3204	0	0	0	0	0	0
gb|AF031332.1|+|0-441|ARO:3002568|AAC(6')-Ix	1	441	0	0	0	0	0	0
gb|HM439650.1|+|0-681|ARO:3002745|QnrB30	1	681	0	0	0	0	0	0
gb|AF090987.1|+|0-1185|ARO:3000561|tet(30)	1	1185	0	0	0	0	0	0
gb|AY825285.1|+|0-1353|ARO:3000565|tet(38)	1	1353	0	0	0	0	0	0
gb|AF121000.1|-|11879-13034|ARO:3000183|tet(Z)	1	1155	0	0	0	0	0	0
gb|AM941844.1|+|0-861|ARO:3001336|SHV-98	1	861	0	0	0	0	0	0
gb|KJ020574.1|+|244-1120|ARO:3002006|CTX-M-148	1	876	0	0	0	0	0	0
gb|AY288915.1|+|0-861|ARO:3001107|SHV-50	1	861	0	0	0	0	0	0
gb|AY598759.1|+|0-876|ARO:3001873|CTX-M-10	1	876	0	0	0	0	0	0
gb|KP050493.1|+|0-876|ARO:3003168|CTX-M-160	1	876	0	0	0	0	0	0
gb|FJ360884.1|+|213-1074|ARO:3001033|TEM-167	1	861	0	0	0	0	0	0
gb|AY227052.1|+|0-765|ARO:3003102|cphA6	1	765	0	0	0	0	0	0
gb|AF001493.1|+|0-432|ARO:3002846|arr-1	1	432	0	0	0	0	0	0
gb|AF190694.1|+|208-1069|ARO:3000942|TEM-76	1	861	0	0	0	0	0	0
gb|JN420336.1|-|1399-2230|ARO:3001396|OXA-1	1	831	0	0	0	0	0	0
gb|JX121122.1|+|0-858|ARO:3001194|SHV-155	1	858	0	0	0	0	0	0
gb|FJ807656.1|+|0-861|ARO:3001020|TEM-154	1	861	0	0	0	0	0	0
gb|AJ400619.1|+|33-834|ARO:3001424|OXA-29	1	801	0	0	0	0	0	0
gb|U50278.1|+|1263-2142|ARO:3001858|IMI-1	1	879	0	0	0	0	0	0
gb|AF155139.1|+|3396-4278|ARO:3002958|vanY_in_vanF_cl	1	882	0	0	0	0	0	0
gb|M97297.1|+|4649-5803|ARO:3002931|vanS_in_vanA_cl	1	1155	0	0	0	0	0	0
gb|AM778091.1|+|26-815|ARO:3002288|VIM-18	1	789	0	0	0	0	0	0
gb|JX258134.1|+|0-801|ARO:3002303|VIM-33	1	801	0	0	0	0	0	0
gb|FJ237368.1|+|0-1146|ARO:3001830|ACT-7	1	1146	0	0	0	0	0	0
gb|AF173226.1|+|3767-6917|ARO:3003052|smeB	1	3150	0	0	0	0	0	0
gb|AF516720.1|+|214-1075|ARO:3000968|TEM-105	1	861	0	0	0	0	0	0
gb|AY237830.1|+|0-831|ARO:3001781|OXA-47	1	831	0	0	0	0	0	0
gb|JN416112.1|+|0-861|ARO:3001050|TEM-190	1	861	0	0	0	0	0	0
gb|KJ510410.1|+|5740-6478|ARO:3002236|IMP-45	1	738	0	0	0	0	0	0
gb|FLES01000010.1|+|120291-121152|ARO:3002461|LEN-11	1	861	0	0	0	0	0	0
gb|EU220744.1|+|0-786|ARO:3001441|OXA-116	1	786	0	0	0	0	0	0
gb|KP050494.1|+|0-861|ARO:3003156|SHV-189	1	861	0	0	0	0	0	0
gb|AY259119.1|+|116-977|ARO:3001102|SHV-44	1	861	0	0	0	0	0	0
gb|DQ839391.1|+|38018-38255|ARO:3003021|dfrB2	1	237	0	0	0	0	0	0
gb|GQ853680.1|+|0-825|ARO:3001454|OXA-149	1	825	0	0	0	0	0	0
gb|AF468003.1|+|0-861|ARO:3000974|TEM-111	1	861	0	0	0	0	0	0
gb|L32599.1|+|1236-2439|ARO:3003006|blt	1	1203	0	0	0	0	0	0
gb|L29510.1|+|368-806|ARO:3002558|AAC(6')-Ik	1	438	0	0	0	0	0	0
gb|HQ734811.1|+|0-825|ARO:3001665|OXA-200	1	825	0	0	0	0	0	0
gb|AB908992.1|+|0-417|ARO:3003210|FosA4	1	417	0	0	0	0	0	0
gb|JX893517.1|+|0-786|ARO:3001791|OXA-247	1	786	0	0	0	0	0	0
gb|M97297.1|+|6979-8010|ARO:3000010|vanA	1	1032	0	0	0	0	0	0
gb|KC543497.1|-|457139-457877|ARO:3002200|IMP-9	1	738	0	0	0	0	0	0
gb|JQ926986.1|+|0-861|ARO:3001345|SHV-144	1	861	0	0	0	0	0	0
gb|U20270.1|+|124-985|ARO:3001066|SHV-7	1	861	0	0	0	0	0	0
gb|HF947514.1|+|0-825|ARO:3001504|OXA-309	1	825	0	0	0	0	0	0
gb|DQ831141.1|+|8921-9578|ARO:3002707|QnrA1	1	657	0	0	0	0	0	0
gb|AJ011291.1|+|0-1146|ARO:3002018|CMY-7	1	1146	0	0	0	0	0	0
gb|KJ207203.1|+|5-1151|ARO:3002095|CMY-82	1	1146	0	0	0	0	0	0
gb|KJ541681.1|+|19526-20000|ARO:3002854|dfrA1	1	474	0	0	0	0	0	0
gb|KJ415247.1|+|0-645|ARO:3002786|QnrB74	1	645	0	0	0	0	0	0
gb|AF140221.1|+|389-851|ARO:3002570|AAC(6')-Iz	1	462	0	0	0	0	0	0
gb|M57437.1|+|0-1647|ARO:3002827|tlrC	1	1647	0	0	0	0	0	0
gb|FJ214366.1|+|0-876|ARO:3001944|CTX-M-83	1	876	0	0	0	0	0	0
gb|KP050492.1|+|0-861|ARO:3001392|TEM-215	1	861	0	0	0	0	0	0
gb|X65253.1|+|175-1036|ARO:3000894|TEM-24	1	861	0	0	0	0	0	0
gb|HE963771.1|+|0-825|ARO:3001675|OXA-250	1	825	0	0	0	0	0	0
gb|JN254627.1|+|0-861|ARO:3001049|TEM-189	1	861	0	0	0	0	0	0
gb|FJ971899.1|+|30-906|ARO:3001949|CTX-M-89	1	876	0	0	0	0	0	0
gb|JF894248.1|+|0-741|ARO:3002218|IMP-27	1	741	0	0	0	0	0	0
gb|KF203109.1|+|0-822|ARO:3001523|OXA-335	1	822	0	0	0	0	0	0
gb|JX013655.1|+|0-861|ARO:3001185|SHV-145	1	861	0	0	0	0	0	0
gb|AM087411.1|+|1611-2457|ARO:3002606|aadA6	1	846	0	0	0	0	0	0
gb|JX017364.1|+|238-1114|ARO:3001988|CTX-M-129	1	876	0	0	0	0	0	0
gb|AB734055.1|+|376-1021|ARO:3002773|QnrB60	1	645	0	0	0	0	0	0
gb|KF705209.1|+|0-861|ARO:3001361|SHV-178	1	861	0	0	0	0	0	0
gb|EU177504.3|+|3052-3469|ARO:3000603|Erm(41)	1	417	0	0	0	0	0	0
gb|AY494945.1|+|1309-2449|ARO:3002134|DHA-3	1	1140	0	0	0	0	0	0
gb|KF900153.1|+|0-798|ARO:3001774|OXA-370	1	798	0	0	0	0	0	0
gb|AY649755.2|+|1640-2516|ARO:3001899|CTX-M-37	1	876	0	0	0	0	0	0
gb|JQ733573.1|+|1027-2173|ARO:3002089|CMY-76	1	1146	0	0	0	0	0	0
gb|JN861781.1|+|0-822|ARO:3001712|OXA-213	1	822	0	0	0	0	0	0
gb|JX121131.1|+|0-858|ARO:3001203|SHV-165	1	858	0	0	0	0	0	0
gb|HQ833652.1|+|235-1111|ARO:3001963|CTX-M-104	1	876	0	0	0	0	0	0
gb|EU547447.1|+|0-825|ARO:3001653|OXA-132	1	825	0	0	0	0	0	0
gb|AF180952.1|+|1564-2737|ARO:3001816|ACC-2	1	1173	0	0	0	0	0	0
gb|FJ405211.1|+|0-861|ARO:3000926|TEM-57	1	861	0	0	0	0	0	0
gb|DQ309276.1|+|0-825|ARO:3001624|OXA-84	1	825	0	0	0	0	0	0
gb|JQ733579.1|+|1027-2173|ARO:3002097|CMY-84	1	1146	0	0	0	0	0	0
gb|NG_050506.1|+|36-681|ARO:3002758|QnrB43	1	645	0	0	0	0	0	0
gb|AY327539.1|+|0-858|ARO:3000985|TEM-123	1	858	0	0	0	0	0	0
gb|M55427.1|+|273-1119|ARO:3002543|AAC(3)-IXa	1	846	0	0	0	0	0	0
gb|HM113559.1|+|0-825|ARO:3001657|OXA-173	1	825	0	0	0	0	0	0
gb|EF219134.3|+|2125-3001|ARO:3001923|CTX-M-62	1	876	0	0	0	0	0	0
gb|AF506748.1|+|38-899|ARO:3000971|TEM-108	1	861	0	0	0	0	0	0
gb|AY044436.1|+|1435-2311|ARO:3001878|CTX-M-15	1	876	0	0	0	0	0	0
gb|JX121130.1|+|0-858|ARO:3001202|SHV-163	1	858	0	0	0	0	0	0
gb|KC465200.1|+|0-882|ARO:3002327|KPC-17	1	882	0	0	0	0	0	0
gb|KJ934266.1|+|0-852|ARO:3003174|CARB-18	1	852	0	0	0	0	0	0
gb|AF047171.1|+|135-996|ARO:3000929|TEM-60	1	861	0	0	0	0	0	0
gb|KM588352.1|+|0-825|ARO:3003147|OXA-424	1	825	0	0	0	0	0	0
gb|GU186044.1|+|39-759|ARO:3002264|IND-8	1	720	0	0	0	0	0	0
gb|AY139603.1|+|106-898|ARO:3002608|aadA8	1	792	0	0	0	0	0	0
gb|HQ418999.2|+|0-681|ARO:3002746|QnrB31	1	681	0	0	0	0	0	0
gb|AY077488.2|+|161-1031|ARO:3002398|OXY-2-3	1	870	0	0	0	0	0	0
gb|KF203096.1|+|0-822|ARO:3001510|OXA-322	1	822	0	0	0	0	0	0
gb|AJ631966.1|+|0-810|ARO:3001771|OXA-57	1	810	0	0	0	0	0	0
gb|KC741443.1|+|0-645|ARO:3002784|QnrB72	1	645	0	0	0	0	0	0
gb|KF203105.1|+|0-822|ARO:3001519|OXA-331	1	822	0	0	0	0	0	0
gb|KF534911.1|+|39-513|ARO:3003013|dfrA15	1	474	0	0	0	0	0	0
gb|DQ336355.1|+|602-1367|ARO:3002640|APH(3'')-Ic	1	765	0	0	0	0	0	0
gb|FJ854362.1|+|2338-2812|ARO:3002862|dfrA7	1	474	0	0	0	0	0	0
gb|AF313494.1|+|0-1479|ARO:3002819|msrC	1	1479	0	0	0	0	0	0
gb|EU408348.1|+|1243-2152|ARO:3002510|LRA-3	1	909	0	0	0	0	0	0
gb|KF705208.1|+|0-861|ARO:3001362|SHV-179	1	861	0	0	0	0	0	0
gb|D37826.1|+|1070-2195|ARO:3002812|pp-flo	1	1125	0	0	0	0	0	0
gb|AJ635401.2|+|0-861|ARO:3002418|OKP-A-1	1	861	0	0	0	0	0	0
gb|AB522969.1|+|0-399|ARO:3002874|FosC2	1	399	0	0	0	0	0	0
gb|AJ536835.1|+|149-947|ARO:3002277|VIM-7	1	798	0	0	0	0	0	0
gb|AB013298.1|+|2295-3195|ARO:3000319|mphC	1	900	0	0	0	0	0	0
gb|EF540343.1|-|1463-3230|ARO:3000217|blaR1	1	1767	0	0	0	0	0	0
gb|JQ034306.1|+|0-861|ARO:3001376|TEM-196	1	861	0	0	0	0	0	0
gb|Y17716.1|+|2373-3519|ARO:3002016|CMY-5	1	1146	0	0	0	0	0	0
gb|KF998105.1|+|4171-4849|ARO:3002579|AAC(6')-Ib8	1	678	0	0	0	0	0	0
gb|Z21956.1|-|191-1079|ARO:3003665|NmcR	1	888	0	0	0	0	0	0
gb|NG_050600.1|+|100-925|ARO:3000862|sgm	1	825	0	0	0	0	0	0
gb|AE005672.3|-|1983115-1984810|ARO:3000024|patA	1	1695	0	0	0	0	0	0
gb|EU746499.1|+|639-1437|ARO:3002613|aadA13	1	798	0	0	0	0	0	0
gb|KX092356.1|+|192-1053|ARO:3001062|SHV-3	1	861	0	0	0	0	0	0
gb|CP023709.1|+|697533-698385|ARO:3003150|CARB-20	1	852	0	0	0	0	0	0
gb|AE005672.3|-|1980557-1982324|ARO:3000025|patB	1	1767	0	0	0	0	0	0
gb|V00618.1|+|150-945|ARO:3002644|APH(3')-IIa	1	795	0	0	0	0	0	0
gb|LK391770.1|+|19707-20568|ARO:3000876|TEM-4	1	861	0	0	0	0	0	0
gb|EU408357.1|-|52-1180|ARO:3002489|LRA-10	1	1128	0	0	0	0	0	0
gb|EU408356.1|+|7570-8479|ARO:3002486|LRA-7	1	909	0	0	0	0	0	0
gb|FN806792.1|+|100-1669|ARO:3002831|vgaC	1	1569	0	0	0	0	0	0
gb|U38944.1|+|0-1536|ARO:3003037|opcM	1	1536	0	0	0	0	0	0
gb|EU331426.1|+|2374-3520|ARO:3002047|CMY-36	1	1146	0	0	0	0	0	0
gb|KM087834.1|+|0-1146|ARO:3001853|ACT-33	1	1146	0	0	0	0	0	0
gb|KM210086.1|+|9067-9880|ARO:3003183|NDM-14	1	813	0	0	0	0	0	0
gb|NG_050609.1|+|100-937|ARO:3001742|OXA-287	1	837	0	0	0	0	0	0
gb|AJ223970.1|+|796-2050|ARO:3000463|gimA	1	1254	0	0	0	0	0	0
gb|AE007317.1|+|866210-867410|ARO:3000822|pmrA	1	1200	0	0	0	0	0	0
gb|AJ420072.1|+|22939-24163|ARO:3000478|tet(33)	1	1224	0	0	0	0	0	0
gb|AF353562.1|-|2212-3322|ARO:3000481|tet(35)	1	1110	0	0	0	0	0	0
gb|K00544.1|+|0-663|ARO:3002672|Bpum_cat86	1	663	0	0	0	0	0	0
gb|Z21956.1|+|1220-2099|ARO:3003589|NmcA	1	879	0	0	0	0	0	0
gb|CP011360.1|+|6169922-6170807|ARO:3000856|BJP-1	1	885	0	0	0	0	0	0
gb|FJ349556.1|+|5893-6502|ARO:3002953|vanX_in_vanM_cl	1	609	0	0	0	0	0	0
gb|AY509111.1|+|0-1056|ARO:3002894|otr(C)	1	1056	0	0	0	0	0	0
gb|M18896.2|+|206-2126|ARO:3000190|tet(O)	1	1920	0	0	0	0	0	0
gb|L42544.1|+|0-1956|ARO:3000193|tet(T)	1	1956	0	0	0	0	0	0
gb|NG_050704.1|+|1-1146|ARO:3006236|ACT-41	1	1146	0	0	0	0	0	0
gb|FJ589781.1|+|1302-1803|ARO:3004601|LnuP	1	501	0	0	0	0	0	0
gb|AL009126.3|+|916777-919348|ARO:3003324|Bsub_mprF	1	2571	0	0	0	0	0	0
[truncated: 2,751 more rows]

## Sheet: BS2_ESKAPE
#rname	startpos	endpos	numreads	covbases	coverage	meandepth	meanbaseq	meanmapq
gb|EU294228.1|+|21241-22717|ARO:3003109|msrE	1	1476	2	1476	100	2	255	60
gb|U12338.3|+|5055-5520|ARO:3002528|AAC(3)-Ia	1	465	1	465	100	1	255	60
gb|AP009048.1|-|4303042-4304509|ARO:3003550|mdtP	1	1467	1	1467	100	1	255	60
gb|AP009048.1|+|3974604-3975429|ARO:3000508|gadX	1	825	1	825	100	1	255	60
gb|U00096.1|+|3660413-3663527|ARO:3000796|mdtF	1	3114	1	3114	100	1	255	60
gb|BA000007.3|-|4903688-4905062|ARO:3000830|cpxA	1	1374	1	1374	100	1	255	60
gb|CT025801.2|+|0-3180|ARO:3000777|adeF	1	3180	1	3170	99.6855	0.996855	255	60
gb|HM440348.1|+|775-1861|ARO:3000549|adeS	1	1086	1	1042	95.9484	0.959484	255	60
gb|M55547.1|+|0-825|ARO:3001404|OXA-9	1	825	1	825	100	1	255	7
gb|AY115475.1|+|3337-4597|ARO:3002695|cmlA5	1	1260	1	1260	100	1	255	43
gb|AE004091.2|+|2813193-2814612|ARO:3000805|OprN	1	1419	1	1419	100	1	255	60
gb|AB015853.1|+|145-1315|ARO:3003034|mexX	1	1170	1	1139	97.3504	0.973504	255	60
gb|CP013924.1|+|2063742-2065140|ARO:3003811|adeC	1	1398	1	1397	99.9285	0.999285	255	60
gb|AY307100.1|+|0-861|ARO:3000984|TEM-122	1	861	1	861	100	1	255	1
gb|U00096.1|-|1124117-1125326|ARO:3001216|mdtH	1	1209	1	1193	98.6766	0.986766	255	60
gb|DQ485529.1|+|0-657|ARO:3002790|QnrS1	1	657	1	657	100	1	255	2
gb|U00096.1|+|2154015-2155263|ARO:3000792|mdtA	1	1248	1	1239	99.2788	0.992788	255	60
gb|HM440348.1|+|0-744|ARO:3000553|adeR	1	744	1	737	99.0591	0.990591	255	60
gb|AE004091.2|+|472023-473175|ARO:3000377|MexA	1	1152	1	1152	100	1	255	60
gb|AB089595.1|+|0-1206|ARO:3000166|tet(B)	1	1206	1	1200	99.5025	0.995025	255	60
gb|AE004091.2|+|4710620-4712084|ARO:3000809|OpmD	1	1464	1	1442	98.4973	0.984973	255	60
gb|D78168.1|+|1591-3130|ARO:3000254|emrY	1	1539	1	1538	99.935	0.99935	255	60
gb|CT025802.2|+|0-1452|ARO:3000779|adeH	1	1452	1	1452	100	1	255	60
gb|CP000800.1|-|1191727-1192954|ARO:3001329|mdtG	1	1227	1	1208	98.4515	0.984515	255	60
gb|D78168.1|+|536-1592|ARO:3000206|emrK	1	1056	1	1056	100	1	255	60
gb|AY769962.1|+|2434-5611|ARO:3000781|adeJ	1	3177	1	3177	100	1	255	60
gb|AP009048.1|-|4338624-4340268|ARO:3003576|eptA	1	1644	2	1463	88.9903	0.889903	255	60
gb|U00096.1|-|3412802-3413465|ARO:3000656|AcrS	1	663	1	632	95.3243	0.953243	255	60
gb|EF418608.1|+|9-885|ARO:3001926|CTX-M-65	1	876	1	876	100	1	255	14
gb|V00622.1|+|243-903|ARO:3002683|catI	1	660	1	660	100	1	255	60
gb|U57969.1|+|294-1458|ARO:3000800|MexC	1	1164	1	1145	98.3677	0.983677	255	60
gb|U57969.1|+|4622-6062|ARO:3000802|OprJ	1	1440	1	1436	99.7222	0.997222	255	60
gb|U00096.1|+|2155262-2158385|ARO:3000793|mdtB	1	3123	2	2945	94.3004	0.943004	255	60
gb|AF370885.1|+|4628-7736|ARO:3000775|adeB	1	3108	1	3108	100	1	255	60
gb|AP009048.1|-|4153663-4154296|ARO:3000518|CRP	1	633	1	633	100	1	255	60
gb|X90856.1|+|387-1194|ARO:3002645|APH(3')-IIb	1	807	2	807	100	1.97646	255	60
gb|U00096.1|-|2098446-2099613|ARO:3003577|ugd	1	1167	1	1167	100	1	255	60
gb|AP009048.1|+|2165012-2166416|ARO:3000829|baeS	1	1404	1	810	57.6923	0.576923	255	60
gb|BA000007.3|+|3212025-3212640|ARO:3000832|evgA	1	615	1	615	100	1	255	60
gb|AF024602.1|+|3155-3992|ARO:3002660|APH(6)-Id	1	837	1	837	100	1	255	60
gb|JF969163.1|+|1053-1893|ARO:3000410|sul1	1	840	1	839	99.881	0.99881	255	60
gb|U00096.3|-|481253-484403|ARO:3000216|acrB	1	3150	1	3150	100	1	255	60
gb|AF078527.1|+|4387-4840|ARO:3002847|arr-2	1	453	1	453	100	1	255	26
gb|X07753.1|+|102-882|ARO:3002652|APH(3')-VIa	1	780	1	780	100	1	255	60
gb|AY795964.1|+|0-822|ARO:3001418|OXA-23	1	822	1	822	100	1	255	6
gb|AE004091.2|+|2808742-2809987|ARO:3000803|MexE	1	1245	1	1245	100	1	255	60
gb|U00096.3|-|4567286-4568519|ARO:3001214|mdtM	1	1233	1	1192	96.6748	0.966748	255	60
gb|CT025800.2|+|0-1221|ARO:3000778|adeG	1	1221	1	1221	100	1	255	60
gb|BA000007.3|-|1737690-1738104|ARO:3000676|H-NS	1	414	1	414	100	1	255	60
gb|AF370885.1|+|3438-4629|ARO:3000774|adeA	1	1191	1	1191	100	1	255	60
gb|U00096.1|+|2158385-2161463|ARO:3000794|mdtC	1	3078	1	3063	99.5127	0.995127	255	60
gb|U00096.1|+|2484373-2487967|ARO:3000833|evgS	1	3594	1	3581	99.6383	0.996383	255	60
gb|U00096.3|+|2810769-2811300|ARO:3000516|emrR	1	531	1	531	100	1	255	60
gb|AP009048.1|+|2166412-2167135|ARO:3000828|baeR	1	723	1	722	99.8617	0.998617	255	60
gb|AB204810.2|+|186-1533|ARO:3000753|abeM	1	1347	1	1347	100	1	255	60
gb|GU437214.1|+|0-774|ARO:3000858|armA	1	774	2	774	100	2	255	60
gb|AP009048.1|+|2586250-2589364|ARO:3000491|acrD	1	3114	1	3113	99.9679	0.999679	255	60
gb|AP009048.1|-|4306556-4307588|ARO:3003548|mdtN	1	1032	1	1032	100	1	255	60
gb|CP001182.2|+|3283426-3284677|ARO:3000780|adeI	1	1251	1	1251	100	1	255	60
gb|AE004091.2|+|4706409-4707522|ARO:3000807|MexH	1	1113	1	1076	96.6757	0.966757	255	60
gb|U00096.1|+|3415032-3418137|ARO:3000502|AcrF	1	3105	1	3105	100	1	255	60
gb|U00096.1|+|3413863-3415021|ARO:3000499|AcrE	1	1158	1	1143	98.7047	0.987047	255	60
gb|AF205943.1|+|7511-8312|ARO:3001405|OXA-10	1	801	1	801	100	1	255	2
gb|KF921535.1|+|617-1091|ARO:3002859|dfrA14	1	474	1	474	100	1	255	60
gb|U57969.1|+|1485-4617|ARO:3000801|MexD	1	3132	1	3131	99.9681	0.999681	255	60
gb|AE004091.2|+|3982020-3984009|ARO:3002985|arnA	1	1989	1	1989	100	1	255	60
gb|AY769962.1|+|5610-7065|ARO:3000782|adeK	1	1455	1	1455	100	1	255	60
gb|AP009048.1|+|2810082-2811255|ARO:3000027|emrA	1	1173	1	1173	100	1	255	60
gb|AB015853.1|+|1330-4471|ARO:3003033|mexY	1	3141	1	2461	78.3508	0.783508	255	60
gb|U00096.3|-|3203309-3204131|ARO:3002986|bacA	1	822	1	806	98.0535	0.980535	255	60
gb|AF313472.2|+|15593-16397|ARO:3002639|APH(3'')-Ib	1	804	1	804	100	1	255	60
gb|U00096.1|+|2812615-2814154|ARO:3000074|emrB	1	1539	1	1238	80.4418	0.804418	255	0
gb|KF147862.1|+|0-654|ARO:3000559|adeN	1	654	1	654	100	1	255	60
gb|AP009048.1|-|3980025-3981183|ARO:3000795|mdtE	1	1158	1	1144	98.791	0.98791	255	60
gb|AP009048.1|+|1621287-1621671|ARO:3000263|marA	1	384	1	379	98.6979	0.986979	255	60
gb|AY306130.1|+|0-789|ARO:3001796|OXA-50	1	789	1	789	100	1	255	0
gb|L11616.1|+|1569-4710|ARO:3000378|MexB	1	3141	1	3116	99.2041	0.992041	255	60
gb|AF534183.1|+|2970-4245|ARO:3000165|tet(A)	1	1275	1	1275	100	1	255	60
gb|AP009048.1|-|4304505-4306557|ARO:3003549|mdtO	1	2052	1	2052	100	1	255	60
gb|KR091911.1|-|74564-75350|ARO:3002578|AAC(6')-Ib7	1	786	1	210	26.7176	0.267176	255	60
gb|U00096.1|+|2367070-2368039|ARO:3003578|PmrF	1	969	1	969	100	1	255	60
gb|AE004091.2|+|177306-178458|ARO:3003679|TriA	1	1152	1	1152	100	1	255	60
gb|AE004091.2|+|178454-179525|ARO:3003680|TriB	1	1071	1	1071	100	1	255	60
gb|AE004091.2|+|179521-182569|ARO:3003681|TriC	1	3048	1	3048	100	1	255	60
gb|AE004091.2|+|5584100-5585549|ARO:3003682|OpmH	1	1449	1	1449	100	1	255	60
gb|AB219524.1|+|22-1180|ARO:3003698|mexP	1	1158	1	655	56.563	0.56563	255	60
gb|AB219524.1|+|1176-4338|ARO:3003699|mexQ	1	3162	1	3104	98.1657	0.981657	255	60
gb|AE004091.2|-|4119269-4120373|ARO:3003692|MexJ	1	1104	1	1104	100	1	255	60
gb|AE004091.2|-|4116187-4119265|ARO:3003693|MexK	1	3078	1	3078	100	1	255	60
gb|AE004091.2|+|4903465-4904596|ARO:3003030|MexV	1	1131	1	1131	100	1	255	60
gb|NC_002516.2|+|4904646-4907703|ARO:3003031|MexW	1	3057	1	3057	100	1	255	60
gb|AB219524.1|+|4334-5810|ARO:3003700|opmE	1	1476	1	1454	98.5095	0.985095	255	60
gb|AB219523.1|+|21-1179|ARO:3003704|mexM	1	1158	1	1150	99.3092	0.993092	255	60
gb|AB219523.1|+|1175-4286|ARO:3003705|mexN	1	3111	1	3111	100	1	255	60
gb|CP015085.1|-|2551711-2552440|ARO:3003838|gadW	1	729	1	706	96.845	0.96845	255	60
gb|U00096.3|-|721055-721733|ARO:3003841|kdpE	1	678	1	611	90.118	0.90118	255	60
gb|KP881233.1|+|0-1152|ARO:3004634|ADC-73	1	1152	1	1152	100	1	255	16
gb|EU370913.1|+|46651-47827|ARO:3003922|oqxA	1	1176	1	1176	100	1	255	60
gb|EU370913.1|+|47850-51003|ARO:3003923|oqxB	1	3153	1	3153	100	1	255	60
gb|U00096.3|+|966620-968369|ARO:3003950|msbA	1	1749	1	1749	100	1	255	60
gb|AE004091.2|-|2854010-2855291|ARO:3004073|MuxA	1	1281	1	1281	100	1	255	60
gb|LT673656.1|-|1884344-1885022|ARO:3004054|Paer_CpxR	1	678	1	678	100	1	255	60
gb|AF231986.2|+|3307-4522|ARO:3002705|floR	1	1215	1	1215	100	1	255	60
gb|AE004091.2|-|2846282-2847779|ARO:3004072|OpmB	1	1497	1	1497	100	1	255	60
gb|KR297239.1|-|414-1428|ARO:3000620|adeL	1	1014	1	1014	100	1	255	60
gb|AE004091.2|+|5606102-5606435|ARO:3004038|Paer_emrE	1	333	1	305	91.5916	0.915916	255	60
gb|AJ318073.1|+|793-1990|ARO:3004041|Kpne_acrA	1	1197	1	1194	99.7494	0.997494	255	60
gb|U00096.3|-|484425-485619|ARO:3004043|Ecol_acrA	1	1194	1	1194	100	1	255	60
gb|CP012901.1|-|5979156-5980365|ARO:3003801|bcr-1	1	1209	1	1209	100	1	255	60
gb|JQ340365.1|+|0-1434|ARO:3003583|basS	1	1434	1	1424	99.3026	0.993026	255	60
gb|AE004091.2|+|2810008-2813197|ARO:3000804|MexF	1	3189	1	3189	100	1	255	60
gb|AE004091.2|+|476332-477790|ARO:3000379|OprM	1	1458	1	1441	98.834	0.98834	255	60
gb|AE004091.2|-|2850882-2854014|ARO:3004074|MuxB	1	3132	1	3131	99.9681	0.999681	255	60
gb|AE004091.2|-|2847775-2850886|ARO:3004075|MuxC	1	3111	1	3096	99.5178	0.995178	255	60
gb|AE004091.2|-|1472546-1473980|ARO:3004077|PmpM	1	1434	1	1394	97.2106	0.972106	255	60
gb|X02340.1|+|222-1194|ARO:3004089|ANT(3'')-IIa	1	972	2	812	83.5391	1.66049	255	7
gb|AE004091.2|-|2503424-2503895|ARO:3004107|Paer_soxR	1	471	1	447	94.9045	0.949045	255	60
gb|JQ394987.1|+|0-1233|ARO:3001328|Ecol_mdfA	1	1233	1	1219	98.8646	0.988646	255	60
gb|NC_002516.2|-|779462-780101|ARO:3002679|Paer_catB7	1	639	1	572	89.5149	0.895149	255	60
gb|AJ011502.1|+|300-1425|ARO:3004122|Kpne_OmpK37	1	1125	2	1073	95.3778	0.953778	255	60
gb|DQ839391.1|-|12872-13757|ARO:3003741|mphE	1	885	2	885	100	1.99887	255	60
gb|CP000521.1|-|1557233-1558523|ARO:3004573|Abau_AbaF	1	1290	1	1232	95.5039	0.955039	255	60
gb|CP001182.2|-|2255584-2256889|ARO:3004574|Abau_AbaQ	1	1305	1	1305	100	1	255	60
gb|FJ911554.1|+|176-1655|ARO:3004577|Abau_AmvA	1	1479	1	1479	100	1	255	60
gb|ACWO01000051.1|+|22092-23265|ARO:3004588|Kpne_KpnG	1	1173	1	1173	100	1	255	60
gb|U49101.1|+|1490-1838|ARO:3005010|qacEdelta1	1	348	1	348	100	1	255	58
gb|VAOQ01003483.1|+|0-339|ARO:3005040|YajC	1	339	1	339	100	1	255	60
gb|FO834906.1|-|2173974-2175099|ARO:3005044|OmpA	1	1125	1	1125	100	1	255	60
gb|FO203501.1|+|5123640-5125365|ARO:3005047|eptB	1	1725	1	1725	100	1	255	60
gb|CP045110.1|-|521271-522372|ARO:3005051|LpsB	1	1101	1	1101	100	1	255	60
gb|FO834906.1|+|304977-306633|ARO:3005053|ArnT	1	1656	1	1644	99.2754	0.992754	255	60
gb|CP007727.1|-|807206-809555|ARO:3005059|LptD	1	2349	1	2349	100	1	255	60
gb|AE004091.2|+|3450837-3451509|ARO:3005063|cprR	1	672	1	656	97.619	0.97619	255	60
gb|AE004091.2|+|3451505-3452801|ARO:3005064|cprS	1	1296	1	1282	98.9198	0.989198	255	60
gb|AE004091.2|-|1950438-1951725|ARO:3005067|ParS	1	1287	1	1232	95.7265	0.957265	255	60
gb|AE004091.2|-|1951725-1952433|ARO:3005068|ParR	1	708	1	700	98.8701	0.988701	255	60
gb|NG_062284.1|+|0-861|ARO:3005212|SHV-212	1	861	1	860	99.8839	0.998839	255	1
gb|NG_064681.1|+|101-1252|ARO:3006300|ADC-123	1	1152	1	1152	100	1	255	60
gb|NG_049085.1|+|101-1234|ARO:3006880|EC-5	1	1134	1	1134	100	1	255	57
gb|NG_066731.1|+|35-859|ARO:3006061|OXA-869	1	825	1	825	100	1	255	0
gb|NG_050947.1|+|1-1194|ARO:3006546|PDC-167	1	1194	1	1194	100	1	255	8
gb|NG_049909.1|+|1-1194|ARO:3006740|PDC-37	1	1194	1	1194	100	1	255	4
gb|FJ768952.1|+|0-1488|ARO:3000237|TolC	1	1488	1	1488	100	1	255	60
gb|AE004091.2|+|4705955-4706402|ARO:3000806|MexG	1	447	1	447	100	1	255	60
gb|AE004091.2|+|4707534-4710624|ARO:3000808|MexI	1	3090	1	3090	100	1	255	60
gb|AE004091.2|+|4120468-4121107|ARO:3003710|MexL	1	639	1	629	98.4351	0.984351	255	60
gb|U00096.3|-|2306971-2308615|ARO:3003952|YojI	1	1644	1	1643	99.9392	0.999392	255	60
gb|AY034847.1|+|5-887|ARO:3002312|KPC-2	1	882	2	882	100	2	255	2.5
gb|LR730402.1|+|740042-740987|ARO:3003843|leuO	1	945	1	945	100	1	255	60
gb|GQ343019.1|+|132-1023|ARO:3002999|CblA-1	1	891	0	0	0	0	0	0
gb|HQ845196.1|+|0-861|ARO:3001109|SHV-52	1	861	0	0	0	0	0	0
gb|AF028812.1|+|392-887|ARO:3002867|dfrF	1	495	0	0	0	0	0	0
gb|JX017365.1|+|244-1120|ARO:3001989|CTX-M-130	1	876	0	0	0	0	0	0
gb|JN967644.1|+|0-813|ARO:3002356|NDM-6	1	813	0	0	0	0	0	0
gb|LC004922.1|+|0-1146|ARO:3001855|ACT-35	1	1146	0	0	0	0	0	0
gb|AF135373.1|+|11-908|ARO:3002244|CARB-5	1	897	0	0	0	0	0	0
gb|AY234334.1|+|0-846|ARO:3000600|Erm(34)	1	846	0	0	0	0	0	0
gb|AY628199.1|+|203-1064|ARO:3000988|TEM-126	1	861	0	0	0	0	0	0
gb|EU408351.1|+|16572-17454|ARO:3002511|LRA-12	1	882	0	0	0	0	0	0
gb|AF157553.1|+|147-1008|ARO:3000938|TEM-72	1	861	0	0	0	0	0	0
gb|AF062386.1|+|30-862|ARO:3000928|TEM-59	1	831	0	0	0	0	0	0
gb|GQ140348.1|+|0-882|ARO:3002320|KPC-10	1	882	0	0	0	0	0	0
gb|JN861780.1|+|0-825|ARO:3001711|OXA-212	1	825	0	0	0	0	0	0
gb|AJ243491.1|+|0-741|ARO:3002193|IMP-2	1	741	0	0	0	0	0	0
gb|X92508.1|+|332-1481|ARO:3002012|CMY-1	1	1149	0	0	0	0	0	0
gb|KF203103.1|+|0-822|ARO:3001517|OXA-329	1	822	0	0	0	0	0	0
gb|JN848330.1|+|0-1146|ARO:3001832|ACT-10	1	1146	0	0	0	0	0	0
gb|AB871653.1|+|11870-12695|ARO:3001557|OXA-371	1	825	0	0	0	0	0	0
gb|AY047358.1|+|1710-2352|ARO:3003552|fusB	1	642	0	0	0	0	0	0
gb|JN790862.1|+|244-1120|ARO:3001980|CTX-M-121	1	876	0	0	0	0	0	0
gb|AY536519.1|+|37-937|ARO:3002372|VEB-3	1	900	0	0	0	0	0	0
gb|M14039.1|+|412-898|ARO:3002835|lnuA	1	486	0	0	0	0	0	0
gb|AJ519683.1|+|281-1076|ARO:3001794|OXA-45	1	795	0	0	0	0	0	0
gb|FJ617207.1|+|0-828|ARO:3001800|OXA-226	1	828	0	0	0	0	0	0
gb|KM211508.1|+|0-876|ARO:3003163|CTX-M-155	1	876	0	0	0	0	0	0
gb|KM087853.1|+|0-1140|ARO:3002146|DHA-15	1	1140	0	0	0	0	0	0
gb|AJ871876.1|+|0-876|ARO:3002415|OXY-6-3	1	876	0	0	0	0	0	0
gb|EU487198.1|+|216-642|ARO:3002804|FosA2	1	426	0	0	0	0	0	0
gb|K00432.1|+|306-1113|ARO:3002649|APH(3')-Va	1	807	0	0	0	0	0	0
gb|JX259319.1|+|0-681|ARO:3002771|QnrB58	1	681	0	0	0	0	0	0
gb|KC544262.1|+|665-1424|ARO:3003198|rmtH	1	759	0	0	0	0	0	0
gb|AJ871874.1|+|0-876|ARO:3002413|OXY-6-1	1	876	0	0	0	0	0	0
gb|AE006468.2|+|400860-401325|ARO:3000504|golS	1	465	0	0	0	0	0	0
gb|KM087846.1|+|0-1146|ARO:3002125|CMY-114	1	1146	0	0	0	0	0	0
gb|AF525303.2|+|2770-3586|ARO:3001808|OXA-60	1	816	0	0	0	0	0	0
gb|AM231719.1|+|0-825|ARO:3001650|OXA-90	1	825	0	0	0	0	0	0
gb|AF275256.1|+|0-885|ARO:3002380|SME-2	1	885	0	0	0	0	0	0
gb|L06161.1|+|105-945|ARO:3002538|AAC(3)-IIIc	1	840	0	0	0	0	0	0
gb|AF473577.1|+|0-873|ARO:3002397|OXY-2-2	1	873	0	0	0	0	0	0
gb|GQ152600.1|+|0-1152|ARO:3002188|MOX-5	1	1152	0	0	0	0	0	0
gb|KC292503.1|+|4334-5195|ARO:3000904|TEM-34	1	861	0	0	0	0	0	0
gb|CU459141.1|+|2175316-2176141|ARO:3001617|OXA-69	1	825	0	0	0	0	0	0
gb|AF527798.1|+|0-783|ARO:3000879|TEM-7	1	783	0	0	0	0	0	0
gb|AB023477.1|+|0-861|ARO:3001082|SHV-24	1	861	0	0	0	0	0	0
gb|JX440358.1|+|130-775|ARO:3002762|QnrB47	1	645	0	0	0	0	0	0
gb|HE616889.1|+|1826-2627|ARO:3001502|OXA-256	1	801	0	0	0	0	0	0
gb|HQ631376.1|+|0-657|ARO:3002795|QnrS6	1	657	0	0	0	0	0	0
gb|KF203104.1|+|0-822|ARO:3001518|OXA-330	1	822	0	0	0	0	0	0
gb|HM146927.1|+|0-1146|ARO:3002053|CMY-42	1	1146	0	0	0	0	0	0
gb|JQ808129.1|+|633-1188|ARO:3002546|AAC(6')-Ib	1	555	0	0	0	0	0	0
gb|JX440350.1|+|1026-2172|ARO:3002083|CMY-70	1	1146	0	0	0	0	0	0
gb|JQ772478.1|+|140-1004|ARO:3002350|GES-21	1	864	0	0	0	0	0	0
gb|AF535129.1|+|0-861|ARO:3001099|SHV-41	1	861	0	0	0	0	0	0
gb|KJ427797.1|+|0-825|ARO:3001577|OXA-391	1	825	0	0	0	0	0	0
gb|AY491682.1|+|0-861|ARO:3000996|TEM-132	1	861	0	0	0	0	0	0
gb|AJ809407.1|+|118-898|ARO:3002620|aadA23	1	780	0	0	0	0	0	0
gb|KF361506.1|+|0-813|ARO:3002360|NDM-10	1	813	0	0	0	0	0	0
gb|KC580655.1|+|0-645|ARO:3002778|QnrB66	1	645	0	0	0	0	0	0
gb|AF535130.1|+|0-861|ARO:3001100|SHV-42	1	861	0	0	0	0	0	0
gb|AF315786.1|+|1313-2114|ARO:3001429|OXA-35	1	801	0	0	0	0	0	0
gb|AF132290.1|+|87-948|ARO:3001076|SHV-18	1	861	0	0	0	0	0	0
gb|Z50108.1|+|238-1768|ARO:3003026|fusH	1	1530	0	0	0	0	0	0
gb|AM176554.2|+|30-891|ARO:3001133|SHV-79	1	861	0	0	0	0	0	0
gb|Y10279.1|+|0-861|ARO:3000916|TEM-47	1	861	0	0	0	0	0	0
gb|X65254.1|+|175-1036|ARO:3000887|TEM-16	1	861	0	0	0	0	0	0
gb|JX982636.1|+|0-801|ARO:3002307|VIM-37	1	801	0	0	0	0	0	0
gb|KM087832.1|+|0-1146|ARO:3001849|ACT-29	1	1146	0	0	0	0	0	0
gb|Y11068.1|+|16-1165|ARO:3002157|FOX-3	1	1149	0	0	0	0	0	0
gb|EU748544.1|+|0-927|ARO:3002366|PER-4	1	927	0	0	0	0	0	0
gb|AJ620678.1|+|0-753|ARO:3000845|GIM-1	1	753	0	0	0	0	0	0
gb|AB753456.1|+|0-741|ARO:3002233|IMP-42	1	741	0	0	0	0	0	0
gb|AY040093.1|+|68-929|ARO:3000965|TEM-102	1	861	0	0	0	0	0	0
gb|U36911.1|+|1429-2290|ARO:3000979|TEM-116	1	861	0	0	0	0	0	0
gb|HM544040.1|+|0-1146|ARO:3002066|CMY-55	1	1146	0	0	0	0	0	0
gb|DQ061159.1|+|346-1222|ARO:3001904|CTX-M-42	1	876	0	0	0	0	0	0
gb|FJ194944.1|+|46-907|ARO:3001154|SHV-105	1	861	0	0	0	0	0	0
gb|JQ733576.1|+|1027-2173|ARO:3002092|CMY-79	1	1146	0	0	0	0	0	0
gb|HQ322613.1|+|0-1146|ARO:3002067|CMY-56	1	1146	0	0	0	0	0	0
gb|KM588354.1|+|0-825|ARO:3003149|OXA-426	1	825	0	0	0	0	0	0
gb|HM569226.2|+|1039-2185|ARO:3002059|CMY-48	1	1146	0	0	0	0	0	0
gb|JN173060.2|+|2306-2951|ARO:3002753|QnrB38	1	645	0	0	0	0	0	0
gb|AY628175.1|+|210-1071|ARO:3000972|TEM-109	1	861	0	0	0	0	0	0
gb|AJ698325.1|-|14502-15417|ARO:3003203|TLA-2	1	915	0	0	0	0	0	0
gb|KF976405.1|+|7837-8698|ARO:3001071|SHV-12	1	861	0	0	0	0	0	0
gb|AY587956.1|+|0-774|ARO:3001773|OXA-61	1	774	0	0	0	0	0	0
gb|U14749.1|+|690-1557|ARO:3002243|CARB-4	1	867	0	0	0	0	0	0
gb|AF462019.1|+|26-656|ARO:3002681|catB9	1	630	0	0	0	0	0	0
gb|U95363.2|+|0-861|ARO:3000912|TEM-43	1	861	0	0	0	0	0	0
gb|FJ666071.1|+|0-1194|ARO:3002507|PDC-8	1	1194	0	0	0	0	0	0
gb|X51891.1|+|189-1335|ARO:3000326|ErmE	1	1146	0	0	0	0	0	0
gb|AF031329.1|+|0-441|ARO:3002565|AAC(6')-Iu	1	441	0	0	0	0	0	0
gb|EF420108.1|+|37-937|ARO:3002375|VEB-5	1	900	0	0	0	0	0	0
gb|Z50802.3|+|717-1215|ARO:3003012|dfrA13	1	498	0	0	0	0	0	0
gb|AF250872.1|+|0-861|ARO:3000954|TEM-87	1	861	0	0	0	0	0	0
gb|AM919399.1|+|0-681|ARO:3002733|QnrB18	1	681	0	0	0	0	0	0
gb|EU408350.1|-|11679-12585|ARO:3002488|LRA-9	1	906	0	0	0	0	0	0
gb|DQ143913.1|+|1774-2575|ARO:3002282|VIM-12	1	801	0	0	0	0	0	0
gb|AY138986.1|+|0-789|ARO:3002604|aadA4	1	789	0	0	0	0	0	0
gb|JX013656.1|+|0-801|ARO:3002304|VIM-34	1	801	0	0	0	0	0	0
gb|DQ174304.1|+|4-865|ARO:3001119|SHV-64	1	861	0	0	0	0	0	0
gb|AB529520.1|+|0-720|ARO:3002263|IND-7	1	720	0	0	0	0	0	0
gb|KP050489.1|+|0-861|ARO:3001364|SHV-182	1	861	0	0	0	0	0	0
gb|HQ529916.1|+|110-971|ARO:3001045|TEM-183	1	861	0	0	0	0	0	0
gb|AP008955.1|-|4758175-4759207|ARO:3002815|clbB	1	1032	0	0	0	0	0	0
gb|X63451.1|+|0-1653|ARO:3002828|srmB	1	1653	0	0	0	0	0	0
gb|FFFO01000009.1|+|81760-82162|ARO:3000198|FosX	1	402	0	0	0	0	0	0
gb|JF274246.1|+|0-876|ARO:3001972|CTX-M-112	1	876	0	0	0	0	0	0
gb|AY847146.1|+|82-958|ARO:3001912|CTX-M-50	1	876	0	0	0	0	0	0
gb|AB700703.1|+|161-1022|ARO:3001057|TEM-198	1	861	0	0	0	0	0	0
gb|KC199968.1|+|0-453|ARO:3002853|arr-8	1	453	0	0	0	0	0	0
gb|JX028276.1|-|35585-36821|ARO:3002883|rgt1438	1	1236	0	0	0	0	0	0
gb|KJ188748.1|+|0-885|ARO:3002383|SME-5	1	885	0	0	0	0	0	0
gb|AB061794.1|+|6017-7166|ARO:3002020|CMY-9	1	1149	0	0	0	0	0	0
gb|AY939911.1|+|3535-4441|ARO:3002634|APH(2'')-Ie	1	906	0	0	0	0	0	0
gb|DQ631414.1|+|0-681|ARO:3002724|QnrB10	1	681	0	0	0	0	0	0
gb|L06163.1|+|531-1074|ARO:3002595|AAC(6')-IIb	1	543	0	0	0	0	0	0
gb|AY227053.1|+|0-765|ARO:3003103|cphA7	1	765	0	0	0	0	0	0
gb|AJ420864.1|+|155-896|ARO:3002203|IMP-12	1	741	0	0	0	0	0	0
gb|JQ422052.1|+|1099-1930|ARO:3001692|OXA-229	1	831	0	0	0	0	0	0
gb|AM279652.1|+|0-825|ARO:3001646|OXA-98	1	825	0	0	0	0	0	0
gb|AF201828.2|+|115-937|ARO:3001422|OXA-27	1	822	0	0	0	0	0	0
gb|DQ836922.1|+|0-861|ARO:3001144|SHV-92	1	861	0	0	0	0	0	0
gb|FJ381668.1|+|56-848|ARO:3002612|aadA12	1	792	0	0	0	0	0	0
gb|JX101693.1|+|58200-58833|ARO:3002676|catB3	1	633	0	0	0	0	0	0
gb|FJ755841.1|+|0-846|ARO:3002432|OKP-A-15	1	846	0	0	0	0	0	0
gb|BA000018.3|-|735416-735860|ARO:3000815|mgrA	1	444	0	0	0	0	0	0
gb|JN935137.1|+|0-861|ARO:3001055|TEM-195	1	861	0	0	0	0	0	0
gb|AB462903.1|+|1199-1751|ARO:3002574|AAC(6')-Iaf	1	552	0	0	0	0	0	0
gb|AM932669.1|+|105-603|ARO:3003017|dfrA21	1	498	0	0	0	0	0	0
gb|D16099.1|+|409-1297|ARO:3001300|myrA	1	888	0	0	0	0	0	0
gb|DQ823382.1|+|0-1569|ARO:3002830|vgaALC	1	1569	0	0	0	0	0	0
gb|JQ820242.1|+|0-831|ARO:3001677|OXA-236	1	831	0	0	0	0	0	0
gb|EU586041.1|+|0-861|ARO:3001112|SHV-56	1	861	0	0	0	0	0	0
gb|FJ234412.1|+|0-882|ARO:3002318|KPC-8	1	882	0	0	0	0	0	0
gb|KF986257.1|+|20-845|ARO:3001562|OXA-376	1	825	0	0	0	0	0	0
gb|JF802084.1|+|559-1591|ARO:3002912|vanN	1	1032	0	0	0	0	0	0
gb|JX311308.1|+|0-801|ARO:3002299|VIM-29	1	801	0	0	0	0	0	0
gb|EU523697.1|+|686-1973|ARO:3000572|tet(42)	1	1287	0	0	0	0	0	0
gb|JF837330.1|-|1966-3343|ARO:3003196|tet(45)	1	1377	0	0	0	0	0	0
gb|L06940.1|+|0-1218|ARO:3000173|tet(E)	1	1218	0	0	0	0	0	0
gb|L39157.1|+|345-1158|ARO:3003060|tsnR	1	813	0	0	0	0	0	0
gb|AB372224.1|+|0-1146|ARO:3002050|CMY-39	1	1146	0	0	0	0	0	0
gb|EU118148.2|+|1010-1811|ARO:3002287|VIM-17	1	801	0	0	0	0	0	0
gb|KP143090.1|-|1199-1619|ARO:3003209|fosA5	1	420	0	0	0	0	0	0
gb|X59968.1|+|507-1686|ARO:3002690|Sliv_cmlR	1	1179	0	0	0	0	0	0
gb|U35369.1|+|177-840|ARO:3002921|vanR_in_vanB_cl	1	663	0	0	0	0	0	0
gb|JN848782.2|+|1827-2568|ARO:3002224|IMP-33	1	741	0	0	0	0	0	0
gb|EF118171.1|+|3181-3922|ARO:3002210|IMP-19	1	741	0	0	0	0	0	0
gb|AF190693.1|+|208-1069|ARO:3000944|TEM-78	1	861	0	0	0	0	0	0
gb|EF660562.1|+|1671-2124|ARO:3002849|arr-4	1	453	0	0	0	0	0	0
gb|AF118110.1|-|71-1037|ARO:3003002|CfxA2	1	966	0	0	0	0	0	0
gb|AY143430.1|+|0-876|ARO:3001886|CTX-M-24	1	876	0	0	0	0	0	0
gb|EU515249.1|+|0-1146|ARO:3002036|CMY-25	1	1146	0	0	0	0	0	0
gb|LC031883.1|+|5071-5812|ARO:3003659|IMP-51	1	741	0	0	0	0	0	0
gb|DQ058663.1|+|0-657|ARO:3002711|QnrA5	1	657	0	0	0	0	0	0
gb|KM087849.1|+|0-1140|ARO:3002150|DHA-19	1	1140	0	0	0	0	0	0
gb|GU207844.1|+|0-864|ARO:3002343|GES-14	1	864	0	0	0	0	0	0
gb|CP000253.1|-|1360280-1361636|ARO:3000839|arlS	1	1356	0	0	0	0	0	0
gb|AJ401618.1|+|1971-3144|ARO:3002514|OCH-1	1	1173	0	0	0	0	0	0
gb|JX423831.1|+|2676-3474|ARO:3001778|OXA-232	1	798	0	0	0	0	0	0
gb|U10251.1|+|180-975|ARO:3001407|OXA-12	1	795	0	0	0	0	0	0
gb|KF297577.1|+|0-822|ARO:3001535|OXA-348	1	822	0	0	0	0	0	0
gb|DQ193536.1|+|0-861|ARO:3001141|SHV-89	1	861	0	0	0	0	0	0
gb|AF325134.1|+|0-876|ARO:3001881|CTX-M-19	1	876	0	0	0	0	0	0
gb|HQ425493.1|+|0-822|ARO:3001480|OXA-195	1	822	0	0	0	0	0	0
gb|JN704570.1|+|4038-4836|ARO:3001814|OXA-199	1	798	0	0	0	0	0	0
gb|AY822595.1|+|22-898|ARO:3001900|CTX-M-38	1	876	0	0	0	0	0	0
gb|AY271267.1|+|0-861|ARO:3000983|TEM-121	1	861	0	0	0	0	0	0
gb|AJ866284.2|+|0-861|ARO:3001116|SHV-61	1	861	0	0	0	0	0	0
gb|EF210159.1|+|0-876|ARO:3001919|CTX-M-58	1	876	0	0	0	0	0	0
gb|EF374097.1|+|0-876|ARO:3001918|CTX-M-56	1	876	0	0	0	0	0	0
gb|AY853593.1|+|214-1075|ARO:3001002|TEM-138	1	861	0	0	0	0	0	0
gb|AB008454.1|+|153-1290|ARO:3002493|SRT-1	1	1137	0	0	0	0	0	0
gb|AY265889.1|+|2-458|ARO:3002477|LEN-14	1	456	0	0	0	0	0	0
gb|AJ295341.1|+|0-1173|ARO:3002516|OCH-3	1	1173	0	0	0	0	0	0
gb|EU155018.1|+|0-861|ARO:3001150|SHV-101	1	861	0	0	0	0	0	0
gb|AY055205.1|+|181-1054|ARO:3002403|OXY-2-8	1	873	0	0	0	0	0	0
gb|KP096412.1|+|0-801|ARO:3003179|VIM-43	1	801	0	0	0	0	0	0
gb|V01499.1|+|230-1256|ARO:3002655|APH(4)-Ia	1	1026	0	0	0	0	0	0
gb|AB016934.1|+|6575-7376|ARO:3000423|FomA	1	801	0	0	0	0	0	0
gb|FN554543.1|+|0-864|ARO:3002341|GES-12	1	864	0	0	0	0	0	0
gb|KJ207205.1|+|1039-2185|ARO:3002117|CMY-105	1	1146	0	0	0	0	0	0
gb|AF355189.1|+|1434-2439|ARO:3002600|AAC_3Ib_AAC_6Ib	1	1005	0	0	0	0	0	0
gb|AY070258.1|+|0-861|ARO:3001093|SHV-35	1	861	0	0	0	0	0	0
gb|KC783461.1|+|0-861|ARO:3001383|TEM-206	1	861	0	0	0	0	0	0
gb|Y10693.2|+|0-828|ARO:3001416|OXA-21	1	828	0	0	0	0	0	0
gb|HQ661362.1|+|71-932|ARO:3001168|SHV-121	1	861	0	0	0	0	0	0
gb|L20573.1|+|2064-2676|ARO:3003250|bcrC	1	612	0	0	0	0	0	0
gb|CP016344.1|+|2782791-2783652|ARO:3002459|LEN-9	1	861	0	0	0	0	0	0
gb|AB261016.2|-|91163-91823|ARO:3002665|npmA	1	660	0	0	0	0	0	0
gb|AM850916.2|+|18-879|ARO:3002429|OKP-A-12	1	861	0	0	0	0	0	0
gb|AF143804.1|+|0-861|ARO:3000959|TEM-92	1	861	0	0	0	0	0	0
gb|KF526113.1|+|0-1146|ARO:3002112|CMY-100	1	1146	0	0	0	0	0	0
gb|AB113580.1|+|1329-2193|ARO:3002332|GES-3	1	864	0	0	0	0	0	0
gb|AY227752.1|+|88-1234|ARO:3002168|MIR-2	1	1146	0	0	0	0	0	0
gb|NZ_SQNR01000043.1|+|1505-2381|ARO:3001948|CTX-M-88	1	876	0	0	0	0	0	0
gb|EF653400.1|+|434-1259|ARO:3001644|OXA-113	1	825	0	0	0	0	0	0
gb|AM051152.1|+|0-861|ARO:3002436|OKP-B-3	1	861	0	0	0	0	0	0
gb|AE006468.2|-|2039654-2040377|ARO:3000826|sdiA	1	723	0	0	0	0	0	0
gb|KM433671.1|+|0-822|ARO:3003160|OXA-422	1	822	0	0	0	0	0	0
gb|HM113564.1|+|0-825|ARO:3001472|OXA-178	1	825	0	0	0	0	0	0
gb|AJ548797.1|+|923-1688|ARO:3003094|imiH	1	765	0	0	0	0	0	0
gb|AM850911.2|+|0-861|ARO:3002468|LEN-21	1	861	0	0	0	0	0	0
gb|KF730652.1|+|0-657|ARO:3002797|QnrS8	1	657	0	0	0	0	0	0
gb|JN205800.1|+|4140-4938|ARO:3001784|OXA-181	1	798	0	0	0	0	0	0
gb|KF992029.1|+|748-1894|ARO:3001840|ACT-19	1	1146	0	0	0	0	0	0
gb|HQ661363.1|+|71-932|ARO:3001181|SHV-137	1	861	0	0	0	0	0	0
gb|DQ309277.1|+|0-825|ARO:3001623|OXA-83	1	825	0	0	0	0	0	0
gb|KM087833.1|+|0-1146|ARO:3001850|ACT-30	1	1146	0	0	0	0	0	0
gb|JX121119.1|+|0-858|ARO:3001191|SHV-152	1	858	0	0	0	0	0	0
gb|HE981194.1|+|0-861|ARO:3001347|SHV-164	1	861	0	0	0	0	0	0
gb|AB703103.1|+|0-876|ARO:3001985|CTX-M-126	1	876	0	0	0	0	0	0
gb|EF534736.1|+|213-1074|ARO:3001024|TEM-158	1	861	0	0	0	0	0	0
gb|AM051159.1|+|0-861|ARO:3002442|OKP-B-9	1	861	0	0	0	0	0	0
gb|AM709783.1|-|2816-3665|ARO:3004605|ermZ	1	849	0	0	0	0	0	0
gb|M29953.1|+|295-1048|ARO:3002654|APH(3')-VIIa	1	753	0	0	0	0	0	0
gb|U94857.1|+|0-996|ARO:3002662|APH(9)-Ia	1	996	0	0	0	0	0	0
gb|GQ853681.1|+|0-825|ARO:3001455|OXA-150	1	825	0	0	0	0	0	0
gb|DQ139328.1|+|160-1306|ARO:3002032|CMY-21	1	1146	0	0	0	0	0	0
gb|KM926622.1|+|238-1384|ARO:3003172|ACT-37	1	1146	0	0	0	0	0	0
gb|FR853176.1|+|0-825|ARO:3001486|OXA-208	1	825	0	0	0	0	0	0
gb|X97721.2|+|159-1035|ARO:3000592|ErmN	1	876	0	0	0	0	0	0
gb|JF780936.1|+|63-1209|ARO:3002078|CMY-65	1	1146	0	0	0	0	0	0
gb|AY524987.1|+|0-801|ARO:3002278|VIM-8	1	801	0	0	0	0	0	0
gb|AJ972619.1|+|82-640|ARO:3002856|dfrA24	1	558	0	0	0	0	0	0
gb|AF408195.1|+|7908-9393|ARO:3003206|lsaE	1	1485	0	0	0	0	0	0
gb|GU932590.1|+|0-861|ARO:3001175|SHV-128	1	861	0	0	0	0	0	0
gb|EU273755.1|+|0-681|ARO:3002727|QnrB13	1	681	0	0	0	0	0	0
gb|AJ488303.1|+|0-810|ARO:3001770|OXA-43	1	810	0	0	0	0	0	0
gb|GQ342996.1|+|797-1793|ARO:3003097|CfxA6	1	996	0	0	0	0	0	0
gb|AF167990.3|+|612-1761|ARO:3002019|CMY-8	1	1149	0	0	0	0	0	0
gb|AM850910.2|+|0-861|ARO:3002467|LEN-20	1	861	0	0	0	0	0	0
gb|Y15130.1|+|0-1143|ARO:3002015|CMY-4	1	1143	0	0	0	0	0	0
gb|JN173058.1|+|36-681|ARO:3002751|QnrB36	1	645	0	0	0	0	0	0
gb|FJ825622.1|+|0-900|ARO:3002376|VEB-7	1	900	0	0	0	0	0	0
gb|HM113560.1|+|0-825|ARO:3001658|OXA-174	1	825	0	0	0	0	0	0
gb|AM051151.1|+|0-861|ARO:3002435|OKP-B-2	1	861	0	0	0	0	0	0
gb|AB049569.1|+|0-861|ARO:3000958|TEM-91	1	861	0	0	0	0	0	0
gb|Y10415.1|+|125-893|ARO:3003095|imiS	1	768	0	0	0	0	0	0
gb|JF274244.1|-|2-863|ARO:3001967|CTX-M-107	1	861	0	0	0	0	0	0
gb|AY005110.1|+|0-846|ARO:3001874|CTX-M-11	1	846	0	0	0	0	0	0
gb|AB872957.1|+|0-1146|ARO:3002071|CMY-110	1	1146	0	0	0	0	0	0
gb|JQ724542.1|+|174-1050|ARO:3001984|CTX-M-125	1	876	0	0	0	0	0	0
gb|KJ207202.1|+|548-1694|ARO:3002098|CMY-85	1	1146	0	0	0	0	0	0
gb|AJ252200.1|+|81-1266|ARO:3003055|smeD	1	1185	0	0	0	0	0	0
gb|AY874537.1|+|177-1038|ARO:3000883|TEM-11	1	861	0	0	0	0	0	0
gb|JX121129.1|+|0-858|ARO:3001201|SHV-162	1	858	0	0	0	0	0	0
gb|AF091113.2|+|450-1311|ARO:3000934|TEM-67	1	861	0	0	0	0	0	0
gb|JF460794.1|+|0-1146|ARO:3002073|CMY-60	1	1146	0	0	0	0	0	0
gb|AY227054.1|+|0-765|ARO:3001780|OXA-85	1	765	0	0	0	0	0	0
gb|AF368302.1|+|2716-3331|ARO:3002843|vatD	1	615	0	0	0	0	0	0
gb|BX664015.1|-|103017-103833|ARO:3002641|APH(3')-Ia	1	816	0	0	0	0	0	0
gb|Y14574.2|+|0-861|ARO:3000888|TEM-17	1	861	0	0	0	0	0	0
gb|KP050487.1|+|0-861|ARO:3001350|SHV-180	1	861	0	0	0	0	0	0
gb|AY769933.1|+|0-966|ARO:3003005|CfxA4	1	966	0	0	0	0	0	0
gb|FJ790516.1|+|1287-2085|ARO:3001804|OXA-145	1	798	0	0	0	0	0	0
gb|GQ242167.1|+|0-801|ARO:3002293|VIM-23	1	801	0	0	0	0	0	0
gb|KC603538.1|+|0-1131|ARO:3002111|CMY-98	1	1131	0	0	0	0	0	0
gb|NG_048575.1|+|100-502|ARO:3002583|AAC(6')-29a	1	402	0	0	0	0	0	0
gb|JX514369.1|+|296-1442|ARO:3002108|CMY-95	1	1146	0	0	0	0	0	0
gb|KC818234.1|+|0-861|ARO:3001384|TEM-207	1	861	0	0	0	0	0	0
gb|L22689.1|+|261-1035|ARO:3000593|ErmQ	1	774	0	0	0	0	0	0
gb|HM245379.1|+|56-788|ARO:3002267|IND-11	1	732	0	0	0	0	0	0
gb|AY509120.1|-|22652-23495|ARO:3001302|chrB	1	843	0	0	0	0	0	0
gb|AY037778.1|+|91-952|ARO:3001090|SHV-32	1	861	0	0	0	0	0	0
gb|HQ398214.1|+|249-1125|ARO:3001960|CTX-M-101	1	876	0	0	0	0	0	0
gb|KM087838.1|+|0-1146|ARO:3002129|CMY-118	1	1146	0	0	0	0	0	0
gb|EF394371.1|+|0-1146|ARO:3002046|CMY-35	1	1146	0	0	0	0	0	0
gb|AM176553.2|+|30-891|ARO:3001132|SHV-78	1	861	0	0	0	0	0	0
gb|AF219127.1|+|0-732|ARO:3002257|IND-2	1	732	0	0	0	0	0	0
gb|HM488988.1|+|0-822|ARO:3001467|OXA-167	1	822	0	0	0	0	0	0
gb|GQ861437.1|+|2913-3741|ARO:3001654|OXA-143	1	828	0	0	0	0	0	0
gb|GU550123.1|+|144-1005|ARO:3001041|TEM-176	1	861	0	0	0	0	0	0
gb|AF259520.1|+|1512-2652|ARO:3002133|DHA-2	1	1140	0	0	0	0	0	0
gb|AB177384.1|+|0-876|ARO:3001898|CTX-M-36	1	876	0	0	0	0	0	0
gb|AM087454.1|+|208-1069|ARO:3001015|TEM-148	1	861	0	0	0	0	0	0
gb|KF421161.1|+|0-822|ARO:3001545|OXA-358	1	822	0	0	0	0	0	0
gb|KP050485.1|+|0-822|ARO:3001553|OXA-366	1	822	0	0	0	0	0	0
gb|AB176534.1|+|0-876|ARO:3001897|CTX-M-35	1	876	0	0	0	0	0	0
gb|DQ390458.1|-|3095-3995|ARO:3002609|aadA9	1	900	0	0	0	0	0	0
gb|HE820727.2|+|586-1231|ARO:3002767|QnrB54	1	645	0	0	0	0	0	0
gb|AM850913.2|+|0-861|ARO:3002470|LEN-23	1	861	0	0	0	0	0	0
gb|Z12001.1|+|992-2168|ARO:3002701|Rfas_cmr	1	1176	0	0	0	0	0	0
gb|JN638887.1|+|0-822|ARO:3001493|OXA-225	1	822	0	0	0	0	0	0
gb|HQ874631.1|+|0-864|ARO:3002346|GES-17	1	864	0	0	0	0	0	0
gb|AY028464.1|+|442-1189|ARO:3000840|JOHN-1	1	747	0	0	0	0	0	0
gb|AF155139.1|+|1511-2207|ARO:3002925|vanR_in_vanF_cl	1	696	0	0	0	0	0	0
gb|X80277.1|+|0-1149|ARO:3003553|CepS	1	1149	0	0	0	0	0	0
gb|Y17896.1|+|0-849|ARO:3000606|FEZ-1	1	849	0	0	0	0	0	0
gb|AB976602.1|+|135-1011|ARO:3003167|CTX-M-159	1	876	0	0	0	0	0	0
gb|GU045307.1|+|100-841|ARO:3002217|IMP-26	1	741	0	0	0	0	0	0
gb|FJ197316.1|+|0-861|ARO:3001032|TEM-166	1	861	0	0	0	0	0	0
gb|DQ212986.1|+|7030-7795|ARO:3003069|vanXY_in_vanG	1	765	0	0	0	0	0	0
gb|CP007005.1|+|1250264-1251203|ARO:3003186|CARB-23	1	939	0	0	0	0	0	0
gb|AJ871865.1|+|0-876|ARO:3002390|OXY-1-2	1	876	0	0	0	0	0	0
gb|MH450214.1|+|0-813|ARO:3004866|NDM-23	1	813	0	0	0	0	0	0
gb|JQ733571.1|+|1027-2173|ARO:3002062|CMY-51	1	1146	0	0	0	0	0	0
gb|AJ223604.1|+|1484-2225|ARO:3002192|IMP-1	1	741	0	0	0	0	0	0
gb|AF173226.1|-|1037-2441|ARO:3003067|smeS	1	1404	0	0	0	0	0	0
gb|AF294653.1|+|753-1584|ARO:3001425|OXA-31	1	831	0	0	0	0	0	0
gb|LN515534.1|+|0-873|ARO:3003155|SHV-188	1	873	0	0	0	0	0	0
gb|L20573.1|+|297-1218|ARO:3002987|bcrA	1	921	0	0	0	0	0	0
gb|FJ981622.1|+|0-681|ARO:3002738|QnrB23	1	681	0	0	0	0	0	0
gb|AF491278.1|+|183-1050|ARO:3002409|OXY-3-1	1	867	0	0	0	0	0	0
gb|EU250284.1|+|954-2004|ARO:3002910|vanL	1	1050	0	0	0	0	0	0
gb|AL009126.1|+|1376854-1377172|ARO:3003064|ykkD	1	318	0	0	0	0	0	0
gb|Y11069.1|+|0-780|ARO:3001065|SHV-6	1	780	0	0	0	0	0	0
gb|FJ666068.1|+|0-1194|ARO:3002502|PDC-5	1	1194	0	0	0	0	0	0
gb|EF488762.1|+|0-645|ARO:3002715|QnrB2	1	645	0	0	0	0	0	0
gb|HM192542.1|+|0-681|ARO:3002739|QnrB24	1	681	0	0	0	0	0	0
gb|AL513383.1|+|161910-162771|ARO:3000873|TEM-1	1	861	0	0	0	0	0	0
gb|X62867.1|+|360-1197|ARO:3001305|ErmU	1	837	0	0	0	0	0	0
gb|KC469971.2|+|0-801|ARO:3002308|VIM-38	1	801	0	0	0	0	0	0
gb|JN680743.1|+|0-645|ARO:3002757|QnrB42	1	645	0	0	0	0	0	0
gb|AY589493.1|+|166-1027|ARO:3000975|TEM-112	1	861	0	0	0	0	0	0
gb|AF144880.1|+|3541-3979|ARO:3002569|AAC(6')-Iy	1	438	0	0	0	0	0	0
gb|KC771279.1|+|0-831|ARO:3001681|OXA-278	1	831	0	0	0	0	0	0
gb|AB916359.1|+|793-1708|ARO:3002008|CTX-M-151	1	915	0	0	0	0	0	0
gb|DQ679961.1|+|114-975|ARO:3001021|TEM-155	1	861	0	0	0	0	0	0
gb|JX440351.1|+|1026-2172|ARO:3002096|CMY-83	1	1146	0	0	0	0	0	0
gb|AF518567.2|+|2320-3196|ARO:3001887|CTX-M-25	1	876	0	0	0	0	0	0
gb|JQ364968.1|+|3332-4229|ARO:3002252|CARB-14	1	897	0	0	0	0	0	0
gb|AJ011428.2|+|0-861|ARO:3001074|SHV-15	1	861	0	0	0	0	0	0
gb|U92041.1|+|0-861|ARO:3001067|SHV-8	1	861	0	0	0	0	0	0
gb|AB566411.1|+|0-1545|ARO:3003046|qacA	1	1545	0	0	0	0	0	0
gb|AY743435.1|+|13-1159|ARO:3002169|MIR-3	1	1146	0	0	0	0	0	0
gb|AF117745.1|+|0-780|ARO:3001079|SHV-21	1	780	0	0	0	0	0	0
gb|AY928180.1|+|0-495|ARO:3002837|lnuC	1	495	0	0	0	0	0	0
gb|AY661734.1|+|839-2195|ARO:3000026|mepA	1	1356	0	0	0	0	0	0
gb|KP050491.1|+|0-861|ARO:3001391|TEM-214	1	861	0	0	0	0	0	0
gb|GQ853679.1|+|0-825|ARO:3001453|OXA-148	1	825	0	0	0	0	0	0
gb|KF513180.1|+|0-876|ARO:3002005|CTX-M-147	1	876	0	0	0	0	0	0
gb|AB734053.1|+|2303-2948|ARO:3002774|QnrB61	1	645	0	0	0	0	0	0
gb|AF016483.1|+|0-906|ARO:3002637|APH(2'')-IVa	1	906	0	0	0	0	0	0
gb|JX131372.1|+|1478-2279|ARO:3001797|OXA-46	1	801	0	0	0	0	0	0
gb|CEGG01000030.1|+|7354-8215|ARO:3002458|LEN-8	1	861	0	0	0	0	0	0
gb|KC580660.1|+|0-645|ARO:3002783|QnrB71	1	645	0	0	0	0	0	0
gb|EF614235.1|+|2948-3749|ARO:3002272|VIM-2	1	801	0	0	0	0	0	0
gb|HQ631377.1|+|0-657|ARO:3002794|QnrS5	1	657	0	0	0	0	0	0
gb|EU547445.1|+|0-825|ARO:3001651|OXA-130	1	825	0	0	0	0	0	0
gb|FJ196385.1|-|8531-9323|ARO:3000413|sul3	1	792	0	0	0	0	0	0
gb|KF421160.1|+|0-822|ARO:3001544|OXA-357	1	822	0	0	0	0	0	0
gb|AF203816.1|+|210-1071|ARO:3000937|TEM-71	1	861	0	0	0	0	0	0
gb|KM087861.1|+|0-1146|ARO:3002181|MIR-16	1	1146	0	0	0	0	0	0
gb|FJ666065.1|+|0-1194|ARO:3002497|PDC-1	1	1194	0	0	0	0	0	0
gb|KF992027.1|+|700-1846|ARO:3001843|ACT-22	1	1146	0	0	0	0	0	0
gb|KJ174469.1|+|710-1220|ARO:3002863|dfrA8	1	510	0	0	0	0	0	0
gb|JN603240.1|+|0-825|ARO:3001489|OXA-217	1	825	0	0	0	0	0	0
gb|HQ734813.1|+|0-825|ARO:3001667|OXA-202	1	825	0	0	0	0	0	0
gb|EF504260.2|-|1994-3155|ARO:3001818|ACC-4	1	1161	0	0	0	0	0	0
gb|KF297581.1|+|0-822|ARO:3001539|OXA-352	1	822	0	0	0	0	0	0
gb|KF986261.1|-|44-869|ARO:3001566|OXA-380	1	825	0	0	0	0	0	0
gb|LLLC01000048.1|-|352-1171|ARO:3002537|AAC(3)-IIIb	1	819	0	0	0	0	0	0
gb|EF653270.1|+|0-648|ARO:3002725|QnrB11	1	648	0	0	0	0	0	0
gb|GQ423625.1|+|0-825|ARO:3001442|OXA-117	1	825	0	0	0	0	0	0
gb|FJ872530.1|+|0-825|ARO:3002480|OXA-144	1	825	0	0	0	0	0	0
gb|KF986258.1|+|14-839|ARO:3001563|OXA-377	1	825	0	0	0	0	0	0
gb|GU371926.1|-|50304-51165|ARO:3000903|TEM-33	1	861	0	0	0	0	0	0
gb|JQ809466.1|+|5374-6172|ARO:3001788|OXA-204	1	798	0	0	0	0	0	0
gb|EF520349.1|+|0-681|ARO:3002720|QnrB6	1	681	0	0	0	0	0	0
gb|KF203099.1|+|0-822|ARO:3001513|OXA-325	1	822	0	0	0	0	0	0
gb|AY590118.1|+|0-750|ARO:3003556|SLB-1	1	750	0	0	0	0	0	0
gb|X92506.1|+|0-876|ARO:3001864|CTX-M-1	1	876	0	0	0	0	0	0
gb|X54606.1|+|214-1075|ARO:3000874|TEM-2	1	861	0	0	0	0	0	0
gb|JX049131.1|+|0-1149|ARO:3002162|FOX-10	1	1149	0	0	0	0	0	0
gb|KM087852.1|+|0-1140|ARO:3002147|DHA-16	1	1140	0	0	0	0	0	0
gb|AF467947.1|+|0-861|ARO:3001094|SHV-36	1	861	0	0	0	0	0	0
gb|HQ317449.1|+|0-861|ARO:3001373|TEM-182	1	861	0	0	0	0	0	0
gb|AL009126.1|-|2735681-2736536|ARO:3002627|aadK	1	855	0	0	0	0	0	0
gb|AJ295345.1|+|0-1173|ARO:3002520|OCH-7	1	1173	0	0	0	0	0	0
gb|Z49084.1|+|311-1184|ARO:3002402|OXY-2-7	1	873	0	0	0	0	0	0
gb|AE006468.2|-|397057-398284|ARO:3000789|mdsA	1	1227	0	0	0	0	0	0
gb|DQ348075.1|+|0-825|ARO:3001704|OXA-87	1	825	0	0	0	0	0	0
gb|KJ207208.1|+|539-1685|ARO:3001845|ACT-25	1	1146	0	0	0	0	0	0
gb|AY743416.1|+|67-928|ARO:3002464|LEN-16	1	861	0	0	0	0	0	0
gb|AM051148.1|+|0-861|ARO:3002426|OKP-A-9	1	861	0	0	0	0	0	0
gb|AY077481.1|+|185-1058|ARO:3002410|OXY-4-1	1	873	0	0	0	0	0	0
gb|DQ174308.1|+|4-865|ARO:3001123|SHV-69	1	861	0	0	0	0	0	0
gb|AY165025.1|+|0-801|ARO:3002276|VIM-6	1	801	0	0	0	0	0	0
gb|AM176558.2|+|0-861|ARO:3001137|SHV-83	1	861	0	0	0	0	0	0
gb|AY500137.1|+|0-798|ARO:3001812|OXA-54	1	798	0	0	0	0	0	0
gb|AM051160.1|+|0-861|ARO:3002443|OKP-B-10	1	861	0	0	0	0	0	0
gb|EU085533.1|+|0-519|ARO:3002591|AAC_6_IB_Su	1	519	0	0	0	0	0	0
gb|Y17583.1|+|213-1071|ARO:3000893|TEM-22	1	858	0	0	0	0	0	0
gb|AY123251.1|+|811-1444|ARO:3002680|catB8	1	633	0	0	0	0	0	0
gb|DQ174307.1|+|4-865|ARO:3001122|SHV-67	1	861	0	0	0	0	0	0
gb|AB205645.1|+|1012-1510|ARO:3002868|dfrG	1	498	0	0	0	0	0	0
gb|AB551737.1|+|14-875|ARO:3001177|SHV-133	1	861	0	0	0	0	0	0
gb|AJ309734.2|+|0-825|ARO:3001612|OXA-51	1	825	0	0	0	0	0	0
gb|EU408358.1|-|27458-28439|ARO:3002483|LRA-5	1	981	0	0	0	0	0	0
gb|GQ891757.1|+|2004-2661|ARO:3002801|QnrVC4	1	657	0	0	0	0	0	0
gb|X95635.1|+|259-1663|ARO:3000812|mtrE	1	1404	0	0	0	0	0	0
gb|EU447304.1|+|14-896|ARO:3002314|KPC-4	1	882	0	0	0	0	0	0
gb|AF162694.1|+|1410-2442|ARO:3000368|vanC	1	1032	0	0	0	0	0	0
gb|DQ519087.1|+|38-863|ARO:3001628|OXA-93	1	825	0	0	0	0	0	0
gb|HM167760.1|+|0-876|ARO:3001954|CTX-M-94	1	876	0	0	0	0	0	0
gb|EF685371.2|+|0-1143|ARO:3002040|CMY-29	1	1143	0	0	0	0	0	0
gb|U59183.1|+|939-1740|ARO:3001408|OXA-13	1	801	0	0	0	0	0	0
gb|AY292654.1|+|0-876|ARO:3001892|CTX-M-30	1	876	0	0	0	0	0	0
gb|LC012596.1|+|3585-4398|ARO:3003182|NDM-13	1	813	0	0	0	0	0	0
gb|AM982520.1|+|5548-6424|ARO:3001937|CTX-M-76	1	876	0	0	0	0	0	0
gb|S46063.1|+|121-1036|ARO:3002242|CARB-3	1	915	0	0	0	0	0	0
gb|AL123456.1|+|2231679-2232219|ARO:3000392|Erm(37)	1	540	0	0	0	0	0	0
gb|AY528718.1|+|413-1274|ARO:3001106|SHV-49	1	861	0	0	0	0	0	0
gb|JN129451.1|+|1036-1867|ARO:3001399|OXA-4	1	831	0	0	0	0	0	0
gb|DQ834729.1|+|205-1066|ARO:3001018|TEM-151	1	861	0	0	0	0	0	0
gb|AY368237.1|+|0-861|ARO:3000990|TEM-128	1	861	0	0	0	0	0	0
gb|U43152.1|+|93-582|ARO:3002866|dfrD	1	489	0	0	0	0	0	0
gb|EF650032.1|+|0-825|ARO:3001637|OXA-106	1	825	0	0	0	0	0	0
gb|BX571965.1|-|2147817-2150949|ARO:3002983|amrB	1	3132	0	0	0	0	0	0
gb|U15027.1|+|0-624|ARO:3002686|catP	1	624	0	0	0	0	0	0
gb|X13543.1|+|185-1046|ARO:3002533|AAC(3)-IIa	1	861	0	0	0	0	0	0
gb|JQ041634.1|+|1122-1863|ARO:3002220|IMP-29	1	741	0	0	0	0	0	0
gb|AY920928.1|+|2689-3553|ARO:3002338|GES-9	1	864	0	0	0	0	0	0
gb|JN129451.1|+|87-888|ARO:3002300|VIM-30	1	801	0	0	0	0	0	0
gb|X04515.1|+|285-1125|ARO:3002454|LEN-1	1	840	0	0	0	0	0	0
gb|AY260546.3|+|4477-5341|ARO:3002336|GES-7	1	864	0	0	0	0	0	0
gb|JQ582718.1|+|0-681|ARO:3002764|QnrB49	1	681	0	0	0	0	0	0
gb|KY432484.1|+|0-861|ARO:3001051|TEM-191	1	861	0	0	0	0	0	0
gb|AF070999.1|+|1679-2855|ARO:3000182|tet(Y)	1	1176	0	0	0	0	0	0
gb|AF055922.1|+|1787-2630|ARO:3001299|Sfra_tlrB_TYL	1	843	0	0	0	0	0	0
gb|L25634.1|+|1273-2158|ARO:3003562|blaF	1	885	0	0	0	0	0	0
gb|AM260957.1|+|4186-5086|ARO:3003071|mphF	1	900	0	0	0	0	0	0
gb|AF034958.3|+|2641-3871|ARO:3002698|cmlB	1	1230	0	0	0	0	0	0
gb|AY768532.1|+|0-1935|ARO:3000535|macB	1	1935	0	0	0	0	0	0
gb|JX121123.1|+|0-861|ARO:3001195|SHV-156	1	861	0	0	0	0	0	0
gb|JN211012.1|+|213-1074|ARO:3001048|TEM-188	1	861	0	0	0	0	0	0
gb|AF441287.1|+|260-1007|ARO:3000844|TUS-1	1	747	0	0	0	0	0	0
gb|X93314.1|+|0-927|ARO:3002364|PER-2	1	927	0	0	0	0	0	0
gb|AF427130.1|+|208-1069|ARO:3000951|TEM-84	1	861	0	0	0	0	0	0
gb|JX524191.1|+|395-1271|ARO:3002324|KPC-14	1	876	0	0	0	0	0	0
gb|EF561644.1|+|0-1146|ARO:3002039|CMY-28	1	1146	0	0	0	0	0	0
gb|EU250284.1|+|4730-5426|ARO:3002927|vanR_in_vanL_cl	1	696	0	0	0	0	0	0
gb|AJ222769.3|+|3686-5606|ARO:3000194|tet(W)	1	1920	0	0	0	0	0	0
gb|KC465199.1|+|0-882|ARO:3002326|KPC-16	1	882	0	0	0	0	0	0
gb|EU019534.1|+|0-825|ARO:3001633|OXA-79	1	825	0	0	0	0	0	0
gb|AM919398.1|+|0-681|ARO:3002732|QnrB17	1	681	0	0	0	0	0	0
gb|GU831575.1|+|0-843|ARO:3001662|OXA-164	1	843	0	0	0	0	0	0
gb|M55426.1|+|465-1326|ARO:3002542|AAC(3)-VIIIa	1	861	0	0	0	0	0	0
gb|FJ460181.2|+|1790-2582|ARO:3002617|aadA17	1	792	0	0	0	0	0	0
gb|EU402393.1|+|0-876|ARO:3001930|CTX-M-69	1	876	0	0	0	0	0	0
gb|Y13612.1|+|0-861|ARO:3000921|TEM-52	1	861	0	0	0	0	0	0
gb|AF290912.1|+|0-741|ARO:3002196|IMP-5	1	741	0	0	0	0	0	0
gb|U46859.1|-|22365-24057|ARO:3003049|rosB	1	1692	0	0	0	0	0	0
gb|L20800.1|+|1062-2325|ARO:3000180|tetA(P)	1	1263	0	0	0	0	0	0
gb|X77455.1|+|700-1849|ARO:3002155|FOX-1	1	1149	0	0	0	0	0	0
gb|AF174129.1|+|6335-7211|ARO:3001872|CTX-M-9	1	876	0	0	0	0	0	0
gb|J03306.1|+|0-489|ARO:3003105|dfrA3	1	489	0	0	0	0	0	0
gb|DQ256091.1|+|98-974|ARO:3001943|CTX-M-82	1	876	0	0	0	0	0	0
gb|KJ934267.1|+|0-852|ARO:3003175|CARB-19	1	852	0	0	0	0	0	0
gb|CBBA010000184.1|+|3395-4256|ARO:3002460|LEN-10	1	861	0	0	0	0	0	0
gb|MH450215.1|+|0-813|ARO:3004867|NDM-24	1	813	0	0	0	0	0	0
gb|KJ158441.1|+|2732-3377|ARO:3002789|QnrD2	1	645	0	0	0	0	0	0
gb|FR748153.1|+|259-1060|ARO:3002296|VIM-26	1	801	0	0	0	0	0	0
gb|KF986254.1|-|34-859|ARO:3001572|OXA-386	1	825	0	0	0	0	0	0
gb|CU468230.2|+|1959577-1960402|ARO:3001620|OXA-75	1	825	0	0	0	0	0	0
gb|DQ267940.1|+|53-512|ARO:3003020|dfrA25	1	459	0	0	0	0	0	0
gb|AY339625.2|-|3640-4786|ARO:3002024|CMY-13	1	1146	0	0	0	0	0	0
gb|AM076977.1|+|0-1146|ARO:3001822|ACT-2	1	1146	0	0	0	0	0	0
gb|AY079099.1|+|148-1009|ARO:3001096|SHV-38	1	861	0	0	0	0	0	0
gb|DQ489307.1|+|1070-2243|ARO:3002521|OCH-8	1	1173	0	0	0	0	0	0
gb|KM233164.1|+|0-861|ARO:3003152|SHV-185	1	861	0	0	0	0	0	0
gb|AY605049.2|+|127-928|ARO:3002281|VIM-11	1	801	0	0	0	0	0	0
gb|AY847143.1|+|82-958|ARO:3001909|CTX-M-47	1	876	0	0	0	0	0	0
gb|HF953351.1|-|2461-3358|ARO:3002255|CARB-16	1	897	0	0	0	0	0	0
gb|AJ308558.1|+|181-1042|ARO:3000962|TEM-95	1	861	0	0	0	0	0	0
gb|HE963768.1|+|0-825|ARO:3001672|OXA-120	1	825	0	0	0	0	0	0
gb|JX259320.1|+|0-681|ARO:3002772|QnrB59	1	681	0	0	0	0	0	0
gb|AY528425.1|+|0-861|ARO:3000997|TEM-133	1	861	0	0	0	0	0	0
gb|AY101578.1|+|214-1075|ARO:3000969|TEM-106	1	861	0	0	0	0	0	0
gb|AF031327.1|+|0-441|ARO:3002562|AAC(6')-Is	1	441	0	0	0	0	0	0
gb|JX023441.1|+|37-901|ARO:3002351|GES-22	1	864	0	0	0	0	0	0
gb|AF148067.1|+|213-1158|ARO:3003202|TLA-1	1	945	0	0	0	0	0	0
gb|EF660563.1|+|392-845|ARO:3002850|arr-5	1	453	0	0	0	0	0	0
gb|DQ303920.1|+|0-681|ARO:3002716|QnrB3	1	681	0	0	0	0	0	0
gb|AY101764.1|+|206-1067|ARO:3000970|TEM-107	1	861	0	0	0	0	0	0
gb|JQ711184.1|+|1026-2172|ARO:3002084|CMY-71	1	1146	0	0	0	0	0	0
gb|JN227085.1|+|351-1227|ARO:3001977|CTX-M-117	1	876	0	0	0	0	0	0
gb|HM439643.1|+|0-645|ARO:3002743|QnrB28	1	645	0	0	0	0	0	0
gb|JX982634.1|+|0-801|ARO:3002305|VIM-35	1	801	0	0	0	0	0	0
gb|HQ700343.1|+|0-786|ARO:3001783|OXA-163	1	786	0	0	0	0	0	0
gb|EU571228.1|+|822-1644|ARO:3001702|OXA-133	1	822	0	0	0	0	0	0
gb|S82452.1|+|120-978|ARO:3001068|SHV-9	1	858	0	0	0	0	0	0
gb|AF535087.1|+|28-1573|ARO:3003047|qacB	1	1545	0	0	0	0	0	0
gb|AY949202.1|+|0-825|ARO:3001622|OXA-77	1	825	0	0	0	0	0	0
gb|AM051157.1|+|0-861|ARO:3002441|OKP-B-8	1	861	0	0	0	0	0	0
gb|HM246246.1|+|211-1069|ARO:3001047|TEM-187	1	858	0	0	0	0	0	0
gb|AM850917.2|+|17-878|ARO:3002439|OKP-B-6	1	861	0	0	0	0	0	0
gb|DQ361087.2|+|356-1097|ARO:3002213|IMP-22	1	741	0	0	0	0	0	0
gb|AM176557.2|+|0-861|ARO:3001136|SHV-82	1	861	0	0	0	0	0	0
gb|AF315351.1|+|672-1500|ARO:3001426|OXA-32	1	828	0	0	0	0	0	0
gb|DQ023162.1|+|0-876|ARO:3001903|CTX-M-41	1	876	0	0	0	0	0	0
gb|AJ416344.1|+|303-1179|ARO:3001882|CTX-M-20	1	876	0	0	0	0	0	0
gb|JQ422053.1|+|99-930|ARO:3001691|OXA-228	1	831	0	0	0	0	0	0
gb|CP006845.1|+|539695-540745|ARO:3002814|clbA	1	1050	0	0	0	0	0	0
gb|EU086834.1|+|88-898|ARO:3001767|OXA-137	1	810	0	0	0	0	0	0
gb|EU086830.1|+|88-898|ARO:3001765|OXA-136	1	810	0	0	0	0	0	0
gb|M18967.1|+|756-1314|ARO:3002545|AAC(6')-Ia	1	558	0	0	0	0	0	0
gb|L06157.1|+|554-1085|ARO:3002530|AAC(3)-Ib	1	531	0	0	0	0	0	0
gb|KP050484.1|+|0-1146|ARO:3002170|MIR-5	1	1146	0	0	0	0	0	0
gb|KC580654.1|+|0-645|ARO:3002777|QnrB65	1	645	0	0	0	0	0	0
gb|X98101.1|+|73-934|ARO:3001070|SHV-11	1	861	0	0	0	0	0	0
gb|M90056.1|+|908-2477|ARO:3002829|vgaA	1	1569	0	0	0	0	0	0
gb|AY072920.1|+|0-861|ARO:3000973|TEM-110	1	861	0	0	0	0	0	0
gb|JX298080.1|+|433-1078|ARO:3002734|QnrB19	1	645	0	0	0	0	0	0
gb|AJ703795.1|+|0-1149|ARO:3002160|FOX-7	1	1149	0	0	0	0	0	0
gb|AM941846.1|+|0-900|ARO:3001338|SHV-100	1	900	0	0	0	0	0	0
gb|AY171244.1|+|46-838|ARO:3002618|aadA21	1	792	0	0	0	0	0	0
gb|JX262694.1|+|0-813|ARO:3002357|NDM-7	1	813	0	0	0	0	0	0
gb|GQ414736.1|+|0-801|ARO:3002290|VIM-20	1	801	0	0	0	0	0	0
gb|AJ012256.1|+|208-1069|ARO:3000939|TEM-73	1	861	0	0	0	0	0	0
gb|AM051146.1|+|0-861|ARO:3002424|OKP-A-7	1	861	0	0	0	0	0	0
gb|DQ105528.2|+|0-861|ARO:3001012|TEM-145	1	861	0	0	0	0	0	0
gb|AM087455.2|+|291-1011|ARO:3002262|IND-6	1	720	0	0	0	0	0	0
gb|JN790863.1|+|232-1108|ARO:3001981|CTX-M-122	1	876	0	0	0	0	0	0
gb|JYFL01000006.1|-|112069-113503|ARO:3002813|lmrB	1	1434	0	0	0	0	0	0
gb|CP001172.1|-|1249018-1249348|ARO:3000768|abeS	1	330	0	0	0	0	0	0
gb|JN166690.1|+|0-681|ARO:3002756|QnrB41	1	681	0	0	0	0	0	0
gb|AM176550.2|+|30-891|ARO:3001129|SHV-75	1	861	0	0	0	0	0	0
gb|X52872.1|+|220-1138|ARO:3002995|ROB-1	1	918	0	0	0	0	0	0
gb|AF174129.3|+|1351-1825|ARO:3003014|dfrA16	1	474	0	0	0	0	0	0
gb|AM051140.1|+|0-861|ARO:3002420|OKP-A-3	1	861	0	0	0	0	0	0
gb|X91840.1|+|0-1146|ARO:3002013|CMY-2	1	1146	0	0	0	0	0	0
gb|AJ605332.1|+|1303-1813|ARO:3003016|dfrA20	1	510	0	0	0	0	0	0
gb|EU419746.1|+|0-801|ARO:3002286|VIM-16	1	801	0	0	0	0	0	0
gb|KF986253.1|-|15-840|ARO:3001571|OXA-385	1	825	0	0	0	0	0	0
gb|DQ519090.1|+|62-905|ARO:3001631|OXA-96	1	843	0	0	0	0	0	0
gb|DQ173429.1|+|0-879|ARO:3001859|IMI-2	1	879	0	0	0	0	0	0
gb|JX310327.1|+|0-861|ARO:3001378|TEM-201	1	861	0	0	0	0	0	0
gb|KF460531.1|+|0-831|ARO:3001548|OXA-361	1	831	0	0	0	0	0	0
gb|JX121120.1|+|0-858|ARO:3001192|SHV-153	1	858	0	0	0	0	0	0
gb|KF203102.1|+|0-822|ARO:3001516|OXA-328	1	822	0	0	0	0	0	0
gb|FJ666070.1|+|0-1194|ARO:3002506|PDC-7	1	1194	0	0	0	0	0	0
gb|EF136375.1|+|0-900|ARO:3002373|VEB-4	1	900	0	0	0	0	0	0
gb|AY590119.1|+|0-735|ARO:3003557|SFB-1	1	735	0	0	0	0	0	0
gb|JN861779.1|+|0-825|ARO:3001710|OXA-211	1	825	0	0	0	0	0	0
gb|AB744718.1|+|0-813|ARO:3002358|NDM-8	1	813	0	0	0	0	0	0
gb|FJ848783.1|+|1270-2071|ARO:3001801|OXA-147	1	801	0	0	0	0	0	0
gb|AB091338.1|+|173-1355|ARO:3003551|emeA	1	1182	0	0	0	0	0	0
gb|AY661885.1|+|48-909|ARO:3001088|SHV-30	1	861	0	0	0	0	0	0
gb|KF151169.1|+|0-831|ARO:3001793|OXA-320	1	831	0	0	0	0	0	0
gb|M17124.1|+|1181-1982|ARO:3000498|ErmF	1	801	0	0	0	0	0	0
gb|HQ456945.1|+|0-1140|ARO:3002136|DHA-7	1	1140	0	0	0	0	0	0
gb|AY750910.1|+|0-825|ARO:3001616|OXA-68	1	825	0	0	0	0	0	0
gb|HQ704413.2|+|0-681|ARO:3002761|QnrB46	1	681	0	0	0	0	0	0
gb|FJ495083.1|+|732-1365|ARO:3003110|catB10	1	633	0	0	0	0	0	0
gb|JF900599.1|+|0-801|ARO:3002298|VIM-28	1	801	0	0	0	0	0	0
gb|Y17582.1|+|0-858|ARO:3000892|TEM-21	1	858	0	0	0	0	0	0
gb|KF297584.1|+|0-831|ARO:3001542|OXA-355	1	831	0	0	0	0	0	0
gb|AJ252200.1|+|4493-5894|ARO:3003057|smeF	1	1401	0	0	0	0	0	0
gb|KF203106.1|+|0-822|ARO:3001520|OXA-332	1	822	0	0	0	0	0	0
gb|AB107899.1|+|1007-2153|ARO:3001856|CFE-1	1	1146	0	0	0	0	0	0
gb|AJ871875.1|+|0-873|ARO:3002414|OXY-6-2	1	873	0	0	0	0	0	0
gb|AB737978.1|+|0-1140|ARO:3001827|ACT-16	1	1140	0	0	0	0	0	0
gb|AF030945.1|+|95-962|ARO:3002245|CARB-6	1	867	0	0	0	0	0	0
gb|CP003022.1|+|336788-337580|ARO:3003197|aadA25	1	792	0	0	0	0	0	0
gb|AJ746227.1|+|94-967|ARO:3002400|OXY-2-5	1	873	0	0	0	0	0	0
gb|AJ871866.1|+|0-873|ARO:3002396|OXY-2-1	1	873	0	0	0	0	0	0
gb|CP000703.1|+|40848-42606|ARO:3000215|mecR1	1	1758	0	0	0	0	0	0
gb|KF297578.1|+|0-822|ARO:3001536|OXA-349	1	822	0	0	0	0	0	0
gb|AY039040.1|+|188-1022|ARO:3000956|TEM-89	1	834	0	0	0	0	0	0
gb|AB116260.1|+|1329-2193|ARO:3002333|GES-4	1	864	0	0	0	0	0	0
gb|EU029998.1|+|575-1400|ARO:3001440|OXA-115	1	825	0	0	0	0	0	0
gb|AF550679.1|-|80976-81768|ARO:3002601|aadA	1	792	0	0	0	0	0	0
gb|D38215.1|+|0-1539|ARO:3002893|tcr3	1	1539	0	0	0	0	0	0
gb|Z48231.1|+|220-763|ARO:3002898|SAT-3	1	543	0	0	0	0	0	0
gb|AJ250203.1|+|1650-2883|ARO:3000476|tet(31)	1	1233	0	0	0	0	0	0
gb|M93113.1|+|0-660|ARO:3002674|Cbut_catB	1	660	0	0	0	0	0	0
gb|M22999.1|+|492-1359|ARO:3002541|AAC(3)-VIIa	1	867	0	0	0	0	0	0
gb|AM403715.1|+|302-854|ARO:3002857|dfrA26	1	552	0	0	0	0	0	0
gb|JX206446.1|+|0-828|ARO:3001610|OXA-243	1	828	0	0	0	0	0	0
gb|JN215211.1|+|0-825|ARO:3001668|OXA-219	1	825	0	0	0	0	0	0
gb|U35369.1|+|2358-3165|ARO:3002956|vanY_in_vanB_cl	1	807	0	0	0	0	0	0
gb|FJ872411.1|+|40765-41347|ARO:3002967|vanXY_in_vanE	1	582	0	0	0	0	0	0
gb|AE016830.1|-|2211932-2212277|ARO:3004254|vanV_in_vanB_cl	1	345	0	0	0	0	0	0
gb|JQ029959.1|+|28-889|ARO:3001184|SHV-142	1	861	0	0	0	0	0	0
gb|KF150216.1|+|0-1146|ARO:3002116|CMY-104	1	1146	0	0	0	0	0	0
gb|NG_048576.1|+|100-502|ARO:3002584|AAC(6')-29b	1	402	0	0	0	0	0	0
gb|AY144612.1|+|0-801|ARO:3002275|VIM-5	1	801	0	0	0	0	0	0
gb|EF468463.1|+|66-927|ARO:3001028|TEM-162	1	861	0	0	0	0	0	0
gb|KM926621.1|+|751-1897|ARO:3003171|ACT-36	1	1146	0	0	0	0	0	0
gb|FJ360626.1|+|0-1146|ARO:3002054|CMY-43	1	1146	0	0	0	0	0	0
gb|AF093512.1|+|197-1058|ARO:3000882|TEM-10	1	861	0	0	0	0	0	0
gb|AY515297.1|+|0-876|ARO:3001896|CTX-M-34	1	876	0	0	0	0	0	0
gb|U58495.2|+|27-1173|ARO:3001821|ACT-1	1	1146	0	0	0	0	0	0
gb|KM087863.1|+|0-1146|ARO:3002177|MIR-12	1	1146	0	0	0	0	0	0
gb|AF219131.2|+|0-720|ARO:3002259|IND-3	1	720	0	0	0	0	0	0
gb|AB900900.1|+|0-876|ARO:3001994|CTX-M-137	1	876	0	0	0	0	0	0
gb|EU515250.1|+|0-1146|ARO:3002038|CMY-27	1	1146	0	0	0	0	0	0
gb|KM087857.1|+|0-741|ARO:3002239|IMP-48	1	741	0	0	0	0	0	0
gb|U63835.1|+|127-955|ARO:3001410|OXA-15	1	828	0	0	0	0	0	0
gb|AF201826.1|+|21-849|ARO:3001420|OXA-25	1	828	0	0	0	0	0	0
gb|L29044.1|+|351-792|ARO:3002555|AAC(6')-Ih	1	441	0	0	0	0	0	0
gb|HM488992.1|+|0-822|ARO:3001471|OXA-171	1	822	0	0	0	0	0	0
gb|FJ666073.1|+|0-1194|ARO:3002509|PDC-10	1	1194	0	0	0	0	0	0
gb|HM751100.1|+|0-861|ARO:3001157|SHV-108	1	861	0	0	0	0	0	0
gb|HM544039.1|+|0-1152|ARO:3002065|CMY-54	1	1152	0	0	0	0	0	0
gb|AY243512.1|+|208-1069|ARO:3000982|TEM-120	1	861	0	0	0	0	0	0
gb|FJ418153.1|+|0-657|ARO:3002793|QnrS4	1	657	0	0	0	0	0	0
gb|JQ733572.1|+|1027-2173|ARO:3002088|CMY-75	1	1146	0	0	0	0	0	0
gb|AF467948.1|+|0-861|ARO:3001095|SHV-37	1	861	0	0	0	0	0	0
gb|JQ837239.1|+|0-822|ARO:3001498|OXA-239	1	822	0	0	0	0	0	0
gb|HM015773.1|+|2126-2924|ARO:3001776|OXA-162	1	798	0	0	0	0	0	0
gb|S81599.1|+|281-1076|ARO:3002651|APH(3')-Vc	1	795	0	0	0	0	0	0
gb|AJ276453.1|+|4619-5768|ARO:3002183|MOX-2	1	1149	0	0	0	0	0	0
gb|JN790864.1|+|238-1114|ARO:3001982|CTX-M-123	1	876	0	0	0	0	0	0
gb|JN086160.1|-|1582-2407|ARO:3001777|OXA-347	1	825	0	0	0	0	0	0
gb|EF136376.1|+|0-861|ARO:3001025|TEM-159	1	861	0	0	0	0	0	0
gb|AF064820.3|+|951-1776|ARO:3001417|OXA-22	1	825	0	0	0	0	0	0
gb|AY750914.2|+|206-1079|ARO:3001902|CTX-M-40	1	873	0	0	0	0	0	0
gb|JN714478.1|+|1034-2180|ARO:3002079|CMY-66	1	1146	0	0	0	0	0	0
gb|AM408573.1|-|10027-11077|ARO:3003441|cfrA	1	1050	0	0	0	0	0	0
gb|FR734406.1|+|0-906|ARO:3003106|Erm(42)	1	906	0	0	0	0	0	0
gb|KC900516.1|+|0-858|ARO:3001382|TEM-205	1	858	0	0	0	0	0	0
gb|KF732714.1|+|0-657|ARO:3002798|QnrS9	1	657	0	0	0	0	0	0
gb|KM087843.1|+|0-1146|ARO:3001851|ACT-31	1	1146	0	0	0	0	0	0
gb|GU827715.1|+|0-861|ARO:3001176|SHV-129	1	861	0	0	0	0	0	0
gb|HM755448.1|+|244-1120|ARO:3001957|CTX-M-98	1	876	0	0	0	0	0	0
gb|U09991.1|+|27-1338|ARO:3002700|cmlv	1	1311	0	0	0	0	0	0
gb|KM087840.1|+|0-1146|ARO:3002127|CMY-116	1	1146	0	0	0	0	0	0
gb|X03615.1|+|231-1230|ARO:3002661|APH(7'')-Ia	1	999	0	0	0	0	0	0
gb|AM998375.1|+|1172-2084|ARO:3000853|AIM-1	1	912	0	0	0	0	0	0
gb|AY847145.1|+|81-957|ARO:3001911|CTX-M-49	1	876	0	0	0	0	0	0
gb|KF663615.1|+|0-858|ARO:3001390|TEM-213	1	858	0	0	0	0	0	0
gb|GU060319.1|+|624-861|ARO:3003023|dfrB6	1	237	0	0	0	0	0	0
gb|AJ866285.2|+|0-861|ARO:3001117|SHV-62	1	861	0	0	0	0	0	0
gb|AY232670.1|-|3524-4157|ARO:3002675|catB2	1	633	0	0	0	0	0	0
gb|EU136031.3|+|0-876|ARO:3001942|CTX-M-81	1	876	0	0	0	0	0	0
gb|U36276.1|+|716-953|ARO:3002864|dfrB1	1	237	0	0	0	0	0	0
gb|FJ666066.1|+|0-1194|ARO:3002500|PDC-3	1	1194	0	0	0	0	0	0
gb|JN173054.1|+|36-681|ARO:3002747|QnrB32	1	645	0	0	0	0	0	0
gb|FR682582.1|+|0-876|ARO:3001959|CTX-M-100	1	876	0	0	0	0	0	0
gb|EU408349.1|+|107-1025|ARO:3002487|LRA-8	1	918	0	0	0	0	0	0
gb|EU496816.1|+|0-1140|ARO:3002044|CMY-33	1	1140	0	0	0	0	0	0
gb|X06599.1|+|272-1193|ARO:3002877|BcI	1	921	0	0	0	0	0	0
gb|AF231133.1|+|1345-2146|ARO:3001423|OXA-28	1	801	0	0	0	0	0	0
gb|AM176547.2|+|30-891|ARO:3001126|SHV-72	1	861	0	0	0	0	0	0
gb|L29045.1|+|259-700|ARO:3002557|AAC(6')-Ij	1	441	0	0	0	0	0	0
gb|FJ854362.1|+|701-1565|ARO:3002340|GES-11	1	864	0	0	0	0	0	0
gb|CP000732.1|-|9682-10528|ARO:3000621|PC1_blaZ	1	846	0	0	0	0	0	0
gb|M19269.1|+|459-1419|ARO:3001304|ErmS	1	960	0	0	0	0	0	0
gb|JF949915.1|+|0-754|ARO:3001052|TEM-192	1	753	0	0	0	0	0	0
gb|AF189721.1|+|273-1149|ARO:3001871|CTX-M-8	1	876	0	0	0	0	0	0
gb|AF162771.1|+|61-643|ARO:3002596|AAC(6')-IIc	1	582	0	0	0	0	0	0
gb|AB074436.1|+|16-754|ARO:3002202|IMP-11	1	738	0	0	0	0	0	0
gb|JQ820241.1|+|0-831|ARO:3001678|OXA-237	1	831	0	0	0	0	0	0
gb|MH986670.1|+|0-813|ARO:3004868|NDM-25	1	813	0	0	0	0	0	0
gb|AJ437107.1|+|208-1069|ARO:3000900|TEM-30	1	861	0	0	0	0	0	0
gb|FN397623.1|+|1188-1641|ARO:3002852|arr-7	1	453	0	0	0	0	0	0
gb|AB104852.1|+|1934-2486|ARO:3002573|AAC(6')-Iae	1	552	0	0	0	0	0	0
gb|EU408355.1|+|24321-25482|ARO:3002492|LRA-18	1	1161	0	0	0	0	0	0
gb|FJ611948.1|+|0-645|ARO:3002736|QnrB21	1	645	0	0	0	0	0	0
gb|U38243.1|+|149-1115|ARO:3003001|CfxA	1	966	0	0	0	0	0	0
gb|AY458224.1|+|706-1183|ARO:3002529|AAC(3)-Id	1	477	0	0	0	0	0	0
gb|EU675686.1|+|1956-2409|ARO:3002848|arr-3	1	453	0	0	0	0	0	0
gb|EU515251.1|+|0-1146|ARO:3002051|CMY-40	1	1146	0	0	0	0	0	0
gb|U41471.1|+|264-852|ARO:3002524|AAC(2')-Ib	1	588	0	0	0	0	0	0
gb|DQ058662.1|+|0-657|ARO:3002710|QnrA4	1	657	0	0	0	0	0	0
gb|CP000768.1|+|1406494-1409617|ARO:3000784|cmeB	1	3123	0	0	0	0	0	0
gb|EF373973.1|+|0-861|ARO:3001149|SHV-97	1	861	0	0	0	0	0	0
gb|KF513177.1|+|0-861|ARO:3001356|SHV-172	1	861	0	0	0	0	0	0
gb|HG934763.1|+|0-861|ARO:3001394|TEM-217	1	861	0	0	0	0	0	0
gb|AY847144.1|+|81-957|ARO:3001910|CTX-M-48	1	876	0	0	0	0	0	0
gb|FJ624872.1|+|2-854|ARO:3002319|KPC-9	1	852	0	0	0	0	0	0
gb|JQ733577.1|+|1026-2172|ARO:3002093|CMY-80	1	1146	0	0	0	0	0	0
gb|HQ634775.2|+|3012-3801|ARO:3001805|OXA-198	1	789	0	0	0	0	0	0
gb|AJ295340.1|+|0-1173|ARO:3002515|OCH-2	1	1173	0	0	0	0	0	0
gb|X57972.1|+|339-1200|ARO:3000878|TEM-6	1	861	0	0	0	0	0	0
gb|GU169702.1|+|608-1472|ARO:3002342|GES-13	1	864	0	0	0	0	0	0
gb|DQ885477.1|+|0-876|ARO:3001917|CTX-M-55	1	876	0	0	0	0	0	0
gb|Y10282.1|+|0-1149|ARO:3002156|FOX-2	1	1149	0	0	0	0	0	0
gb|EU043311.3|+|0-645|ARO:3002721|QnrB7	1	645	0	0	0	0	0	0
gb|EU024485.1|+|0-861|ARO:3001151|SHV-102	1	861	0	0	0	0	0	0
gb|JQ838185.1|+|0-828|ARO:3001485|OXA-207	1	828	0	0	0	0	0	0
gb|AY065991.1|+|6-867|ARO:3001101|SHV-43	1	861	0	0	0	0	0	0
gb|HM066995.1|+|0-882|ARO:3002321|KPC-11	1	882	0	0	0	0	0	0
gb|AY223863.1|+|170-1031|ARO:3001113|SHV-57	1	861	0	0	0	0	0	0
gb|EF415650.1|+|0-1146|ARO:3002035|CMY-24	1	1146	0	0	0	0	0	0
gb|AY265890.1|+|0-472|ARO:3002476|LEN-6	1	471	0	0	0	0	0	0
gb|AJ295342.1|+|0-1173|ARO:3002517|OCH-4	1	1173	0	0	0	0	0	0
gb|KM087836.1|+|0-1146|ARO:3002124|CMY-113	1	1146	0	0	0	0	0	0
gb|FN396876.1|-|2406-3219|ARO:3000589|NDM-1	1	813	0	0	0	0	0	0
gb|EU541448.1|+|0-741|ARO:3002216|IMP-25	1	741	0	0	0	0	0	0
gb|KF297579.1|+|0-822|ARO:3001537|OXA-350	1	822	0	0	0	0	0	0
gb|AY248038.1|+|2072-2939|ARO:3002248|CARB-9	1	867	0	0	0	0	0	0
gb|HQ172108.1|+|0-645|ARO:3002740|QnrB25	1	645	0	0	0	0	0	0
gb|AY619003.1|+|703-1510|ARO:3001764|OXA-63	1	807	0	0	0	0	0	0
gb|AF031330.1|+|0-441|ARO:3002566|AAC(6')-Iv	1	441	0	0	0	0	0	0
gb|FJ785625.1|+|131-1001|ARO:3002404|OXY-2-9	1	870	0	0	0	0	0	0
gb|AJ746361.2|-|6742-7303|ARO:3003019|dfrA23	1	561	0	0	0	0	0	0
gb|AY210887.1|+|111-972|ARO:3001104|SHV-46	1	861	0	0	0	0	0	0
gb|AB777500.1|+|2034-2775|ARO:3002234|IMP-43	1	741	0	0	0	0	0	0
gb|EU496815.1|+|0-1146|ARO:3002043|CMY-32	1	1146	0	0	0	0	0	0
gb|AF226622.1|+|54-915|ARO:3001073|SHV-14	1	861	0	0	0	0	0	0
gb|Z30177.1|+|348-1224|ARO:3002389|OXY-1-1	1	876	0	0	0	0	0	0
gb|AB715422.2|+|27225-27966|ARO:3002225|IMP-34	1	741	0	0	0	0	0	0
gb|KF203098.1|+|0-822|ARO:3001512|OXA-324	1	822	0	0	0	0	0	0
gb|U56415.1|+|279-1719|ARO:3002884|iri	1	1440	0	0	0	0	0	0
gb|DQ286729.1|+|0-861|ARO:3000924|TEM-55	1	861	0	0	0	0	0	0
gb|AB894099.1|+|4218-5697|ARO:3000785|cmeC	1	1479	0	0	0	0	0	0
gb|AJ567481.1|+|0-876|ARO:3001893|CTX-M-31	1	876	0	0	0	0	0	0
gb|EU545409.1|+|80-956|ARO:3001947|CTX-M-87	1	876	0	0	0	0	0	0
gb|AL123456.1|-|3773015-3773567|ARO:3003035|mfpA	1	552	0	0	0	0	0	0
gb|DQ058661.1|+|0-657|ARO:3002709|QnrA3	1	657	0	0	0	0	0	0
gb|AY227050.1|+|130-895|ARO:3003100|cphA4	1	765	0	0	0	0	0	0
gb|L20800.1|+|2308-4267|ARO:3000195|tetB(P)	1	1959	0	0	0	0	0	0
gb|JX121117.1|+|0-858|ARO:3001189|SHV-150	1	858	0	0	0	0	0	0
gb|AJ635402.2|+|0-861|ARO:3002434|OKP-B-1	1	861	0	0	0	0	0	0
gb|GQ149347.1|+|5269-6130|ARO:3001037|TEM-171	1	861	0	0	0	0	0	0
gb|AJ238249.1|+|126-930|ARO:3002836|lnuB	1	804	0	0	0	0	0	0
gb|FR821779.1|-|35680-37678|ARO:3001209|mecC	1	1998	0	0	0	0	0	0
gb|NG_050256.1|+|100-961|ARO:3000896|TEM-26	1	861	0	0	0	0	0	0
gb|AF357597.1|+|250-1399|ARO:3002021|CMY-10	1	1149	0	0	0	0	0	0
gb|FR865168.1|+|0-825|ARO:3001488|OXA-216	1	825	0	0	0	0	0	0
gb|AY589494.1|+|193-1054|ARO:3000976|TEM-113	1	861	0	0	0	0	0	0
gb|M97297.1|+|3976-4671|ARO:3002919|vanR_in_vanA_cl	1	696	0	0	0	0	0	0
gb|AB636283.1|+|0-843|ARO:3000854|SMB-1	1	843	0	0	0	0	0	0
gb|AF090141.1|+|242-1115|ARO:3000850|GOB-1	1	873	0	0	0	0	0	0
gb|L07945.1|+|60-888|ARO:3001398|OXA-3	1	828	0	0	0	0	0	0
gb|KM211691.1|+|0-876|ARO:3003166|CTX-M-158	1	876	0	0	0	0	0	0
gb|JQ388884.1|+|0-861|ARO:3001183|SHV-141	1	861	0	0	0	0	0	0
gb|EU177100.1|+|4-880|ARO:3001929|CTX-M-68	1	876	0	0	0	0	0	0
gb|FJ228229.1|+|553-1198|ARO:3002788|QnrD1	1	645	0	0	0	0	0	0
gb|AY082011.1|+|5900-6932|ARO:3000005|vanD	1	1032	0	0	0	0	0	0
gb|AF117744.1|+|0-780|ARO:3001078|SHV-20	1	780	0	0	0	0	0	0
gb|KF478993.1|+|490-1543|ARO:3002948|vanH_in_vanO_cl	1	1053	0	0	0	0	0	0
gb|AF540889.1|+|0-327|ARO:3002871|tet(37)	1	327	0	0	0	0	0	0
gb|M37699.1|+|585-1752|ARO:3000205|tet(X)	1	1167	0	0	0	0	0	0
gb|KF730650.1|+|0-645|ARO:3002768|QnrB55	1	645	0	0	0	0	0	0
gb|AF427129.1|+|208-1069|ARO:3000950|TEM-83	1	861	0	0	0	0	0	0
gb|KM087850.1|+|0-1140|ARO:3002148|DHA-17	1	1140	0	0	0	0	0	0
gb|JX121124.1|+|0-861|ARO:3001196|SHV-157	1	861	0	0	0	0	0	0
gb|AY825330.1|+|0-861|ARO:3002446|OKP-B-13	1	861	0	0	0	0	0	0
gb|JX121128.1|+|0-861|ARO:3001200|SHV-161	1	861	0	0	0	0	0	0
gb|AY769934.1|+|27-993|ARO:3003096|CfxA5	1	966	0	0	0	0	0	0
gb|JF411006.1|+|951-1368|ARO:3002872|FosA3	1	417	0	0	0	0	0	0
gb|M20305.1|+|778-1594|ARO:3002642|APH(3')-Ib	1	816	0	0	0	0	0	0
gb|AJ239002.1|+|0-861|ARO:3000935|TEM-68	1	861	0	0	0	0	0	0
gb|GQ205627.2|+|3036-3687|ARO:3002845|vatH	1	651	0	0	0	0	0	0
gb|HQ398215.1|+|244-1120|ARO:3001961|CTX-M-102	1	876	0	0	0	0	0	0
gb|FJ437066.1|+|0-1134|ARO:3002055|CMY-44	1	1134	0	0	0	0	0	0
gb|AY960293.2|+|0-1143|ARO:3002031|CMY-20	1	1143	0	0	0	0	0	0
gb|AF252622.2|+|1740-2616|ARO:3001877|CTX-M-14	1	876	0	0	0	0	0	0
gb|EU273757.1|+|0-681|ARO:3002728|QnrB14	1	681	0	0	0	0	0	0
gb|KM087844.1|+|0-1146|ARO:3002128|CMY-117	1	1146	0	0	0	0	0	0
gb|EU815939.1|+|0-861|ARO:3001029|TEM-163	1	861	0	0	0	0	0	0
gb|HG798963.1|+|0-1140|ARO:3002143|DHA-12	1	1140	0	0	0	0	0	0
gb|JF274245.1|+|1-862|ARO:3001968|CTX-M-108	1	861	0	0	0	0	0	0
gb|AJ635404.2|+|0-861|ARO:3002419|OKP-A-2	1	861	0	0	0	0	0	0
gb|EU670845.2|+|1594-2419|ARO:3001655|OXA-138	1	825	0	0	0	0	0	0
gb|AF201827.1|+|21-849|ARO:3001421|OXA-26	1	828	0	0	0	0	0	0
gb|JX987101.1|+|0-681|ARO:3002775|QnrB62	1	681	0	0	0	0	0	0
gb|GU199038.2|+|1195-2023|ARO:3001663|OXA-160	1	828	0	0	0	0	0	0
gb|HQ185697.1|+|1267-2413|ARO:3002072|CMY-58	1	1146	0	0	0	0	0	0
gb|DQ388882.1|+|0-861|ARO:3001005|TEM-142	1	861	0	0	0	0	0	0
gb|BA000017.4|+|379931-380351|ARO:3000746|mepR	1	420	0	0	0	0	0	0
gb|CP020412.2|-|3537848-3539018|ARO:3004603|tet(56)	1	1170	0	0	0	0	0	0
gb|HM367709.1|+|7-727|ARO:3002269|IND-14	1	720	0	0	0	0	0	0
gb|X98047.1|+|0-843|ARO:3000911|TEM-42	1	843	0	0	0	0	0	0
gb|JN861783.1|+|0-828|ARO:3001714|OXA-215	1	828	0	0	0	0	0	0
gb|AJ584652.1|+|1043-1784|ARO:3002207|IMP-16	1	741	0	0	0	0	0	0
gb|HQ713678.1|+|5756-6683|ARO:3002369|PER-7	1	927	0	0	0	0	0	0
gb|JF460795.1|+|0-1143|ARO:3002074|CMY-61	1	1143	0	0	0	0	0	0
gb|JX438000.1|+|0-798|ARO:3001786|OXA-244	1	798	0	0	0	0	0	0
gb|HM113561.1|+|0-825|ARO:3001659|OXA-175	1	825	0	0	0	0	0	0
gb|Y16410.1|+|986-2126|ARO:3002132|DHA-1	1	1140	0	0	0	0	0	0
gb|AF015628.1|+|1306-1945|ARO:3002842|vatC	1	639	0	0	0	0	0	0
gb|KJ775801.1|+|0-882|ARO:3002329|KPC-19	1	882	0	0	0	0	0	0
gb|AJ310778.1|+|7003-7573|ARO:3003015|dfrA19	1	570	0	0	0	0	0	0
gb|AJ252200.1|+|1278-4401|ARO:3003056|smeE	1	3123	0	0	0	0	0	0
gb|GQ390806.1|+|0-813|ARO:3001171|SHV-124	1	813	0	0	0	0	0	0
gb|KF240809.1|+|0-876|ARO:3002000|CTX-M-142	1	876	0	0	0	0	0	0
gb|JF795538.1|+|0-861|ARO:3001374|TEM-185	1	861	0	0	0	0	0	0
gb|X05648.1|+|381-1305|ARO:3002658|APH(6)-Ib	1	924	0	0	0	0	0	0
gb|M12730.1|+|779-1514|ARO:3000250|ErmC	1	735	0	0	0	0	0	0
gb|EU408354.1|-|3570-4455|ARO:3002512|LRA-17	1	885	0	0	0	0	0	0
gb|HM803271.1|+|0-876|ARO:3001958|CTX-M-99	1	876	0	0	0	0	0	0
gb|AF332513.1|+|103-964|ARO:3000931|TEM-63	1	861	0	0	0	0	0	0
gb|GU206353.1|+|18-738|ARO:3002266|IND-10	1	720	0	0	0	0	0	0
gb|JX268631.1|+|0-861|ARO:3001091|SHV-33	1	861	0	0	0	0	0	0
gb|AF462611.1|+|0-846|ARO:3000605|Erm(36)	1	846	0	0	0	0	0	0
gb|JX440349.1|+|1026-2172|ARO:3002087|CMY-74	1	1146	0	0	0	0	0	0
gb|AY590467.1|+|1-727|ARO:3001110|SHV-53	1	726	0	0	0	0	0	0
gb|JN173059.1|+|35-680|ARO:3002752|QnrB37	1	645	0	0	0	0	0	0
gb|X01702.1|+|484-1285|ARO:3002659|APH(6)-Ic	1	801	0	0	0	0	0	0
gb|HE819404.1|+|0-1146|ARO:3002103|CMY-90	1	1146	0	0	0	0	0	0
gb|HM751103.1|+|0-864|ARO:3001169|SHV-122	1	864	0	0	0	0	0	0
gb|JN969893.3|+|2530-3406|ARO:3001990|CTX-M-131	1	876	0	0	0	0	0	0
gb|KF986262.1|-|27-852|ARO:3001569|OXA-383	1	825	0	0	0	0	0	0
gb|AF324833.1|+|0-900|ARO:3002378|VEB-9	1	900	0	0	0	0	0	0
gb|DQ519088.1|+|8-833|ARO:3001629|OXA-94	1	825	0	0	0	0	0	0
gb|X56809.1|+|111-894|ARO:3002997|LCR-1	1	783	0	0	0	0	0	0
gb|DQ335566.1|+|0-825|ARO:3001632|OXA-92	1	825	0	0	0	0	0	0
gb|CP004067.1|-|43007-43928|ARO:3002669|APH(2'')-Ig	1	921	0	0	0	0	0	0
gb|AM886293.1|+|116479-117235|ARO:3000860|rmtB	1	756	0	0	0	0	0	0
gb|HQ166709.1|+|0-876|ARO:3001953|CTX-M-93	1	876	0	0	0	0	0	0
gb|CP006005.1|+|1728735-1729668|ARO:3003176|CARB-21	1	933	0	0	0	0	0	0
gb|AJ549214.1|+|176-1604|ARO:3002704|fexA	1	1428	0	0	0	0	0	0
gb|KC107824.1|+|0-876|ARO:3001997|CTX-M-139	1	876	0	0	0	0	0	0
gb|X58272.1|+|79-883|ARO:3001400|OXA-5	1	804	0	0	0	0	0	0
gb|FN645444.1|+|0-1146|ARO:3002061|CMY-50	1	1146	0	0	0	0	0	0
gb|CP001891.1|+|2841996-2842857|ARO:3002463|LEN-13	1	861	0	0	0	0	0	0
gb|AJ871877.1|+|0-876|ARO:3002416|OXY-6-4	1	876	0	0	0	0	0	0
gb|KF648874.1|-|60996-61860|ARO:3002626|ANT(6)-Ia	1	864	0	0	0	0	0	0
gb|AM941847.1|+|0-861|ARO:3001155|SHV-106	1	861	0	0	0	0	0	0
gb|AF300985.1|+|0-739|ARO:3001430|OXA-36	1	738	0	0	0	0	0	0
gb|KM233165.1|+|0-861|ARO:3003153|SHV-186	1	861	0	0	0	0	0	0
gb|Y10281.1|+|0-861|ARO:3000918|TEM-49	1	861	0	0	0	0	0	0
gb|Z21957.1|-|284-1211|ARO:3002363|PER-1	1	927	0	0	0	0	0	0
gb|DQ834728.1|+|205-1066|ARO:3001019|TEM-152	1	861	0	0	0	0	0	0
gb|AM850915.2|+|19-880|ARO:3002428|OKP-A-11	1	861	0	0	0	0	0	0
gb|HM750249.1|+|90-891|ARO:3002295|VIM-25	1	801	0	0	0	0	0	0
gb|M97172.1|+|655-1465|ARO:3002534|AAC(3)-IIb	1	810	0	0	0	0	0	0
gb|KC433553.1|+|0-882|ARO:3002325|KPC-15	1	882	0	0	0	0	0	0
gb|KJ135344.1|+|14-839|ARO:3001567|OXA-381	1	825	0	0	0	0	0	0
gb|M80346.1|+|0-1656|ARO:3002817|carA	1	1656	0	0	0	0	0	0
gb|FJ820124.1|+|1123-1987|ARO:3002339|GES-10	1	864	0	0	0	0	0	0
gb|BA000018.3|+|48893-49265|ARO:3000124|mecI	1	372	0	0	0	0	0	0
gb|KF057033.1|+|0-825|ARO:3001687|OXA-316	1	825	0	0	0	0	0	0
gb|AF329699.1|+|372-1236|ARO:3002337|GES-8	1	864	0	0	0	0	0	0
gb|FJ534512.1|+|0-861|ARO:3002431|OKP-A-14	1	861	0	0	0	0	0	0
gb|AF322577.2|+|2081-2822|ARO:3002199|IMP-8	1	741	0	0	0	0	0	0
gb|KF057031.1|+|0-825|ARO:3001685|OXA-314	1	825	0	0	0	0	0	0
gb|FJ534513.1|+|0-861|ARO:3002430|OKP-A-13	1	861	0	0	0	0	0	0
gb|JX025022.1|+|0-825|ARO:3001680|OXA-242	1	825	0	0	0	0	0	0
gb|KC580659.1|+|0-645|ARO:3002782|QnrB70	1	645	0	0	0	0	0	0
gb|JF274247.1|+|0-876|ARO:3001973|CTX-M-113	1	876	0	0	0	0	0	0
gb|AY628176.1|+|75-936|ARO:3000987|TEM-125	1	861	0	0	0	0	0	0
gb|AF156486.1|+|1331-2195|ARO:3002330|GES-1	1	864	0	0	0	0	0	0
gb|EF581285.1|+|0-822|ARO:3001636|OXA-104	1	822	0	0	0	0	0	0
gb|L20573.1|+|1317-1944|ARO:3002988|bcrB	1	627	0	0	0	0	0	0
gb|JQ762640.1|+|36-681|ARO:3002763|QnrB48	1	645	0	0	0	0	0	0
gb|AM231720.2|+|0-825|ARO:3001438|OXA-100	1	825	0	0	0	0	0	0
gb|AM982521.1|+|1911-2787|ARO:3001938|CTX-M-77	1	876	0	0	0	0	0	0
gb|M36726.1|+|295-1150|ARO:3000596|ErmX	1	855	0	0	0	0	0	0
gb|JX440356.1|+|754-1900|ARO:3001837|ACT-15	1	1146	0	0	0	0	0	0
gb|AY055428.1|-|20268-21084|ARO:3000412|sul2	1	816	0	0	0	0	0	0
gb|EF373971.1|+|0-861|ARO:3001148|SHV-96	1	861	0	0	0	0	0	0
gb|AY027590.1|+|112-973|ARO:3000955|TEM-88	1	861	0	0	0	0	0	0
gb|KJ997966.1|+|0-831|ARO:3002496|OXA-418	1	831	0	0	0	0	0	0
gb|AY750907.1|+|0-825|ARO:3001613|OXA-64	1	825	0	0	0	0	0	0
gb|AM286274.1|+|0-861|ARO:3001001|TEM-137	1	861	0	0	0	0	0	0
gb|EF373969.1|+|0-861|ARO:3001145|SHV-93	1	861	0	0	0	0	0	0
gb|KF297585.1|+|0-831|ARO:3001543|OXA-356	1	831	0	0	0	0	0	0
gb|JX049132.1|+|0-1146|ARO:3002082|CMY-69	1	1146	0	0	0	0	0	0
gb|AM932669.1|+|698-1502|ARO:3001811|OXA-129	1	804	0	0	0	0	0	0
gb|KF203107.1|+|0-825|ARO:3001521|OXA-333	1	825	0	0	0	0	0	0
gb|AB116646.1|+|429-903|ARO:3002563|AAC(6')-Isa	1	474	0	0	0	0	0	0
gb|KM087851.1|+|0-1146|ARO:3002180|MIR-15	1	1146	0	0	0	0	0	0
gb|JX679208.1|+|0-900|ARO:3002377|VEB-8	1	900	0	0	0	0	0	0
gb|AF079900.1|+|39-1731|ARO:3002892|otr(B)	1	1692	0	0	0	0	0	0
gb|KJ151292.1|+|294-2892|ARO:3000444|rphA	1	2598	0	0	0	0	0	0
gb|AM419751.1|+|14210-15431|ARO:3000567|tet(40)	1	1221	0	0	0	0	0	0
gb|AY043299.1|-|3984-5175|ARO:3000167|tet(C)	1	1191	0	0	0	0	0	0
gb|AF133139.1|+|0-1176|ARO:3000174|tet(G)	1	1176	0	0	0	0	0	0
gb|X15791.1|+|1375-2257|ARO:3003563|RCP-1	1	882	0	0	0	0	0	0
gb|AM850920.1|+|40-901|ARO:3002451|OKP-B-18	1	861	0	0	0	0	0	0
gb|AF156486.1|+|3648-4908|ARO:3002694|cmlA4	1	1260	0	0	0	0	0	0
gb|DQ463751.1|+|75-1221|ARO:3002034|CMY-23	1	1146	0	0	0	0	0	0
gb|KF986259.1|-|16-841|ARO:3001564|OXA-378	1	825	0	0	0	0	0	0
gb|EU124663.1|-|32695-34348|ARO:3002881|lmrC	1	1653	0	0	0	0	0	0
gb|DQ351241.1|+|36-681|ARO:3002714|QnrB1	1	645	0	0	0	0	0	0
gb|EF219142.1|+|10-886|ARO:3001922|CTX-M-61	1	876	0	0	0	0	0	0
gb|EF672680.1|+|0-729|ARO:3000841|CGB-1	1	729	0	0	0	0	0	0
gb|AF162694.1|+|5877-6963|ARO:3002933|vanS_in_vanC_cl	1	1086	0	0	0	0	0	0
gb|EF650038.1|+|0-825|ARO:3001643|OXA-112	1	825	0	0	0	0	0	0
gb|HQ122933.1|+|0-822|ARO:3001695|OXA-134	1	822	0	0	0	0	0	0
gb|AY092401.1|+|0-861|ARO:3000963|TEM-96	1	861	0	0	0	0	0	0
gb|AY954728.1|+|11-896|ARO:3003558|Yent_y56	1	885	0	0	0	0	0	0
gb|DQ149247.1|+|0-825|ARO:3001703|OXA-86	1	825	0	0	0	0	0	0
gb|KC149518.1|+|0-861|ARO:3001369|TEM-153	1	861	0	0	0	0	0	0
gb|JN596280.1|+|2847-3711|ARO:3002349|GES-20	1	864	0	0	0	0	0	0
gb|X03216.1|-|4550-5282|ARO:3000347|ErmA	1	732	0	0	0	0	0	0
gb|Y14156.1|+|0-876|ARO:3001867|CTX-M-4	1	876	0	0	0	0	0	0
gb|L42817.1|+|201-936|ARO:3000522|ErmG	1	735	0	0	0	0	0	0
gb|JF896803.1|+|0-1149|ARO:3002163|FOX-9	1	1149	0	0	0	0	0	0
gb|AY183453.1|+|2729-3950|ARO:3000361|EreA	1	1221	0	0	0	0	0	0
gb|DQ174306.1|+|4-865|ARO:3001121|SHV-66	1	861	0	0	0	0	0	0
gb|AF043381.1|+|251-863|ARO:3002580|AAC(6')-Ib9	1	612	0	0	0	0	0	0
gb|AM176552.2|+|30-891|ARO:3001131|SHV-77	1	861	0	0	0	0	0	0
gb|JX440353.1|+|1026-2172|ARO:3002090|CMY-77	1	1146	0	0	0	0	0	0
gb|JN982330.1|+|245-1046|ARO:3002301|VIM-31	1	801	0	0	0	0	0	0
gb|HM559945.1|+|0-861|ARO:3001178|SHV-134	1	861	0	0	0	0	0	0
gb|AY037780.1|+|88-949|ARO:3002455|LEN-2	1	861	0	0	0	0	0	0
gb|FJ503047.1|+|0-519|ARO:3002592|AAC6_IB_HZ	1	519	0	0	0	0	0	0
gb|AF445082.1|+|2788-3343|ARO:3002577|AAC(6')-Ib4	1	555	0	0	0	0	0	0
gb|U85514.1|+|149-977|ARO:3001413|OXA-18	1	828	0	0	0	0	0	0
gb|AM051147.1|+|0-861|ARO:3002425|OKP-A-8	1	861	0	0	0	0	0	0
gb|DQ089809.1|+|1005-1857|ARO:3002385|BEL-1	1	852	0	0	0	0	0	0
gb|AF099139.1|+|505-1225|ARO:3002256|IND-1	1	720	0	0	0	0	0	0
gb|KF240808.1|+|0-861|ARO:3001386|TEM-209	1	861	0	0	0	0	0	0
gb|Y17584.1|+|0-858|ARO:3000899|TEM-29	1	858	0	0	0	0	0	0
gb|EU400222.2|+|2159-3041|ARO:3002315|KPC-5	1	882	0	0	0	0	0	0
gb|U51479.1|+|0-921|ARO:3002636|APH(2'')-IIIa	1	921	0	0	0	0	0	0
gb|AF208796.2|+|0-861|ARO:3001083|SHV-25	1	861	0	0	0	0	0	0
gb|KC479325.2|+|668-1496|ARO:3001690|OXA-255	1	828	0	0	0	0	0	0
gb|FJ214369.1|+|0-876|ARO:3001946|CTX-M-86	1	876	0	0	0	0	0	0
gb|HQ424460.1|+|1-805|ARO:3002646|APH(3')-IIc	1	804	0	0	0	0	0	0
gb|AB204557.1|+|0-738|ARO:3002212|IMP-21	1	738	0	0	0	0	0	0
gb|JX025021.1|+|0-825|ARO:3001679|OXA-241	1	825	0	0	0	0	0	0
gb|DQ303459.3|+|2174-3050|ARO:3001916|CTX-M-54	1	876	0	0	0	0	0	0
gb|U37195.1|+|75-936|ARO:3000898|TEM-28	1	861	0	0	0	0	0	0
gb|AY553332.1|+|113-854|ARO:3002205|IMP-14	1	741	0	0	0	0	0	0
gb|AB164230.1|+|35-566|ARO:3002593|AAC(6')-Ib-SK	1	531	0	0	0	0	0	0
gb|AY826417.1|+|0-861|ARO:3001000|TEM-136	1	861	0	0	0	0	0	0
gb|AM176549.2|+|30-891|ARO:3001128|SHV-74	1	861	0	0	0	0	0	0
gb|FJ668814.1|+|76-937|ARO:3001059|SHV-1	1	861	0	0	0	0	0	0
gb|KF526115.1|+|0-1146|ARO:3002114|CMY-102	1	1146	0	0	0	0	0	0
gb|KF885217.1|+|0-825|ARO:3001552|OXA-365	1	825	0	0	0	0	0	0
gb|GQ463707.3|+|0-657|ARO:3002713|QnrA7	1	657	0	0	0	0	0	0
gb|M64556.1|+|600-1860|ARO:3002693|cmlA1	1	1260	0	0	0	0	0	0
gb|AM296481.1|+|775-2041|ARO:3002699|cmlB1	1	1266	0	0	0	0	0	0
gb|GQ150744.1|+|122-359|ARO:3003022|dfrB3	1	237	0	0	0	0	0	0
gb|DQ519089.1|+|8-833|ARO:3001630|OXA-95	1	825	0	0	0	0	0	0
gb|AM176551.2|+|30-891|ARO:3001130|SHV-76	1	861	0	0	0	0	0	0
gb|AY080894.1|+|3-879|ARO:3001884|CTX-M-22	1	876	0	0	0	0	0	0
gb|GQ205627.1|+|1393-2971|ARO:3002832|vgaD	1	1578	0	0	0	0	0	0
gb|X74948.1|+|0-492|ARO:3002688|catS	1	492	0	0	0	0	0	0
gb|JN173055.1|+|35-680|ARO:3002748|QnrB33	1	645	0	0	0	0	0	0
gb|D13304.2|+|232-1381|ARO:3002182|MOX-1	1	1149	0	0	0	0	0	0
gb|QIXO01000012.1|-|30208-31069|ARO:3002462|LEN-12	1	861	0	0	0	0	0	0
gb|AB634250.1|+|0-825|ARO:3001484|OXA-206	1	825	0	0	0	0	0	0
gb|AF148851.1|+|5-866|ARO:3001060|SHV-2	1	861	0	0	0	0	0	0
gb|FJ822963.1|+|0-801|ARO:3002289|VIM-19	1	801	0	0	0	0	0	0
gb|GQ351346.1|+|0-876|ARO:3001974|CTX-M-114	1	876	0	0	0	0	0	0
gb|HQ858608.1|+|0-801|ARO:3002297|VIM-27	1	801	0	0	0	0	0	0
gb|U70376.2|-|7525-8518|ARO:3002663|APH(9)-Ib	1	993	0	0	0	0	0	0
gb|EU032604.1|+|0-861|ARO:3001152|SHV-103	1	861	0	0	0	0	0	0
gb|FJ785626.1|+|131-1004|ARO:3002405|OXY-2-10	1	873	0	0	0	0	0	0
gb|AM176546.2|+|0-861|ARO:3001125|SHV-71	1	861	0	0	0	0	0	0
gb|KF443075.1|+|0-645|ARO:3002785|QnrB73	1	645	0	0	0	0	0	0
gb|KC964871.1|+|0-876|ARO:3001999|CTX-M-141	1	876	0	0	0	0	0	0
gb|KF986263.1|-|90-915|ARO:3001570|OXA-384	1	825	0	0	0	0	0	0
gb|AY130285.1|+|0-783|ARO:3000981|TEM-118	1	783	0	0	0	0	0	0
gb|FJ854362.1|+|1702-2257|ARO:3002576|AAC(6')-Ib3	1	555	0	0	0	0	0	0
gb|JF816544.1|+|0-741|ARO:3002226|IMP-35	1	741	0	0	0	0	0	0
gb|KM087856.1|+|0-1140|ARO:3002153|DHA-22	1	1140	0	0	0	0	0	0
gb|AY007784.1|+|1122-1923|ARO:3001431|OXA-37	1	801	0	0	0	0	0	0
gb|AM850921.2|+|24-885|ARO:3002452|OKP-B-19	1	861	0	0	0	0	0	0
gb|AY130286.1|+|1-823|ARO:3002475|LEN-3	1	822	0	0	0	0	0	0
gb|Y17581.1|+|78-936|ARO:3000891|TEM-20	1	858	0	0	0	0	0	0
gb|JX131372.1|+|96-843|ARO:3002228|IMP-37	1	747	0	0	0	0	0	0
gb|AB983359.1|+|2425-3268|ARO:3003116|OXA-420	1	843	0	0	0	0	0	0
gb|AM087411.1|+|127-928|ARO:3002274|VIM-4	1	801	0	0	0	0	0	0
gb|GQ202693.1|+|1171-1999|ARO:3001799|OXA-161	1	828	0	0	0	0	0	0
gb|JX121125.1|+|0-858|ARO:3001197|SHV-158	1	858	0	0	0	0	0	0
gb|DQ522237.1|+|1075-1816|ARO:3002221|IMP-30	1	741	0	0	0	0	0	0
gb|AJ005045.1|+|0-876|ARO:3001870|CTX-M-7	1	876	0	0	0	0	0	0
gb|KF203097.1|+|0-822|ARO:3001511|OXA-323	1	822	0	0	0	0	0	0
gb|AY633109.1|+|0-861|ARO:3002456|LEN-5	1	861	0	0	0	0	0	0
gb|AM850918.2|+|24-885|ARO:3002438|OKP-B-5	1	861	0	0	0	0	0	0
gb|AB429270.1|+|14-1160|ARO:3002052|CMY-41	1	1146	0	0	0	0	0	0
gb|KC479324.2|+|575-1403|ARO:3001689|OXA-253	1	828	0	0	0	0	0	0
gb|AJ555825.2|+|0-1146|ARO:3002025|CMY-14	1	1146	0	0	0	0	0	0
gb|FJ873740.1|+|0-858|ARO:3001035|TEM-169	1	858	0	0	0	0	0	0
gb|AB040994.1|+|0-741|ARO:3002197|IMP-6	1	741	0	0	0	0	0	0
gb|AM283489.1|+|2655-3174|ARO:3002585|AAC(6')-31	1	519	0	0	0	0	0	0
gb|KJ934265.1|+|0-852|ARO:3002254|CARB-17	1	852	0	0	0	0	0	0
gb|AY790341.1|+|0-861|ARO:3001114|SHV-59	1	861	0	0	0	0	0	0
gb|AF190692.1|+|208-1069|ARO:3000946|TEM-79	1	861	0	0	0	0	0	0
gb|AY154657.2|+|62-1223|ARO:3000601|Erm(38)	1	1161	0	0	0	0	0	0
gb|KF823969.1|+|5110-6139|ARO:3000013|vanB	1	1029	0	0	0	0	0	0
gb|AY236073.2|+|2187-2985|ARO:3001782|OXA-48	1	798	0	0	0	0	0	0
gb|JX438001.1|+|0-798|ARO:3001787|OXA-245	1	798	0	0	0	0	0	0
gb|AJ416346.1|+|556-1432|ARO:3001883|CTX-M-21	1	876	0	0	0	0	0	0
gb|HM439649.1|+|0-681|ARO:3002744|QnrB29	1	681	0	0	0	0	0	0
gb|AY513266.1|+|164-1310|ARO:3002028|CMY-17	1	1146	0	0	0	0	0	0
gb|M88012.1|+|192-1092|ARO:3002540|AAC(3)-VIa	1	900	0	0	0	0	0	0
gb|JN104597.1|+|114-927|ARO:3000467|NDM-5	1	813	0	0	0	0	0	0
gb|FJ666064.1|+|0-1194|ARO:3002498|PDC-2	1	1194	0	0	0	0	0	0
gb|AM850909.2|+|0-861|ARO:3002466|LEN-19	1	861	0	0	0	0	0	0
gb|L09246.1|+|543-981|ARO:3002554|AAC(6')-Ig	1	438	0	0	0	0	0	0
gb|CP000864.1|+|13383-14226|ARO:3001611|OXA-58	1	843	0	0	0	0	0	0
gb|FN594949.1|+|27481-28339|ARO:3002629|ANT(6)-Ib	1	858	0	0	0	0	0	0
gb|KF992026.1|+|753-1899|ARO:3001838|ACT-17	1	1146	0	0	0	0	0	0
gb|KP144324.1|+|0-822|ARO:3003162|OXA-435	1	822	0	0	0	0	0	0
gb|L08389.1|+|390-1254|ARO:3000495|ErmD	1	864	0	0	0	0	0	0
gb|M95287.4|+|2455-3283|ARO:3001397|OXA-2	1	828	0	0	0	0	0	0
gb|KM103296.1|+|0-879|ARO:3003177|IMI-7	1	879	0	0	0	0	0	0
gb|HM570036.1|+|0-825|ARO:3001474|OXA-180	1	825	0	0	0	0	0	0
gb|HM565917.1|+|0-1149|ARO:3002161|FOX-8	1	1149	0	0	0	0	0	0
gb|JN227084.1|+|308-1169|ARO:3001046|TEM-186	1	861	0	0	0	0	0	0
gb|AM051161.1|+|0-861|ARO:3002444|OKP-B-11	1	861	0	0	0	0	0	0
gb|JQ396378.1|+|0-747|ARO:3001476|OXA-184	1	747	0	0	0	0	0	0
gb|AB284167.2|+|225-1101|ARO:3001925|CTX-M-64	1	876	0	0	0	0	0	0
gb|AB194410.1|+|0-1149|ARO:3002030|CMY-19	1	1149	0	0	0	0	0	0
gb|FJ666072.1|+|0-1194|ARO:3002508|PDC-9	1	1194	0	0	0	0	0	0
gb|AJ511268.1|+|1294-1765|ARO:3002531|AAC(3)-Ic	1	471	0	0	0	0	0	0
gb|Y15510.1|+|0-1203|ARO:3000175|tet(H)	1	1203	0	0	0	0	0	0
gb|AY743590.1|+|0-1188|ARO:3000566|tet(39)	1	1188	0	0	0	0	0	0
gb|AF038993.1|+|0-1197|ARO:3000177|tet(J)	1	1197	0	0	0	0	0	0
gb|AF030344.1|-|461-1721|ARO:3000181|tet(V)	1	1260	0	0	0	0	0	0
gb|L12710.1|+|0-549|ARO:3002556|AAC(6')-Ii	1	549	0	0	0	0	0	0
gb|DQ392963.1|+|8-833|ARO:3001626|OXA-88	1	825	0	0	0	0	0	0
gb|EU418913.1|+|16-877|ARO:3001158|SHV-109	1	861	0	0	0	0	0	0
gb|JQ664733.1|+|0-1146|ARO:3002171|MIR-6	1	1146	0	0	0	0	0	0
gb|AF351241.1|+|89-950|ARO:3000957|TEM-90	1	861	0	0	0	0	0	0
gb|GU585907.1|-|21605-22103|ARO:3002858|dfrA12	1	498	0	0	0	0	0	0
gb|KJ207204.1|+|579-1725|ARO:3002099|CMY-86	1	1146	0	0	0	0	0	0
gb|HM488990.1|+|0-822|ARO:3001469|OXA-169	1	822	0	0	0	0	0	0
gb|DQ838665.1|+|0-474|ARO:3002860|dfrA17	1	474	0	0	0	0	0	0
gb|X75562.1|+|134-935|ARO:3001402|OXA-7	1	801	0	0	0	0	0	0
gb|AY082011.1|+|0-699|ARO:3002923|vanR_in_vanD_cl	1	699	0	0	0	0	0	0
gb|M97297.1|+|10116-10601|ARO:3002962|vanZ_in_vanA_cl	1	486	0	0	0	0	0	0
gb|AJ223970.1|+|20-800|ARO:3001303|ErmO-srmA	1	780	0	0	0	0	0	0
gb|AJ308331.1|+|0-870|ARO:3000855|CAU-1	1	870	0	0	0	0	0	0
gb|AF416700.1|+|56-764|ARO:3000842|EBR-1	1	708	0	0	0	0	0	0
gb|JQ429324.1|+|0-876|ARO:3001983|CTX-M-124	1	876	0	0	0	0	0	0
gb|AM941159.1|+|208-1069|ARO:3001022|TEM-156	1	861	0	0	0	0	0	0
gb|HQ650104.1|+|63-1209|ARO:3002076|CMY-63	1	1146	0	0	0	0	0	0
gb|KF460533.1|+|0-831|ARO:3001550|OXA-363	1	831	0	0	0	0	0	0
gb|U14748.1|+|324-1239|ARO:3002481|AER-1	1	915	0	0	0	0	0	0
gb|JN408080.1|+|0-657|ARO:3002802|QnrVC5	1	657	0	0	0	0	0	0
gb|JX089628.1|+|0-801|ARO:3001499|OXA-240	1	801	0	0	0	0	0	0
gb|AY954516.1|+|0-876|ARO:3001901|CTX-M-39	1	876	0	0	0	0	0	0
gb|AF395881.1|+|0-882|ARO:3002313|KPC-3	1	882	0	0	0	0	0	0
gb|DQ105529.2|+|0-861|ARO:3001013|TEM-146	1	861	0	0	0	0	0	0
gb|HQ693810.1|+|1008-2151|ARO:3001826|ACT-9	1	1143	0	0	0	0	0	0
gb|AF079138.1|+|153-1122|ARO:3000598|Erm(31)	1	969	0	0	0	0	0	0
gb|DQ212986.1|+|5984-7034|ARO:3002909|vanG	1	1050	0	0	0	0	0	0
gb|AF117746.1|+|0-780|ARO:3001080|SHV-22	1	780	0	0	0	0	0	0
gb|AJ746225.1|+|0-861|ARO:3000993|TEM-129	1	861	0	0	0	0	0	0
gb|JN173056.1|+|35-683|ARO:3002749|QnrB34	1	648	0	0	0	0	0	0
gb|AJ579365.1|+|4149-5628|ARO:3003111|lsaB	1	1479	0	0	0	0	0	0
gb|DQ393783.1|+|1799-2591|ARO:3002615|aadA15	1	792	0	0	0	0	0	0
gb|JX514368.1|+|271-1417|ARO:3002107|CMY-94	1	1146	0	0	0	0	0	0
gb|KM087860.1|+|0-1146|ARO:3002174|MIR-9	1	1146	0	0	0	0	0	0
gb|AM051142.1|+|0-861|ARO:3002421|OKP-A-4	1	861	0	0	0	0	0	0
gb|HE999704.1|-|2734780-2736181|ARO:3000421|norB	1	1401	0	0	0	0	0	0
gb|KC999080.2|+|379-1192|ARO:3002359|NDM-9	1	813	0	0	0	0	0	0
gb|KF421163.1|+|0-831|ARO:3001547|OXA-360	1	831	0	0	0	0	0	0
gb|FN556186.1|+|0-1146|ARO:3002057|CMY-46	1	1146	0	0	0	0	0	0
gb|HQ425492.1|+|0-822|ARO:3001479|OXA-194	1	822	0	0	0	0	0	0
gb|AF104442.1|+|193-1054|ARO:3000923|TEM-54	1	861	0	0	0	0	0	0
gb|FJ981621.1|+|0-648|ARO:3002737|QnrB22	1	648	0	0	0	0	0	0
gb|HQ641421.1|+|0-882|ARO:3002322|KPC-12	1	882	0	0	0	0	0	0
gb|JQ733578.1|+|1007-2153|ARO:3002094|CMY-81	1	1146	0	0	0	0	0	0
gb|AF244145.1|+|0-741|ARO:3002195|IMP-4	1	741	0	0	0	0	0	0
gb|AE006468.2|-|392419-393931|ARO:3000791|mdsC	1	1512	0	0	0	0	0	0
gb|CP000768.1|+|1405391-1406495|ARO:3000783|cmeA	1	1104	0	0	0	0	0	0
gb|HQ833651.1|+|244-1120|ARO:3001965|CTX-M-105	1	876	0	0	0	0	0	0
gb|HM640278.2|+|0-828|ARO:3001709|OXA-182	1	828	0	0	0	0	0	0
gb|HM113562.1|+|0-825|ARO:3001660|OXA-176	1	825	0	0	0	0	0	0
gb|KF203101.1|+|0-822|ARO:3001515|OXA-327	1	822	0	0	0	0	0	0
gb|HE963769.1|+|0-825|ARO:3001673|OXA-248	1	825	0	0	0	0	0	0
gb|U59450.1|+|396-1176|ARO:3002824|ErmV	1	780	0	0	0	0	0	0
gb|U19459.1|+|66-705|ARO:3002841|vatB	1	639	0	0	0	0	0	0
gb|KF297583.1|+|0-822|ARO:3001541|OXA-354	1	822	0	0	0	0	0	0
gb|CU459141.1|-|3660736-3661636|ARO:3002370|VEB-1	1	900	0	0	0	0	0	0
gb|M16503.1|+|243-1143|ARO:3002823|ErmH	1	900	0	0	0	0	0	0
gb|AF043100.1|+|1-775|ARO:3001411|OXA-16	1	774	0	0	0	0	0	0
gb|AJ863560.2|+|0-861|ARO:3001111|SHV-55	1	861	0	0	0	0	0	0
gb|AY750913.1|+|0-825|ARO:3001619|OXA-71	1	825	0	0	0	0	0	0
gb|JX870080.1|+|0-861|ARO:3001352|SHV-168	1	861	0	0	0	0	0	0
gb|X52085.1|+|342-1809|ARO:3000251|msrA	1	1467	0	0	0	0	0	0
gb|BA000032.2|-|476707-477559|ARO:3003151|CARB-22	1	852	0	0	0	0	0	0
gb|AJ549244.1|+|0-876|ARO:3001890|CTX-M-28	1	876	0	0	0	0	0	0
gb|KF131539.1|+|0-801|ARO:3002309|VIM-39	1	801	0	0	0	0	0	0
gb|KM087855.1|+|0-1140|ARO:3002144|DHA-13	1	1140	0	0	0	0	0	0
gb|KF513178.1|+|0-861|ARO:3001357|SHV-173	1	861	0	0	0	0	0	0
gb|NG_050508.1|+|36-681|ARO:3002760|QnrB45	1	645	0	0	0	0	0	0
gb|AF170880.4|+|0-1848|ARO:3002522|novA	1	1848	0	0	0	0	0	0
gb|AF317511.1|+|187-988|ARO:3002271|VIM-1	1	801	0	0	0	0	0	0
gb|EF552405.1|+|12-840|ARO:3001802|OXA-141	1	828	0	0	0	0	0	0
gb|AY570506.1|+|2034-2790|ARO:3004606|erm(40)	1	756	0	0	0	0	0	0
gb|AY574271.1|+|0-861|ARO:3000998|TEM-134	1	861	0	0	0	0	0	0
gb|Z33413.1|+|386-935|ARO:3000380|FosC	1	549	0	0	0	0	0	0
gb|KJ776406.1|+|16-877|ARO:3001340|SHV-119	1	861	0	0	0	0	0	0
gb|AM991978.1|+|0-828|ARO:3001451|OXA-139	1	828	0	0	0	0	0	0
gb|KM114268.1|+|0-861|ARO:3003157|TEM-219	1	861	0	0	0	0	0	0
gb|AJ295343.1|+|0-1173|ARO:3002518|OCH-5	1	1173	0	0	0	0	0	0
gb|JQ326200.2|+|193-1021|ARO:3001670|OXA-231	1	828	0	0	0	0	0	0
gb|AF079138.1|-|1282-2293|ARO:3001265|Erm(30)	1	1011	0	0	0	0	0	0
gb|X97254.1|+|153-1011|ARO:3001043|TEM-178	1	858	0	0	0	0	0	0
gb|AF156486.1|+|5012-5792|ARO:3002602|aadA2	1	780	0	0	0	0	0	0
gb|EF685372.2|+|0-1143|ARO:3002041|CMY-30	1	1143	0	0	0	0	0	0
gb|AJ005044.1|+|0-876|ARO:3001869|CTX-M-6	1	876	0	0	0	0	0	0
gb|AY238472.1|-|12-888|ARO:3001895|CTX-M-33	1	876	0	0	0	0	0	0
gb|AF227521.1|+|3269-4487|ARO:3000616|mel	1	1218	0	0	0	0	0	0
gb|AL111168.1|-|336915-337548|ARO:3000526|cmeR	1	633	0	0	0	0	0	0
gb|KM087862.1|+|0-1146|ARO:3002178|MIR-13	1	1146	0	0	0	0	0	0
gb|AY660529.1|+|121-676|ARO:3003676|AAC(6')-Ib'	1	555	0	0	0	0	0	0
gb|HQ336940.1|+|0-1146|ARO:3002064|CMY-53	1	1146	0	0	0	0	0	0
gb|KM087865.1|+|0-843|ARO:3001583|OXA-397	1	843	0	0	0	0	0	0
gb|AM176556.2|+|25-886|ARO:3001135|SHV-81	1	861	0	0	0	0	0	0
gb|AM049399.1|+|0-861|ARO:3001007|TEM-144	1	861	0	0	0	0	0	0
gb|AM087405.1|+|1748-2582|ARO:3002622|aadA6/aadA10	1	834	0	0	0	0	0	0
gb|D16251.1|-|1625-2531|ARO:3000316|mphA	1	906	0	0	0	0	0	0
gb|AJ871869.1|+|0-873|ARO:3002411|OXY-5-1	1	873	0	0	0	0	0	0
gb|AY589495.1|+|181-1042|ARO:3000977|TEM-114	1	861	0	0	0	0	0	0
gb|AL123456.3|-|314308-314854|ARO:3002525|AAC(2')-Ic	1	546	0	0	0	0	0	0
gb|JX440352.1|+|1027-2173|ARO:3002085|CMY-72	1	1146	0	0	0	0	0	0
gb|AY007369.1|+|0-1149|ARO:3002159|FOX-5	1	1149	0	0	0	0	0	0
gb|AJ704396.1|+|0-876|ARO:3001956|CTX-M-96	1	876	0	0	0	0	0	0
gb|KM211510.1|+|0-876|ARO:3003165|CTX-M-157	1	876	0	0	0	0	0	0
gb|U97042.1|+|1263-4347|ARO:3003010|ceoB	1	3084	0	0	0	0	0	0
gb|KF179354.1|+|0-861|ARO:3002352|GES-23	1	861	0	0	0	0	0	0
gb|AY847147.1|+|81-957|ARO:3001908|CTX-M-46	1	876	0	0	0	0	0	0
gb|AY139598.1|+|1486-2287|ARO:3001775|OXA-119	1	801	0	0	0	0	0	0
gb|M33768.1|+|194-1364|ARO:3003007|bmr	1	1170	0	0	0	0	0	0
gb|KC580657.1|+|0-645|ARO:3002780|QnrB68	1	645	0	0	0	0	0	0
gb|AY343493.1|+|76-946|ARO:3001813|OXA-55	1	870	0	0	0	0	0	0
gb|AY277255.2|+|66-927|ARO:3001089|SHV-31	1	861	0	0	0	0	0	0
gb|X03364.1|+|0-789|ARO:3002648|APH(3')-IVa	1	789	0	0	0	0	0	0
gb|U46859.1|-|24294-25527|ARO:3003048|rosA	1	1233	0	0	0	0	0	0
gb|JX121116.1|+|0-858|ARO:3001188|SHV-149	1	858	0	0	0	0	0	0
gb|JX259317.1|+|0-681|ARO:3002769|QnrB56	1	681	0	0	0	0	0	0
gb|AF173226.1|+|6913-8329|ARO:3003053|smeC	1	1416	0	0	0	0	0	0
gb|EF417572.2|+|29-1175|ARO:3002167|MIR-4	1	1146	0	0	0	0	0	0
gb|M98270.1|+|0-759|ARO:3002624|ANT(4')-IIa	1	759	0	0	0	0	0	0
gb|NG_050503.1|+|15-660|ARO:3002755|QnrB40	1	645	0	0	0	0	0	0
gb|KM087839.1|+|0-1146|ARO:3002126|CMY-115	1	1146	0	0	0	0	0	0
gb|JF273470.1|+|0-810|ARO:3001766|OXA-192	1	810	0	0	0	0	0	0
gb|EU077611.1|+|2-656|ARO:3002792|QnrS3	1	654	0	0	0	0	0	0
gb|AF031331.1|+|0-441|ARO:3002567|AAC(6')-Iw	1	441	0	0	0	0	0	0
gb|EF581888.1|+|0-876|ARO:3001928|CTX-M-67	1	876	0	0	0	0	0	0
gb|AY524989.1|+|0-801|ARO:3002280|VIM-10	1	801	0	0	0	0	0	0
gb|M64090.1|+|0-735|ARO:3000595|ErmT	1	735	0	0	0	0	0	0
gb|JF795487.1|+|0-828|ARO:3001487|OXA-210	1	828	0	0	0	0	0	0
gb|HM173356.1|+|511-1375|ARO:3002345|GES-16	1	864	0	0	0	0	0	0
gb|X95401.1|+|208-1069|ARO:3000914|TEM-45	1	861	0	0	0	0	0	0
gb|AF516719.1|+|214-1075|ARO:3000967|TEM-104	1	861	0	0	0	0	0	0
gb|AM774474.1|+|2431-3079|ARO:3002726|QnrB12	1	648	0	0	0	0	0	0
gb|EF650036.1|+|0-825|ARO:3001641|OXA-110	1	825	0	0	0	0	0	0
gb|EU555534.1|+|0-882|ARO:3002316|KPC-6	1	882	0	0	0	0	0	0
gb|AB563173.1|+|32-764|ARO:3002270|IND-15	1	732	0	0	0	0	0	0
gb|AY036620.1|+|88-949|ARO:3001092|SHV-34	1	861	0	0	0	0	0	0
gb|JF274242.1|+|0-877|ARO:3001970|CTX-M-110	1	876	0	0	0	0	0	0
gb|EU019536.1|+|0-825|ARO:3001635|OXA-82	1	825	0	0	0	0	0	0
gb|AM051156.1|+|0-861|ARO:3002440|OKP-B-7	1	861	0	0	0	0	0	0
gb|AY956335.1|+|38-899|ARO:3001004|TEM-141	1	861	0	0	0	0	0	0
gb|FN652295.1|+|0-861|ARO:3001042|TEM-177	1	861	0	0	0	0	0	0
gb|JF274248.1|-|0-864|ARO:3001969|CTX-M-109	1	864	0	0	0	0	0	0
gb|HQ425495.1|+|0-822|ARO:3001482|OXA-197	1	822	0	0	0	0	0	0
gb|AF467077.1|+|163-1348|ARO:3000168|tet(D)	1	1185	0	0	0	0	0	0
gb|X53797.1|+|133-775|ARO:3002684|catII	1	642	0	0	0	0	0	0
gb|AJ635420.1|+|0-789|ARO:3002445|OKP-B-12	1	789	0	0	0	0	0	0
gb|EU202673.2|+|0-876|ARO:3001941|CTX-M-80	1	876	0	0	0	0	0	0
gb|AY225127.1|+|40-1537|ARO:3000300|lsaA	1	1497	0	0	0	0	0	0
gb|M94066.1|+|1553-1994|ARO:3002549|AAC(6')-Ic	1	441	0	0	0	0	0	0
gb|KP265721.1|+|331-1558|ARO:3004608|EreD	1	1227	0	0	0	0	0	0
gb|FJ666063.1|+|0-852|ARO:3002386|BEL-2	1	852	0	0	0	0	0	0
gb|FJ214368.1|+|0-876|ARO:3002495|CTX-M-85	1	876	0	0	0	0	0	0
gb|AY504627.1|+|0-720|ARO:3002261|IND-5	1	720	0	0	0	0	0	0
gb|FN594949.1|+|25244-27167|ARO:3000556|tet(44)	1	1923	0	0	0	0	0	0
gb|FJ196385.1|-|11083-12313|ARO:3003107|mef(B)	1	1230	0	0	0	0	0	0
gb|JQ064560.1|+|0-1536|ARO:3000448|QepA1	1	1536	0	0	0	0	0	0
gb|X02393.1|+|96-960|ARO:3003061|vph	1	864	0	0	0	0	0	0
gb|GQ288397.1|+|0-741|ARO:3000846|SIM-1	1	741	0	0	0	0	0	0
gb|AF321608.1|+|0-888|ARO:3003561|Sed-1	1	888	0	0	0	0	0	0
gb|AB211124.1|+|0-525|ARO:3002895|SAT-2	1	525	0	0	0	0	0	0
gb|AE004091.2|+|1221690-1222098|ARO:3000149|FosA	1	408	0	0	0	0	0	0
gb|Y17715.1|+|146-1022|ARO:3002394|OXY-1-6	1	876	0	0	0	0	0	0
gb|KF526117.1|+|0-1146|ARO:3001841|ACT-20	1	1146	0	0	0	0	0	0
gb|AB074433.1|+|16-757|ARO:3002201|IMP-10	1	741	0	0	0	0	0	0
gb|AJ871871.1|+|0-873|ARO:3002412|OXY-5-2	1	873	0	0	0	0	0	0
gb|EF650037.1|+|0-825|ARO:3001642|OXA-111	1	825	0	0	0	0	0	0
gb|JN861782.1|+|0-828|ARO:3001713|OXA-214	1	828	0	0	0	0	0	0
gb|Y10278.1|+|0-876|ARO:3001866|CTX-M-3	1	876	0	0	0	0	0	0
gb|JX121114.1|+|0-858|ARO:3001186|SHV-147	1	858	0	0	0	0	0	0
gb|KC243783.1|+|0-2007|ARO:3000617|mecA	1	2007	0	0	0	0	0	0
gb|DQ174305.1|+|4-865|ARO:3001120|SHV-65	1	861	0	0	0	0	0	0
gb|EU408347.1|-|10174-11083|ARO:3002485|LRA-2	1	909	0	0	0	0	0	0
gb|Z21523.1|+|0-1974|ARO:3000191|tet(Q)	1	1974	0	0	0	0	0	0
gb|EU722333.1|+|1932-3852|ARO:3000196|tet(32)	1	1920	0	0	0	0	0	0
gb|AY750908.1|+|0-825|ARO:3001614|OXA-65	1	825	0	0	0	0	0	0
gb|HM488991.1|+|0-822|ARO:3001470|OXA-170	1	822	0	0	0	0	0	0
gb|AF047556.1|+|126-678|ARO:3002560|AAC(6')-Iq	1	552	0	0	0	0	0	0
gb|AY114142.1|+|1060-1816|ARO:3002625|ANT(4')-IIb	1	756	0	0	0	0	0	0
gb|DQ223685.1|+|0-876|ARO:3001914|CTX-M-52	1	876	0	0	0	0	0	0
gb|CP004067.1|+|52914-53709|ARO:3002647|APH(3')-IIIa	1	795	0	0	0	0	0	0
gb|GQ390808.1|+|0-813|ARO:3001173|SHV-126	1	813	0	0	0	0	0	0
gb|EU043312.2|+|0-645|ARO:3002722|QnrB8	1	645	0	0	0	0	0	0
gb|M19530.1|+|415-1186|ARO:3002878|BcII	1	771	0	0	0	0	0	0
gb|AE002098.2|-|1795181-1796420|ARO:3000810|mtrC	1	1239	0	0	0	0	0	0
gb|AY289608.1|+|616-1444|ARO:3001810|OXA-53	1	828	0	0	0	0	0	0
gb|HM488987.1|+|0-822|ARO:3001466|OXA-166	1	822	0	0	0	0	0	0
gb|EF373970.1|+|0-861|ARO:3001146|SHV-94	1	861	0	0	0	0	0	0
gb|KM588353.1|+|0-825|ARO:3003148|OXA-425	1	825	0	0	0	0	0	0
gb|AF219130.1|+|0-732|ARO:3002258|IND-2a	1	732	0	0	0	0	0	0
gb|AJ318093.1|+|0-861|ARO:3000960|TEM-93	1	861	0	0	0	0	0	0
gb|EU436855.2|+|1401-2058|ARO:3002799|QnrVC1	1	657	0	0	0	0	0	0
gb|JN118546.1|+|1761-2562|ARO:3001500|OXA-251	1	801	0	0	0	0	0	0
gb|AY494717.1|+|0-864|ARO:3002334|GES-5	1	864	0	0	0	0	0	0
gb|DQ369751.1|+|0-861|ARO:3001016|TEM-149	1	861	0	0	0	0	0	0
gb|KF525301.1|+|105-603|ARO:3003018|dfrA22	1	498	0	0	0	0	0	0
gb|JX313020.1|+|0-876|ARO:3001991|CTX-M-132	1	876	0	0	0	0	0	0
gb|HM855205.1|+|0-801|ARO:3002294|VIM-24	1	801	0	0	0	0	0	0
gb|KJ657570.1|+|0-801|ARO:3001495|OXA-233	1	801	0	0	0	0	0	0
gb|JN248564.1|+|0-825|ARO:3001669|OXA-223	1	825	0	0	0	0	0	0
gb|KF148593.1|+|0-738|ARO:3002222|IMP-31	1	738	0	0	0	0	0	0
gb|AF313471.1|+|1421-2288|ARO:3002240|CARB-1	1	867	0	0	0	0	0	0
gb|KF526114.1|+|0-1146|ARO:3002113|CMY-101	1	1146	0	0	0	0	0	0
gb|AY289608.1|+|1523-2078|ARO:3002588|AAC(6')-I30	1	555	0	0	0	0	0	0
gb|AF024666.2|+|35934-37110|ARO:3002703|cmx	1	1176	0	0	0	0	0	0
gb|DQ195536.2|+|0-1248|ARO:3000865|oleD	1	1248	0	0	0	0	0	0
gb|KC580658.1|+|0-645|ARO:3002781|QnrB69	1	645	0	0	0	0	0	0
gb|U59183.1|+|247-859|ARO:3002581|AAC(6')-Ib10	1	612	0	0	0	0	0	0
gb|AY157676.1|+|0-876|ARO:3001888|CTX-M-26	1	876	0	0	0	0	0	0
gb|AF078527.1|+|3769-4303|ARO:3000230|ANT(2'')-Ia	1	534	0	0	0	0	0	0
gb|AB300358.1|+|0-1146|ARO:3002037|CMY-26	1	1146	0	0	0	0	0	0
gb|AF357599.1|+|253-1402|ARO:3002022|CMY-11	1	1149	0	0	0	0	0	0
gb|GQ152601.1|+|0-1152|ARO:3002185|MOX-6	1	1152	0	0	0	0	0	0
gb|AM411407.1|+|0-876|ARO:3001921|CTX-M-60	1	876	0	0	0	0	0	0
gb|X54723.1|+|818-1679|ARO:3002535|AAC(3)-IIc	1	861	0	0	0	0	0	0
gb|KF057030.1|+|0-825|ARO:3001684|OXA-313	1	825	0	0	0	0	0	0
gb|JN935135.1|+|0-861|ARO:3001053|TEM-193	1	861	0	0	0	0	0	0
gb|JX486113.1|+|0-795|ARO:3002668|rmtG	1	795	0	0	0	0	0	0
gb|KF958750.1|+|0-879|ARO:3001861|IMI-4	1	879	0	0	0	0	0	0
gb|KJ135345.1|+|14-839|ARO:3001568|OXA-382	1	825	0	0	0	0	0	0
gb|AE006468.2|-|393893-397061|ARO:3000790|mdsB	1	3168	0	0	0	0	0	0
gb|X02588.1|+|330-1113|ARO:3002630|ANT(9)-Ia	1	783	0	0	0	0	0	0
gb|DQ888718.1|+|0-825|ARO:3001649|OXA-99	1	825	0	0	0	0	0	0
gb|L36601.1|+|1420-3130|ARO:3003036|oleB	1	1710	0	0	0	0	0	0
gb|KM379100.1|+|0-882|ARO:3003180|KPC-22	1	882	0	0	0	0	0	0
gb|CP023390.1|-|1461588-1462248|ARO:3000838|arlR	1	660	0	0	0	0	0	0
gb|GU127598.1|+|0-876|ARO:3001952|CTX-M-92	1	876	0	0	0	0	0	0
gb|AM261837.1|+|73-865|ARO:3002619|aadA22	1	792	0	0	0	0	0	0
gb|KC567681.1|+|1210-2041|ARO:3001694|OXA-257	1	831	0	0	0	0	0	0
gb|Z22590.1|+|154-955|ARO:3001406|OXA-11	1	801	0	0	0	0	0	0
gb|AE015929.1|-|1128933-1129419|ARO:3002865|dfrC	1	486	0	0	0	0	0	0
gb|EF650034.1|+|0-825|ARO:3001639|OXA-108	1	825	0	0	0	0	0	0
gb|KF057032.1|+|0-825|ARO:3001686|OXA-315	1	825	0	0	0	0	0	0
gb|GQ149243.1|+|0-873|ARO:3001935|CTX-M-74	1	873	0	0	0	0	0	0
gb|AE007317.1|+|953382-954594|ARO:3000614|mefE	1	1212	0	0	0	0	0	0
gb|KJ135342.1|-|48-873|ARO:3001576|OXA-390	1	825	0	0	0	0	0	0
gb|KJ135343.1|+|14-839|ARO:3001574|OXA-388	1	825	0	0	0	0	0	0
gb|AB010417.1|+|0-741|ARO:3002194|IMP-3	1	741	0	0	0	0	0	0
gb|KF057027.1|+|0-825|ARO:3001443|OXA-121	1	825	0	0	0	0	0	0
gb|JF460796.1|+|0-1146|ARO:3002075|CMY-62	1	1146	0	0	0	0	0	0
gb|AY327540.1|+|0-858|ARO:3000986|TEM-124	1	858	0	0	0	0	0	0
gb|AJ011293.1|+|0-1146|ARO:3002017|CMY-6	1	1146	0	0	0	0	0	0
gb|AF043381.1|+|943-1744|ARO:3001414|OXA-19	1	801	0	0	0	0	0	0
gb|AY423074.1|+|0-858|ARO:3001792|OXA-62	1	858	0	0	0	0	0	0
gb|AB733453.1|+|3-849|ARO:3001204|SHV-167	1	846	0	0	0	0	0	0
gb|HM113558.1|+|0-825|ARO:3001656|OXA-172	1	825	0	0	0	0	0	0
gb|EU302865.1|+|0-681|ARO:3002730|QnrB15	1	681	0	0	0	0	0	0
gb|U72743.1|+|385-1018|ARO:3002526|AAC(2')-Id	1	633	0	0	0	0	0	0
gb|DQ445683.1|+|0-825|ARO:3001625|OXA-89	1	825	0	0	0	0	0	0
gb|EU547446.1|+|0-825|ARO:3001652|OXA-131	1	825	0	0	0	0	0	0
gb|HQ322612.1|+|0-1140|ARO:3002135|DHA-6	1	1140	0	0	0	0	0	0
gb|LC037981.1|+|0-801|ARO:3003610|OXA-454	1	801	0	0	0	0	0	0
gb|AF137361.1|+|63-852|ARO:3002605|aadA5	1	789	0	0	0	0	0	0
gb|AJ277414.1|+|0-861|ARO:3000952|TEM-85	1	861	0	0	0	0	0	0
gb|AF180958.1|+|0-1131|ARO:3001817|ACC-3	1	1131	0	0	0	0	0	0
gb|AM849805.1|+|262-1123|ARO:3000886|TEM-15	1	861	0	0	0	0	0	0
gb|Y17714.1|+|146-1016|ARO:3002399|OXY-2-4	1	870	0	0	0	0	0	0
gb|HQ203032.1|+|0-345|ARO:3000245|RbpA	1	345	0	0	0	0	0	0
gb|AF318077.1|+|1147-1888|ARO:3002198|IMP-7	1	741	0	0	0	0	0	0
gb|U60294.1|+|0-765|ARO:3003099|cphA2	1	765	0	0	0	0	0	0
gb|AB302939.1|+|8-869|ARO:3001115|SHV-60	1	861	0	0	0	0	0	0
gb|GQ390807.1|+|0-813|ARO:3001172|SHV-125	1	813	0	0	0	0	0	0
gb|GU208678.1|+|0-864|ARO:3002344|GES-15	1	864	0	0	0	0	0	0
gb|AY743434.1|+|46-1198|ARO:3002029|CMY-18	1	1152	0	0	0	0	0	0
gb|AF319779.2|+|32-833|ARO:3000604|Erm(35)	1	801	0	0	0	0	0	0
gb|AF294653.1|+|2749-4009|ARO:3002696|cmlA6	1	1260	0	0	0	0	0	0
gb|FR717535.1|+|0-861|ARO:3000910|TEM-40	1	861	0	0	0	0	0	0
gb|AF117743.1|+|0-780|ARO:3001077|SHV-19	1	780	0	0	0	0	0	0
gb|AM176555.2|+|0-861|ARO:3001134|SHV-80	1	861	0	0	0	0	0	0
gb|HG423149.1|+|39-915|ARO:3001962|CTX-M-103	1	876	0	0	0	0	0	0
gb|AF409092.1|+|887-1754|ARO:3002246|CARB-7	1	867	0	0	0	0	0	0
gb|HM245380.1|+|27-759|ARO:3002268|IND-12	1	732	0	0	0	0	0	0
gb|FJ666069.1|+|0-1194|ARO:3002505|PDC-6	1	1194	0	0	0	0	0	0
gb|AM051149.1|+|0-861|ARO:3002427|OKP-A-10	1	861	0	0	0	0	0	0
gb|AF227204.1|+|73-934|ARO:3001084|SHV-26	1	861	0	0	0	0	0	0
gb|AJ632249.1|+|0-810|ARO:3001772|OXA-59	1	810	0	0	0	0	0	0
gb|LN515535.1|+|0-1146|ARO:3003173|MIR-17	1	1146	0	0	0	0	0	0
gb|KF944358.1|+|0-861|ARO:3001393|TEM-216	1	861	0	0	0	0	0	0
gb|KM087837.1|+|0-1146|ARO:3002123|CMY-112	1	1146	0	0	0	0	0	0
gb|GU186045.1|+|34-754|ARO:3002265|IND-9	1	720	0	0	0	0	0	0
gb|AY553333.1|+|113-854|ARO:3002206|IMP-15	1	741	0	0	0	0	0	0
gb|AF252623.2|+|0-876|ARO:3001876|CTX-M-13	1	876	0	0	0	0	0	0
gb|DQ909059.1|+|0-861|ARO:3001023|TEM-157	1	861	0	0	0	0	0	0
gb|AM982522.2|+|0-876|ARO:3001939|CTX-M-78	1	876	0	0	0	0	0	0
gb|HQ219726.1|+|385-805|ARO:3002873|FosB3	1	420	0	0	0	0	0	0
gb|S67449.1|+|0-1380|ARO:3000178|tet(K)	1	1380	0	0	0	0	0	0
gb|EU342351.1|+|172-1033|ARO:3001118|SHV-63	1	861	0	0	0	0	0	0
gb|EU408359.1|+|3791-4694|ARO:3002513|LRA-19	1	903	0	0	0	0	0	0
gb|JN596280.1|+|1918-2782|ARO:3002348|GES-19	1	864	0	0	0	0	0	0
gb|AB114632.1|+|655-1453|ARO:3002607|aadA7	1	798	0	0	0	0	0	0
gb|AF164577.1|+|0-861|ARO:3001072|SHV-13	1	861	0	0	0	0	0	0
gb|AM850912.2|+|0-861|ARO:3002469|LEN-22	1	861	0	0	0	0	0	0
gb|HQ637576.1|+|0-861|ARO:3001179|SHV-135	1	861	0	0	0	0	0	0
gb|JQ768046.1|+|7760-9440|ARO:3001313|facT	1	1680	0	0	0	0	0	0
gb|HQ386846.1|+|0-681|ARO:3002741|QnrB26	1	681	0	0	0	0	0	0
gb|AY082011.1|+|4936-5908|ARO:3002944|vanH_in_vanD_cl	1	972	0	0	0	0	0	0
gb|AY453161.1|+|500-1430|ARO:3000090|Bla1	1	930	0	0	0	0	0	0
gb|M63556.1|+|90-840|ARO:3000578|CcrA	1	750	0	0	0	0	0	0
gb|AJ250876.1|+|36-987|ARO:3000851|THIN-B	1	951	0	0	0	0	0	0
gb|D16171.1|+|382-1042|ARO:3002689|pp_cat	1	660	0	0	0	0	0	0
gb|AJ223604.1|+|3017-3650|ARO:3002678|Paer_catB6	1	633	0	0	0	0	0	0
gb|KM087841.1|+|0-1140|ARO:3002149|DHA-18	1	1140	0	0	0	0	0	0
gb|D37830.1|+|90-966|ARO:3001906|CTX-M-44	1	876	0	0	0	0	0	0
gb|AM941845.1|+|0-861|ARO:3001337|SHV-99	1	861	0	0	0	0	0	0
gb|JX050178.1|+|1-853|ARO:3001058|TEM-199	1	852	0	0	0	0	0	0
gb|EU850412.1|+|2269-3166|ARO:3002249|CARB-10	1	897	0	0	0	0	0	0
gb|AB753457.1|+|0-741|ARO:3002231|IMP-40	1	741	0	0	0	0	0	0
gb|AY077483.1|+|182-1055|ARO:3002392|OXY-1-4	1	873	0	0	0	0	0	0
gb|Z28968.1|+|0-885|ARO:3002379|SME-1	1	885	0	0	0	0	0	0
gb|AB028210.1|-|2710-3565|ARO:3002544|AAC(3)-Xa	1	855	0	0	0	0	0	0
gb|KJ207209.1|+|454-1600|ARO:3001847|ACT-27	1	1146	0	0	0	0	0	0
gb|JX173956.1|+|0-1152|ARO:3002190|MOX-8	1	1152	0	0	0	0	0	0
gb|D13210.1|+|231-1098|ARO:3002250|CARB-12	1	867	0	0	0	0	0	0
gb|AY263404.1|+|0-861|ARO:3001105|SHV-48	1	861	0	0	0	0	0	0
gb|AY130284.1|+|0-783|ARO:3000941|TEM-75	1	783	0	0	0	0	0	0
gb|AB280919.1|+|0-1146|ARO:3002048|CMY-37	1	1146	0	0	0	0	0	0
gb|AM941848.1|+|0-861|ARO:3001156|SHV-107	1	861	0	0	0	0	0	0
gb|AJ561197.2|+|1320-2142|ARO:3002839|lnuF	1	822	0	0	0	0	0	0
gb|EU515248.1|+|0-1149|ARO:3002186|MOX-3	1	1149	0	0	0	0	0	0
gb|GQ396303.1|+|0-927|ARO:3002368|PER-6	1	927	0	0	0	0	0	0
gb|X78117.1|+|141-1287|ARO:3001857|LAT-1	1	1146	0	0	0	0	0	0
gb|EU427302.2|+|1475-2618|ARO:3001829|ACT-4	1	1143	0	0	0	0	0	0
gb|JN596991.2|+|2280-3111|ARO:3001806|OXA-224	1	831	0	0	0	0	0	0
gb|KF976462.2|+|111558-112122|ARO:3003011|dfrA10	1	564	0	0	0	0	0	0
gb|AY261375.1|+|0-765|ARO:3003104|cphA8	1	765	0	0	0	0	0	0
gb|EU259884.2|-|6411-7311|ARO:3002374|VEB-6	1	900	0	0	0	0	0	0
gb|Y00459.1|+|2824-3748|ARO:3002657|APH(6)-Ia	1	924	0	0	0	0	0	0
gb|GQ402541.1|+|0-1146|ARO:3002060|CMY-49	1	1146	0	0	0	0	0	0
gb|JF268688.1|-|5407-6232|ARO:3001809|OXA-209	1	825	0	0	0	0	0	0
gb|AY130287.1|+|1-823|ARO:3002472|LEN-4	1	822	0	0	0	0	0	0
gb|KF564648.1|+|0-1146|ARO:3002120|CMY-108	1	1146	0	0	0	0	0	0
gb|JX440355.1|+|751-1897|ARO:3001834|ACT-12	1	1146	0	0	0	0	0	0
gb|AF173226.1|+|2558-3755|ARO:3003051|smeA	1	1197	0	0	0	0	0	0
gb|HQ449669.1|+|0-657|ARO:3002708|QnrA2	1	657	0	0	0	0	0	0
gb|KM433672.1|+|0-822|ARO:3003161|OXA-423	1	822	0	0	0	0	0	0
gb|AY584237.1|+|123-1008|ARO:3002381|SME-3	1	885	0	0	0	0	0	0
gb|KC580653.1|+|0-645|ARO:3002776|QnrB64	1	645	0	0	0	0	0	0
gb|JQ407409.1|+|1168-1909|ARO:3002219|IMP-28	1	741	0	0	0	0	0	0
gb|JQ734687.1|+|0-813|ARO:3002354|NDM-3	1	813	0	0	0	0	0	0
gb|FN546177.1|+|0-1146|ARO:3002056|CMY-45	1	1146	0	0	0	0	0	0
gb|AY008291.1|+|0-768|ARO:3001427|OXA-33	1	768	0	0	0	0	0	0
gb|AF099140.1|+|136-1363|ARO:3002826|EreA2	1	1227	0	0	0	0	0	0
gb|AF242872.1|+|3579-4224|ARO:3002844|vatE	1	645	0	0	0	0	0	0
gb|DQ322460.1|+|15-876|ARO:3001139|SHV-85	1	861	0	0	0	0	0	0
gb|JN676230.2|+|1549-2350|ARO:3002302|VIM-32	1	801	0	0	0	0	0	0
gb|HQ875573.1|+|0-741|ARO:3002229|IMP-38	1	741	0	0	0	0	0	0
gb|EF136377.1|+|0-861|ARO:3001026|TEM-160	1	861	0	0	0	0	0	0
gb|AE006468.2|+|1707351-1707789|ARO:3002571|AAC(6')-Iaa	1	438	0	0	0	0	0	0
gb|AY289548.1|+|0-861|ARO:3001108|SHV-51	1	861	0	0	0	0	0	0
gb|FJ919776.1|+|208-1069|ARO:3001034|TEM-168	1	861	0	0	0	0	0	0
gb|AJ866988.1|+|0-861|ARO:3000994|TEM-130	1	861	0	0	0	0	0	0
gb|DQ491200.1|+|0-825|ARO:3001437|OXA-67	1	825	0	0	0	0	0	0
gb|AF427127.1|+|208-1069|ARO:3000948|TEM-81	1	861	0	0	0	0	0	0
gb|HE963770.1|+|0-825|ARO:3001674|OXA-249	1	825	0	0	0	0	0	0
gb|JQ341060.1|-|881-1742|ARO:3001344|SHV-143	1	861	0	0	0	0	0	0
gb|NG_049964.1|+|0-927|ARO:3002367|PER-5	1	927	0	0	0	0	0	0
gb|AJ781421.1|+|0-1146|ARO:3002027|CMY-16	1	1146	0	0	0	0	0	0
gb|KM401566.1|-|1211-2033|ARO:3003117|OXA-421	1	822	0	0	0	0	0	0
gb|AF326355.1|+|0-864|ARO:3002331|GES-2	1	864	0	0	0	0	0	0
gb|EU274581.1|+|0-861|ARO:3001153|SHV-104	1	861	0	0	0	0	0	0
gb|AF047479.2|+|1295-2087|ARO:3002603|aadA3	1	792	0	0	0	0	0	0
gb|KJ476816.1|+|79-925|ARO:3000861|rmtC	1	846	0	0	0	0	0	0
gb|JX440354.1|+|756-1902|ARO:3001836|ACT-14	1	1146	0	0	0	0	0	0
gb|BX571965.1|-|2150965-2152165|ARO:3002982|amrA	1	1200	0	0	0	0	0	0
gb|DQ256079.1|+|0-1146|ARO:3002033|CMY-22	1	1146	0	0	0	0	0	0
gb|AIIS01000002.1|-|233812-234307|ARO:3002875|dfrE	1	495	0	0	0	0	0	0
gb|HE650138.1|+|2186-2918|ARO:3003205|Erm(43)	1	732	0	0	0	0	0	0
gb|M22126.1|+|372-1164|ARO:3002650|APH(3')-Vb	1	792	0	0	0	0	0	0
gb|AF242872.1|+|2131-2878|ARO:3000375|ErmB	1	747	0	0	0	0	0	0
gb|AF173226.1|-|351-1041|ARO:3003066|smeR	1	690	0	0	0	0	0	0
gb|AY862132.1|+|0-825|ARO:3001645|OXA-78	1	825	0	0	0	0	0	0
gb|AY566250.1|+|391-1555|ARO:3000391|norA	1	1164	0	0	0	0	0	0
gb|JN051143.1|+|0-861|ARO:3001182|SHV-140	1	861	0	0	0	0	0	0
gb|DQ365886.1|+|0-801|ARO:3002283|VIM-13	1	801	0	0	0	0	0	0
gb|LN515533.1|+|0-867|ARO:3003154|SHV-187	1	867	0	0	0	0	0	0
gb|AF128627.1|+|0-906|ARO:3000816|mtrA	1	906	0	0	0	0	0	0
gb|AM850922.2|+|24-885|ARO:3002453|OKP-B-20	1	861	0	0	0	0	0	0
gb|AY712687.1|+|0-831|ARO:3002628|aad(6)	1	831	0	0	0	0	0	0
gb|AB205197.1|+|3-876|ARO:3001924|CTX-M-63	1	873	0	0	0	0	0	0
gb|EU136183.1|+|0-681|ARO:3002731|QnrB16	1	681	0	0	0	0	0	0
gb|KF992028.1|+|761-1907|ARO:3001839|ACT-18	1	1146	0	0	0	0	0	0
gb|AE016877.1|+|1972251-1972668|ARO:3000172|FosB	1	417	0	0	0	0	0	0
gb|HQ111474.1|+|1056-1857|ARO:3001475|OXA-183	1	801	0	0	0	0	0	0
gb|JF800667.1|+|657-1458|ARO:3001483|OXA-205	1	801	0	0	0	0	0	0
gb|HQ877615.1|+|0-861|ARO:3001159|SHV-110	1	861	0	0	0	0	0	0
gb|DQ519086.1|+|1198-2023|ARO:3001627|OXA-91	1	825	0	0	0	0	0	0
gb|DQ902344.1|+|2716-3517|ARO:3001412|OXA-17	1	801	0	0	0	0	0	0
gb|EF614235.1|+|2246-2801|ARO:3002586|AAC(6')-32	1	555	0	0	0	0	0	0
gb|GQ390805.1|+|0-813|ARO:3001170|SHV-123	1	813	0	0	0	0	0	0
gb|EF526508.1|+|0-645|ARO:3002723|QnrB9	1	645	0	0	0	0	0	0
gb|X07848.1|+|271-913|ARO:3002685|catIII	1	642	0	0	0	0	0	0
gb|EF125013.1|+|0-1146|ARO:3001823|ACT-3	1	1146	0	0	0	0	0	0
gb|DQ278190.1|+|0-474|ARO:3002861|dfrA5	1	474	0	0	0	0	0	0
gb|KC202804.1|+|3874-4531|ARO:3002803|QnrVC6	1	657	0	0	0	0	0	0
gb|GQ351345.1|+|0-1146|ARO:3002086|CMY-73	1	1146	0	0	0	0	0	0
gb|AJ557142.1|+|0-876|ARO:3001894|CTX-M-32	1	876	0	0	0	0	0	0
gb|JX440357.1|+|135-780|ARO:3002765|QnrB50	1	645	0	0	0	0	0	0
gb|AY740681.1|+|7102-8029|ARO:3002365|PER-3	1	927	0	0	0	0	0	0
gb|HM439641.1|+|0-645|ARO:3002742|QnrB27	1	645	0	0	0	0	0	0
gb|HQ832678.1|+|0-1146|ARO:3002077|CMY-64	1	1146	0	0	0	0	0	0
gb|KF305673.1|+|17-1163|ARO:3002070|CMY-99	1	1146	0	0	0	0	0	0
gb|AB498758.1|+|3738-5762|ARO:3003440|mecB	1	2025	0	0	0	0	0	0
gb|AF509241.1|+|0-828|ARO:3001419|OXA-24	1	828	0	0	0	0	0	0
gb|X98102.1|+|73-934|ARO:3001061|SHV-2A	1	861	0	0	0	0	0	0
gb|AM412777.1|+|117-918|ARO:3001439|OXA-101	1	801	0	0	0	0	0	0
gb|AF117747.1|+|0-780|ARO:3001081|SHV-23	1	780	0	0	0	0	0	0
gb|EU408346.1|-|4825-5713|ARO:3002482|LRA-1	1	888	0	0	0	0	0	0
gb|EU886977.1|+|543-1110|ARO:3002575|AAC(6')-Iai	1	567	0	0	0	0	0	0
gb|DQ328802.1|+|0-861|ARO:3001140|SHV-86	1	861	0	0	0	0	0	0
gb|FJ214367.1|+|0-876|ARO:3001945|CTX-M-84	1	876	0	0	0	0	0	0
gb|AY227051.1|+|0-765|ARO:3003101|cphA5	1	765	0	0	0	0	0	0
gb|AY029068.1|+|0-876|ARO:3001879|CTX-M-16	1	876	0	0	0	0	0	0
gb|EU917444.1|+|1716-2382|ARO:3002787|QnrC	1	666	0	0	0	0	0	0
gb|AJ854182.1|+|0-801|ARO:3001798|OXA-74	1	801	0	0	0	0	0	0
gb|KF481967.1|+|0-885|ARO:3002382|SME-4	1	885	0	0	0	0	0	0
gb|AY623658.2|+|12449-13472|ARO:3000594|ErmR	1	1023	0	0	0	0	0	0
gb|AM931008.1|+|0-1146|ARO:3002049|CMY-38	1	1146	0	0	0	0	0	0
gb|JN935136.1|+|0-861|ARO:3001054|TEM-194	1	861	0	0	0	0	0	0
gb|AF337947.1|+|271-1171|ARO:3002635|APH(2'')-IIa	1	900	0	0	0	0	0	0
gb|KJ461948.1|+|3-876|ARO:3002009|CTX-M-152	1	873	0	0	0	0	0	0
gb|FJ872411.1|+|39735-40794|ARO:3002907|vanE	1	1059	0	0	0	0	0	0
gb|KF460532.1|+|0-831|ARO:3001549|OXA-362	1	831	0	0	0	0	0	0
gb|AJ272109.1|+|0-888|ARO:3000582|L1_BLA	1	888	0	0	0	0	0	0
gb|KM211509.1|+|0-876|ARO:3003164|CTX-M-156	1	876	0	0	0	0	0	0
gb|AF547625.1|+|0-861|ARO:3001103|SHV-45	1	861	0	0	0	0	0	0
gb|U01945.1|+|373-916|ARO:3002897|SAT-4	1	543	0	0	0	0	0	0
gb|AY264780.2|-|1824-3006|ARO:3000569|tet(41)	1	1182	0	0	0	0	0	0
gb|KM659858.1|+|401-1154|ARO:3003194|GIM-2	1	753	0	0	0	0	0	0
gb|CP033607.1|+|310893-312888|ARO:3002882|lmrD	1	1995	0	0	0	0	0	0
gb|HM570035.1|+|0-825|ARO:3001473|OXA-179	1	825	0	0	0	0	0	0
gb|FR772051.1|+|8740-10315|ARO:3002833|vgaE	1	1575	0	0	0	0	0	0
gb|FN813245.1|+|1911-2787|ARO:3001955|CTX-M-95	1	876	0	0	0	0	0	0
gb|JX121121.1|+|0-858|ARO:3001193|SHV-154	1	858	0	0	0	0	0	0
gb|HQ877606.1|+|0-861|ARO:3001056|TEM-197	1	861	0	0	0	0	0	0
gb|AJ550807.1|+|2242-2983|ARO:3002204|IMP-13	1	741	0	0	0	0	0	0
gb|FJ815436.1|+|195-1071|ARO:3001932|CTX-M-71	1	876	0	0	0	0	0	0
gb|DQ268764.2|+|5891-6767|ARO:3001915|CTX-M-53	1	876	0	0	0	0	0	0
gb|M55620.1|+|0-660|ARO:3002687|catQ	1	660	0	0	0	0	0	0
gb|M28303.1|+|242-1187|ARO:3003564|EXO-1	1	945	0	0	0	0	0	0
gb|AF155139.2|+|6976-7648|ARO:3002952|vanX_in_vanF_cl	1	672	0	0	0	0	0	0
gb|AF162694.1|+|5192-5888|ARO:3002922|vanR_in_vanC_cl	1	696	0	0	0	0	0	0
gb|AF441286.1|+|224-965|ARO:3000843|MUS-1	1	741	0	0	0	0	0	0
gb|AY082011.1|+|6937-7546|ARO:3003070|vanX_in_vanD_cl	1	609	0	0	0	0	0	0
gb|AB639410.1|+|0-1404|ARO:3003039|OprA	1	1404	0	0	0	0	0	0
gb|FJ872411.1|+|44192-45266|ARO:3002935|vanS_in_vanE_cl	1	1074	0	0	0	0	0	0
gb|JQ733575.1|+|1027-2173|ARO:3002091|CMY-78	1	1146	0	0	0	0	0	0
gb|JX259318.1|+|0-681|ARO:3002770|QnrB57	1	681	0	0	0	0	0	0
gb|GQ152602.1|+|0-1152|ARO:3002189|MOX-7	1	1152	0	0	0	0	0	0
gb|KJ155695.1|+|0-1146|ARO:3002122|CMY-111	1	1146	0	0	0	0	0	0
gb|AM087453.1|+|25-856|ARO:3001138|SHV-84	1	831	0	0	0	0	0	0
gb|KM087864.1|+|0-1146|ARO:3002179|MIR-14	1	1146	0	0	0	0	0	0
gb|HQ998857.1|+|0-825|ARO:3001664|OXA-203	1	825	0	0	0	0	0	0
gb|AP006627.1|+|1162417-1163470|ARO:3002816|clbC	1	1053	0	0	0	0	0	0
gb|DQ013287.1|+|0-861|ARO:3001124|SHV-70	1	861	0	0	0	0	0	0
gb|KF515536.1|+|0-1146|ARO:3001828|ACT-23	1	1146	0	0	0	0	0	0
gb|DQ072853.1|+|0-861|ARO:3001003|TEM-139	1	861	0	0	0	0	0	0
gb|DQ125241.2|+|6832-7708|ARO:3001865|CTX-M-2	1	876	0	0	0	0	0	0
gb|KM087847.1|+|0-1140|ARO:3002152|DHA-21	1	1140	0	0	0	0	0	0
gb|AJ555823.2|+|0-1146|ARO:3002026|CMY-15	1	1146	0	0	0	0	0	0
gb|X55353.1|+|278-713|ARO:3002553|AAC(6')-If	1	435	0	0	0	0	0	0
gb|AB196988.1|+|0-741|ARO:3002211|IMP-20	1	741	0	0	0	0	0	0
gb|DQ212986.1|+|7787-9926|ARO:3002972|vanT_in_vanG_cl	1	2139	0	0	0	0	0	0
gb|DQ212986.1|+|2258-2966|ARO:3002926|vanR_in_vanG_cl	1	708	0	0	0	0	0	0
gb|L09756.1|+|0-1926|ARO:3000192|tet(S)	1	1926	0	0	0	0	0	0
gb|Z54241.1|+|529-1051|ARO:3002559|AAC(6')-Ip	1	522	0	0	0	0	0	0
gb|EF373972.1|+|0-861|ARO:3001147|SHV-95	1	861	0	0	0	0	0	0
gb|AY130282.1|+|0-762|ARO:3000980|TEM-117	1	762	0	0	0	0	0	0
gb|EF426798.1|+|0-876|ARO:3001940|CTX-M-79	1	876	0	0	0	0	0	0
gb|AY123251.1|+|2950-3505|ARO:3002594|AAC(6')-IIa	1	555	0	0	0	0	0	0
gb|AM051153.1|+|0-861|ARO:3002437|OKP-B-4	1	861	0	0	0	0	0	0
gb|HE614014.2|+|0-825|ARO:3001503|OXA-258	1	825	0	0	0	0	0	0
gb|KF986256.1|-|40-865|ARO:3001561|OXA-375	1	825	0	0	0	0	0	0
gb|AY178993.1|+|574-1471|ARO:3002247|CARB-8	1	897	0	0	0	0	0	0
gb|AM850919.2|+|24-885|ARO:3002450|OKP-B-17	1	861	0	0	0	0	0	0
gb|AJ133121.1|+|649-1810|ARO:3001815|ACC-1	1	1161	0	0	0	0	0	0
gb|JQ727668.1|+|0-375|ARO:3000823|ramA	1	375	0	0	0	0	0	0
gb|AF347054.1|+|208-1069|ARO:3000947|TEM-80	1	861	0	0	0	0	0	0
gb|JN714480.1|+|1039-2185|ARO:3002081|CMY-68	1	1146	0	0	0	0	0	0
gb|KF513179.1|+|0-861|ARO:3001388|TEM-211	1	861	0	0	0	0	0	0
gb|DQ151889.1|+|0-657|ARO:3002712|QnrA6	1	657	0	0	0	0	0	0
gb|AF031328.1|+|0-441|ARO:3002564|AAC(6')-It	1	441	0	0	0	0	0	0
gb|U95364.1|+|5-881|ARO:3001868|CTX-M-5	1	876	0	0	0	0	0	0
gb|JQ028729.1|+|0-864|ARO:3002347|GES-18	1	864	0	0	0	0	0	0
gb|AY288523.1|+|0-825|ARO:3001671|OXA-49	1	825	0	0	0	0	0	0
gb|AY768531.1|+|0-1179|ARO:3000533|macA	1	1179	0	0	0	0	0	0
gb|X74325.1|+|645-1908|ARO:3002656|APH(4)-Ib	1	1263	0	0	0	0	0	0
gb|DQ677333.1|+|0-780|ARO:3002621|aadA24	1	780	0	0	0	0	0	0
gb|KC580656.1|+|0-645|ARO:3002779|QnrB67	1	645	0	0	0	0	0	0
gb|AM850908.2|+|0-861|ARO:3002465|LEN-18	1	861	0	0	0	0	0	0
gb|AF535128.1|+|0-861|ARO:3001098|SHV-40	1	861	0	0	0	0	0	0
gb|AF350424.1|+|0-771|ARO:3001428|OXA-34	1	771	0	0	0	0	0	0
gb|FJ907381.1|+|0-876|ARO:3001950|CTX-M-90	1	876	0	0	0	0	0	0
gb|KF057034.1|+|0-825|ARO:3001688|OXA-317	1	825	0	0	0	0	0	0
gb|EF622224.1|+|0-1146|ARO:3002042|CMY-31	1	1146	0	0	0	0	0	0
gb|DQ075245.1|+|217-1078|ARO:3001006|TEM-143	1	861	0	0	0	0	0	0
gb|KF297582.1|+|0-822|ARO:3001540|OXA-353	1	822	0	0	0	0	0	0
gb|JF273491.1|+|745-1885|ARO:3002138|DHA-5	1	1140	0	0	0	0	0	0
gb|AJ634602.1|-|7839-8700|ARO:3000999|TEM-135	1	861	0	0	0	0	0	0
gb|AJ295344.1|+|0-1173|ARO:3002519|OCH-6	1	1173	0	0	0	0	0	0
gb|KJ207206.1|+|751-1897|ARO:3001848|ACT-28	1	1146	0	0	0	0	0	0
gb|AY487229.1|+|2152-2893|ARO:3000602|Erm(39)	1	741	0	0	0	0	0	0
gb|M37839.2|+|927-2073|ARO:3002166|MIR-1	1	1146	0	0	0	0	0	0
gb|AB917040.2|+|736-1135|ARO:3003207|FosK	1	399	0	0	0	0	0	0
gb|HQ285243.1|+|0-1146|ARO:3002068|CMY-57	1	1146	0	0	0	0	0	0
gb|AB372881.1|+|8-869|ARO:3001160|SHV-111	1	861	0	0	0	0	0	0
gb|EU358785.1|+|720-1521|ARO:3001803|OXA-142	1	801	0	0	0	0	0	0
gb|DQ303921.2|+|3-648|ARO:3002718|QnrB4	1	645	0	0	0	0	0	0
gb|AF535127.1|+|208-1069|ARO:3000978|TEM-115	1	861	0	0	0	0	0	0
gb|AB765395.1|+|0-1143|ARO:3002993|AQU-1	1	1143	0	0	0	0	0	0
gb|AB753458.1|+|0-738|ARO:3002232|IMP-41	1	738	0	0	0	0	0	0
gb|D14532.1|+|1038-1974|ARO:3001306|ErmW	1	936	0	0	0	0	0	0
gb|AY762325.1|+|115-937|ARO:3001785|OXA-73	1	822	0	0	0	0	0	0
gb|KM087842.1|+|0-822|ARO:3001584|OXA-398	1	822	0	0	0	0	0	0
gb|JQ422054.1|+|100-931|ARO:3001693|OXA-230	1	831	0	0	0	0	0	0
gb|U97042.1|+|0-1218|ARO:3003009|ceoA	1	1218	0	0	0	0	0	0
gb|AJ000283.1|+|619-1849|ARO:3000343|tap	1	1230	0	0	0	0	0	0
gb|FR848831.1|+|0-861|ARO:3001375|TEM-184	1	861	0	0	0	0	0	0
gb|AB777501.1|+|1398-2136|ARO:3002235|IMP-44	1	738	0	0	0	0	0	0
gb|AF495873.1|+|0-861|ARO:3000964|TEM-101	1	861	0	0	0	0	0	0
gb|AJ277535.1|+|0-1149|ARO:3002158|FOX-4	1	1149	0	0	0	0	0	0
gb|AM176548.2|+|16-874|ARO:3001127|SHV-73	1	858	0	0	0	0	0	0
gb|AJ488302.1|+|0-810|ARO:3001769|OXA-42	1	810	0	0	0	0	0	0
gb|EF576988.1|+|239-1115|ARO:3001927|CTX-M-66	1	876	0	0	0	0	0	0
gb|JQ820240.2|+|590-1421|ARO:3001676|OXA-235	1	831	0	0	0	0	0	0
gb|D85892.1|+|1158-2067|ARO:3000318|mphB	1	909	0	0	0	0	0	0
gb|JX121118.1|+|0-858|ARO:3001190|SHV-151	1	858	0	0	0	0	0	0
gb|KJ865754.1|+|0-828|ARO:3001606|OXA-415	1	828	0	0	0	0	0	0
gb|AF219135.2|+|0-729|ARO:3002260|IND-4	1	729	0	0	0	0	0	0
gb|L07778.1|+|0-660|ARO:3002840|vatA	1	660	0	0	0	0	0	0
gb|AB901141.1|+|0-864|ARO:3002353|GES-24	1	864	0	0	0	0	0	0
gb|EF540343.1|+|214-985|ARO:3002623|ANT(4')-Ia	1	771	0	0	0	0	0	0
gb|D89862.1|+|111-981|ARO:3001907|CTX-M-45	1	870	0	0	0	0	0	0
gb|AF072684.2|+|117-993|ARO:3001075|SHV-16	1	876	0	0	0	0	0	0
gb|AF104441.1|+|193-1054|ARO:3000922|TEM-53	1	861	0	0	0	0	0	0
gb|KF421162.1|+|0-822|ARO:3001546|OXA-359	1	822	0	0	0	0	0	0
gb|AF299299.1|+|0-861|ARO:3001086|SHV-28	1	861	0	0	0	0	0	0
gb|KF048909.1|+|0-825|ARO:3001526|OXA-338	1	825	0	0	0	0	0	0
gb|AF015087.1|+|435-1611|ARO:3002702|cmrA	1	1176	0	0	0	0	0	0
gb|EF192154.1|+|0-741|ARO:3002215|IMP-24	1	741	0	0	0	0	0	0
gb|KF526116.1|+|0-1146|ARO:3002115|CMY-103	1	1146	0	0	0	0	0	0
gb|HM990671.1|+|5192-6671|ARO:3003112|lsaC	1	1479	0	0	0	0	0	0
gb|JN596991.1|+|482-1223|ARO:3002209|IMP-18	1	741	0	0	0	0	0	0
gb|AB781687.1|+|0-825|ARO:3001682|OXA-254	1	825	0	0	0	0	0	0
gb|AJ313523.1|+|162-894|ARO:3000599|Erm(33)	1	732	0	0	0	0	0	0
gb|JX121115.1|+|0-858|ARO:3001187|SHV-148	1	858	0	0	0	0	0	0
gb|KF478993.1|+|1539-2580|ARO:3002913|vanO	1	1041	0	0	0	0	0	0
gb|AF488377.1|+|62-938|ARO:3001885|CTX-M-23	1	876	0	0	0	0	0	0
gb|KF992025.1|+|1026-2172|ARO:3002106|CMY-93	1	1146	0	0	0	0	0	0
gb|KF203100.1|+|0-822|ARO:3001514|OXA-326	1	822	0	0	0	0	0	0
gb|AF155139.1|+|5939-6971|ARO:3002908|vanF	1	1032	0	0	0	0	0	0
gb|JN173057.1|+|2306-2951|ARO:3002750|QnrB35	1	645	0	0	0	0	0	0
gb|KF297580.1|+|0-822|ARO:3001538|OXA-351	1	822	0	0	0	0	0	0
gb|EU675686.2|+|3196-4042|ARO:3002616|aadA16	1	846	0	0	0	0	0	0
gb|JF703135.1|+|0-813|ARO:3000590|NDM-2	1	813	0	0	0	0	0	0
gb|EF102240.1|-|11722-12565|ARO:3001647|OXA-97	1	843	0	0	0	0	0	0
gb|AY445080.1|+|0-801|ARO:3001795|OXA-56	1	801	0	0	0	0	0	0
gb|AY635904.1|+|0-801|ARO:3002284|VIM-14	1	801	0	0	0	0	0	0
gb|FJ755840.1|+|0-861|ARO:3002433|OKP-A-16	1	861	0	0	0	0	0	0
gb|KJ020573.1|+|274-1150|ARO:3002002|CTX-M-144	1	876	0	0	0	0	0	0
gb|KJ911020.1|+|111-987|ARO:3001975|CTX-M-115	1	876	0	0	0	0	0	0
gb|AY368236.1|+|0-861|ARO:3000989|TEM-127	1	861	0	0	0	0	0	0
gb|JX042489.1|+|141-1002|ARO:3000890|TEM-19	1	861	0	0	0	0	0	0
gb|AY758206.1|+|2743-3589|ARO:3002611|aadA11	1	846	0	0	0	0	0	0
gb|HQ913565.1|+|0-870|ARO:3001966|CTX-M-106	1	870	0	0	0	0	0	0
gb|KF730651.1|+|0-657|ARO:3002796|QnrS7	1	657	0	0	0	0	0	0
gb|JX121126.1|+|0-858|ARO:3001198|SHV-159	1	858	0	0	0	0	0	0
gb|HM113563.1|+|0-825|ARO:3001661|OXA-177	1	825	0	0	0	0	0	0
gb|AM051143.1|+|0-861|ARO:3002422|OKP-A-5	1	861	0	0	0	0	0	0
gb|AF305837.1|+|0-876|ARO:3001875|CTX-M-12	1	876	0	0	0	0	0	0
gb|FJ194494.1|+|171-996|ARO:3001779|OXA-146	1	825	0	0	0	0	0	0
gb|GQ244501.1|-|59-1619|ARO:3000573|tet(43)	1	1560	0	0	0	0	0	0
gb|L06156.2|+|263-800|ARO:3002523|AAC(2')-Ia	1	537	0	0	0	0	0	0
gb|M88143.1|+|367-1228|ARO:3000884|TEM-12	1	861	0	0	0	0	0	0
gb|JX982635.1|+|0-801|ARO:3002306|VIM-36	1	801	0	0	0	0	0	0
gb|KF203108.1|+|0-825|ARO:3001522|OXA-334	1	825	0	0	0	0	0	0
gb|Y10280.1|+|0-861|ARO:3000917|TEM-48	1	861	0	0	0	0	0	0
gb|KP071470.1|+|0-801|ARO:3003178|VIM-42	1	801	0	0	0	0	0	0
gb|FJ237366.1|+|40-1186|ARO:3001825|ACT-6	1	1146	0	0	0	0	0	0
gb|NG_050507.1|+|36-681|ARO:3002759|QnrB44	1	645	0	0	0	0	0	0
gb|EU274580.1|+|214-1075|ARO:3001030|TEM-164	1	861	0	0	0	0	0	0
gb|KM087848.1|+|0-1140|ARO:3002151|DHA-20	1	1140	0	0	0	0	0	0
gb|KM087854.1|+|0-1140|ARO:3002145|DHA-14	1	1140	0	0	0	0	0	0
gb|U35369.1|+|6004-6613|ARO:3002950|vanX_in_vanB_cl	1	609	0	0	0	0	0	0
gb|U05883.1|+|555-1458|ARO:3003559|cepA	1	903	0	0	0	0	0	0
gb|AY112998.1|+|196-961|ARO:3003093|cphA3	1	765	0	0	0	0	0	0
gb|CP014358.1|-|2161325-2162750|ARO:3001327|MdtK	1	1425	0	0	0	0	0	0
gb|KC004136.2|+|40-796|ARO:3000848|DIM-1	1	756	0	0	0	0	0	0
gb|AF155139.1|+|4978-5947|ARO:3002945|vanH_in_vanF_cl	1	969	0	0	0	0	0	0
gb|NG_052213.1|+|100-655|ARO:3002547|AAC(6')-Ib-cr1	1	555	0	0	0	0	0	0
gb|AL009126.3|-|339155-339749|ARO:3003059|tmrB	1	594	0	0	0	0	0	0
gb|AY027870.1|+|46-946|ARO:3002371|VEB-2	1	900	0	0	0	0	0	0
gb|KM087845.1|+|0-1146|ARO:3002130|CMY-119	1	1146	0	0	0	0	0	0
gb|AB014481.1|+|0-735|ARO:3002825|ErmY	1	735	0	0	0	0	0	0
gb|HG934764.1|+|0-864|ARO:3001351|SHV-183	1	864	0	0	0	0	0	0
gb|DQ279850.1|+|0-861|ARO:3001014|TEM-147	1	861	0	0	0	0	0	0
gb|JF812965.1|+|0-861|ARO:3001167|SHV-120	1	861	0	0	0	0	0	0
gb|AY136758.1|+|377-947|ARO:3002582|AAC(6')-Ib11	1	570	0	0	0	0	0	0
gb|HM488989.1|+|0-822|ARO:3001468|OXA-168	1	822	0	0	0	0	0	0
gb|HM015626.1|+|883-1540|ARO:3002800|QnrVC3	1	657	0	0	0	0	0	0
gb|EF650033.1|+|0-825|ARO:3001638|OXA-107	1	825	0	0	0	0	0	0
gb|AY436361.1|+|131-992|ARO:3000995|TEM-131	1	861	0	0	0	0	0	0
gb|KJ420612.1|+|1821-2622|ARO:3001409|OXA-14	1	801	0	0	0	0	0	0
gb|AY750912.1|+|0-825|ARO:3001618|OXA-70	1	825	0	0	0	0	0	0
gb|DQ303919.1|+|0-681|ARO:3002719|QnrB5	1	681	0	0	0	0	0	0
gb|EU419745.1|+|0-801|ARO:3002285|VIM-15	1	801	0	0	0	0	0	0
gb|DQ157752.1|+|797-1664|ARO:3002241|CARB-2	1	867	0	0	0	0	0	0
gb|FJ262599.1|+|0-1149|ARO:3002184|MOX-4	1	1149	0	0	0	0	0	0
gb|KF478993.1|+|2576-3185|ARO:3002954|vanX_in_vanO_cl	1	609	0	0	0	0	0	0
gb|FJ349556.1|+|3056-3758|ARO:3002961|vanY_in_vanM_cl	1	702	0	0	0	0	0	0
gb|AB039845.1|+|25-1945|ARO:3000186|tet(M)	1	1920	0	0	0	0	0	0
gb|AJ514254.1|+|0-1923|ARO:3000197|tet(36)	1	1923	0	0	0	0	0	0
gb|JX896165.1|+|0-876|ARO:3001992|CTX-M-134	1	876	0	0	0	0	0	0
gb|X65252.1|+|175-1036|ARO:3000880|TEM-8	1	861	0	0	0	0	0	0
gb|U82085.2|+|628-2287|ARO:3000118|vgaB	1	1659	0	0	0	0	0	0
gb|KP096411.1|+|0-864|ARO:3003181|GES-26	1	864	0	0	0	0	0	0
gb|X64523.1|-|476-1337|ARO:3000875|TEM-3	1	861	0	0	0	0	0	0
gb|AF031326.1|+|0-441|ARO:3002561|AAC(6')-Ir	1	441	0	0	0	0	0	0
gb|AY077482.1|+|161-1037|ARO:3002391|OXY-1-3	1	876	0	0	0	0	0	0
gb|DQ195535.2|+|0-1275|ARO:3000866|oleI	1	1275	0	0	0	0	0	0
gb|AY156923.1|+|0-876|ARO:3001889|CTX-M-27	1	876	0	0	0	0	0	0
gb|AL009126.1|+|1376516-1376855|ARO:3003063|ykkC	1	339	0	0	0	0	0	0
gb|X55640.1|+|111-972|ARO:3001064|SHV-5	1	861	0	0	0	0	0	0
gb|AY494718.1|+|0-864|ARO:3002335|GES-6	1	864	0	0	0	0	0	0
gb|AB699171.1|+|0-1143|ARO:3002100|CMY-87	1	1143	0	0	0	0	0	0
gb|AJ584700.2|+|33-582|ARO:3002589|AAC(6')-Iid	1	549	0	0	0	0	0	0
gb|DQ485530.1|+|0-657|ARO:3002791|QnrS2	1	657	0	0	0	0	0	0
gb|KF986255.1|+|16-841|ARO:3001560|OXA-374	1	825	0	0	0	0	0	0
gb|AJ318094.1|+|0-861|ARO:3000961|TEM-94	1	861	0	0	0	0	0	0
gb|HQ734812.1|+|0-825|ARO:3001666|OXA-201	1	825	0	0	0	0	0	0
gb|DQ408762.1|+|0-876|ARO:3001920|CTX-M-59	1	876	0	0	0	0	0	0
gb|FJ237369.1|+|0-1146|ARO:3001824|ACT-5	1	1146	0	0	0	0	0	0
gb|AJ884726.1|-|539-1325|ARO:3002614|aadA14	1	786	0	0	0	0	0	0
gb|AB587082.1|+|0-1188|ARO:3002069|CMY-59	1	1188	0	0	0	0	0	0
gb|AY949203.1|+|0-825|ARO:3001621|OXA-76	1	825	0	0	0	0	0	0
gb|GU015024.1|+|0-879|ARO:3001860|IMI-3	1	879	0	0	0	0	0	0
gb|EU269034.2|-|1479-2223|ARO:3002667|rmtD	1	744	0	0	0	0	0	0
gb|EU375515.1|+|0-825|ARO:3001648|OXA-128	1	825	0	0	0	0	0	0
gb|KF057029.1|+|0-825|ARO:3001683|OXA-312	1	825	0	0	0	0	0	0
gb|GQ870432.1|+|30-906|ARO:3001951|CTX-M-91	1	876	0	0	0	0	0	0
gb|GQ149244.1|+|0-873|ARO:3001936|CTX-M-75	1	873	0	0	0	0	0	0
gb|AB016934.1|+|7388-8381|ARO:3000449|FomB	1	993	0	0	0	0	0	0
gb|HQ342889.1|+|0-882|ARO:3002323|KPC-13	1	882	0	0	0	0	0	0
gb|JQ808129.1|+|1598-2378|ARO:3002666|rmtF	1	780	0	0	0	0	0	0
gb|CP000863.1|+|251961-252762|ARO:3001415|OXA-20	1	801	0	0	0	0	0	0
gb|AB083212.2|+|5481-6237|ARO:3000859|rmtA	1	756	0	0	0	0	0	0
gb|AY847148.1|+|8-884|ARO:3001933|CTX-M-72	1	876	0	0	0	0	0	0
gb|AB379831.1|+|0-681|ARO:3002735|QnrB20	1	681	0	0	0	0	0	0
gb|AY524988.1|+|0-801|ARO:3002279|VIM-9	1	801	0	0	0	0	0	0
gb|KJ173478.1|+|0-825|ARO:3001573|OXA-387	1	825	0	0	0	0	0	0
gb|KM555152.1|+|0-657|ARO:3003193|QnrVC7	1	657	0	0	0	0	0	0
gb|HM488986.1|+|0-822|ARO:3001465|OXA-165	1	822	0	0	0	0	0	0
gb|AF452105.1|+|0-840|ARO:3002478|LEN-15	1	840	0	0	0	0	0	0
gb|EF650035.1|+|0-825|ARO:3001640|OXA-109	1	825	0	0	0	0	0	0
gb|AF300454.1|+|0-801|ARO:3002273|VIM-3	1	801	0	0	0	0	0	0
gb|JQ711185.1|+|1027-2173|ARO:3002080|CMY-67	1	1146	0	0	0	0	0	0
gb|HE819401.1|+|0-1161|ARO:3001819|ACC-5	1	1161	0	0	0	0	0	0
gb|EU729727.1|+|0-882|ARO:3002317|KPC-7	1	882	0	0	0	0	0	0
gb|JF966749.1|+|157-1033|ARO:3001976|CTX-M-116	1	876	0	0	0	0	0	0
gb|AF427128.1|+|208-1069|ARO:3000949|TEM-82	1	861	0	0	0	0	0	0
gb|AY077485.2|+|183-1056|ARO:3002401|OXY-2-6	1	873	0	0	0	0	0	0
gb|EF016356.1|+|0-825|ARO:3001615|OXA-66	1	825	0	0	0	0	0	0
gb|KJ135346.1|+|14-839|ARO:3001575|OXA-389	1	825	0	0	0	0	0	0
gb|DQ836009.1|+|1309-2131|ARO:3002879|linG	1	822	0	0	0	0	0	0
gb|HQ425494.1|+|0-822|ARO:3001481|OXA-196	1	822	0	0	0	0	0	0
gb|KM087859.1|+|0-1146|ARO:3002176|MIR-11	1	1146	0	0	0	0	0	0
gb|CXPA01000063.1|+|153489-154350|ARO:3002457|LEN-7	1	861	0	0	0	0	0	0
gb|Y16785.1|+|0-1143|ARO:3002023|CMY-12	1	1143	0	0	0	0	0	0
gb|AY524276.3|+|0-1137|ARO:3002494|SRT-2	1	1137	0	0	0	0	0	0
gb|X55652.1|+|1123-1939|ARO:3002536|AAC(3)-IIIa	1	816	0	0	0	0	0	0
gb|GU199039.2|+|1205-2033|ARO:3001705|OXA-72	1	828	0	0	0	0	0	0
gb|EU019535.1|+|0-825|ARO:3001634|OXA-80	1	825	0	0	0	0	0	0
gb|KP050490.1|+|0-1140|ARO:3002141|DHA-10	1	1140	0	0	0	0	0	0
gb|JF274243.1|+|0-876|ARO:3001971|CTX-M-111	1	876	0	0	0	0	0	0
gb|AM850914.2|+|30-891|ARO:3002471|LEN-24	1	861	0	0	0	0	0	0
gb|AF188199.1|+|214-1075|ARO:3000936|TEM-70	1	861	0	0	0	0	0	0
gb|KM087858.1|+|0-1146|ARO:3002175|MIR-10	1	1146	0	0	0	0	0	0
gb|JQ348841.1|+|0-813|ARO:3002355|NDM-4	1	813	0	0	0	0	0	0
gb|AJ277415.1|+|0-861|ARO:3000953|TEM-86	1	861	0	0	0	0	0	0
gb|AJ584701.2|+|10-562|ARO:3002590|AAC(6')-Iih	1	552	0	0	0	0	0	0
gb|EU188842.1|+|0-828|ARO:3001609|OXA-114a	1	828	0	0	0	0	0	0
gb|GQ390809.1|+|0-813|ARO:3001174|SHV-127	1	813	0	0	0	0	0	0
gb|AF472622.2|+|52-1018|ARO:3003003|CfxA3	1	966	0	0	0	0	0	0
gb|AB926431.1|+|510-1323|ARO:3002362|NDM-12	1	813	0	0	0	0	0	0
gb|KF986260.1|+|20-845|ARO:3001565|OXA-379	1	825	0	0	0	0	0	0
gb|HE819402.1|+|0-1146|ARO:3001835|ACT-13	1	1146	0	0	0	0	0	0
gb|DQ211987.1|+|0-876|ARO:3001913|CTX-M-51	1	876	0	0	0	0	0	0
gb|KF711993.1|+|0-801|ARO:3001807|OXA-246	1	801	0	0	0	0	0	0
gb|KM087835.1|+|0-1146|ARO:3001852|ACT-32	1	1146	0	0	0	0	0	0
gb|KF526118.1|+|0-1146|ARO:3001842|ACT-21	1	1146	0	0	0	0	0	0
gb|AY033516.1|+|2835-3711|ARO:3001880|CTX-M-17	1	876	0	0	0	0	0	0
gb|AM051144.1|+|0-861|ARO:3002423|OKP-A-6	1	861	0	0	0	0	0	0
gb|AB894482.1|-|35038-35500|ARO:3003199|AAC(6')-Iak	1	462	0	0	0	0	0	0
gb|KC351754.1|+|157-1033|ARO:3001995|CTX-M-136	1	876	0	0	0	0	0	0
gb|AB119105.1|+|0-435|ARO:3002572|AAC(6')-Iad	1	435	0	0	0	0	0	0
gb|EU408352.1|-|35394-37224|ARO:3002484|LRA-13	1	1830	0	0	0	0	0	0
gb|FN812951.1|+|0-492|ARO:3002869|dfrK	1	492	0	0	0	0	0	0
gb|GQ202694.1|+|0-852|ARO:3002387|BEL-3	1	852	0	0	0	0	0	0
gb|HM046998.2|+|1039-2185|ARO:3002058|CMY-47	1	1146	0	0	0	0	0	0
gb|KC865667.1|+|183-1044|ARO:3001385|TEM-208	1	861	0	0	0	0	0	0
gb|KC895984.1|+|1081-1855|ARO:3002631|spd	1	774	0	0	0	0	0	0
gb|AF293345.1|+|0-861|ARO:3001085|SHV-27	1	861	0	0	0	0	0	0
gb|X03988.1|+|382-1642|ARO:3000363|EreB	1	1260	0	0	0	0	0	0
gb|X53527.1|+|0-819|ARO:3002638|APH(3'')-Ia	1	819	0	0	0	0	0	0
gb|FJ349556.1|+|4856-5888|ARO:3002911|vanM	1	1032	0	0	0	0	0	0
gb|EF394370.1|+|0-1146|ARO:3002045|CMY-34	1	1146	0	0	0	0	0	0
gb|AF301532.1|+|7-868|ARO:3001087|SHV-29	1	861	0	0	0	0	0	0
gb|KJ207207.1|+|479-1625|ARO:3001844|ACT-24	1	1146	0	0	0	0	0	0
gb|AY267213.1|+|0-876|ARO:3001891|CTX-M-29	1	876	0	0	0	0	0	0
gb|AM183304.1|+|208-1069|ARO:3001017|TEM-150	1	861	0	0	0	0	0	0
gb|JQ002629.1|+|113-854|ARO:3002223|IMP-32	1	741	0	0	0	0	0	0
gb|JX121127.1|+|0-861|ARO:3001199|SHV-160	1	861	0	0	0	0	0	0
gb|EF452177.1|+|0-495|ARO:3002838|lnuD	1	495	0	0	0	0	0	0
gb|DQ102702.1|+|0-876|ARO:3001905|CTX-M-43	1	876	0	0	0	0	0	0
gb|AF371964.1|+|118-919|ARO:3001768|OXA-118	1	801	0	0	0	0	0	0
gb|AE002098.2|-|1791966-1795170|ARO:3000811|mtrD	1	3204	0	0	0	0	0	0
gb|AF031332.1|+|0-441|ARO:3002568|AAC(6')-Ix	1	441	0	0	0	0	0	0
gb|HM439650.1|+|0-681|ARO:3002745|QnrB30	1	681	0	0	0	0	0	0
gb|AF090987.1|+|0-1185|ARO:3000561|tet(30)	1	1185	0	0	0	0	0	0
gb|AY825285.1|+|0-1353|ARO:3000565|tet(38)	1	1353	0	0	0	0	0	0
gb|AF121000.1|-|11879-13034|ARO:3000183|tet(Z)	1	1155	0	0	0	0	0	0
gb|AM941844.1|+|0-861|ARO:3001336|SHV-98	1	861	0	0	0	0	0	0
gb|KJ020574.1|+|244-1120|ARO:3002006|CTX-M-148	1	876	0	0	0	0	0	0
gb|AY288915.1|+|0-861|ARO:3001107|SHV-50	1	861	0	0	0	0	0	0
gb|AY598759.1|+|0-876|ARO:3001873|CTX-M-10	1	876	0	0	0	0	0	0
gb|KP050493.1|+|0-876|ARO:3003168|CTX-M-160	1	876	0	0	0	0	0	0
gb|FJ360884.1|+|213-1074|ARO:3001033|TEM-167	1	861	0	0	0	0	0	0
gb|AY227052.1|+|0-765|ARO:3003102|cphA6	1	765	0	0	0	0	0	0
gb|AF001493.1|+|0-432|ARO:3002846|arr-1	1	432	0	0	0	0	0	0
gb|AF190694.1|+|208-1069|ARO:3000942|TEM-76	1	861	0	0	0	0	0	0
gb|JN420336.1|-|1399-2230|ARO:3001396|OXA-1	1	831	0	0	0	0	0	0
gb|JX121122.1|+|0-858|ARO:3001194|SHV-155	1	858	0	0	0	0	0	0
gb|FJ807656.1|+|0-861|ARO:3001020|TEM-154	1	861	0	0	0	0	0	0
gb|AJ400619.1|+|33-834|ARO:3001424|OXA-29	1	801	0	0	0	0	0	0
gb|U50278.1|+|1263-2142|ARO:3001858|IMI-1	1	879	0	0	0	0	0	0
gb|AF155139.1|+|3396-4278|ARO:3002958|vanY_in_vanF_cl	1	882	0	0	0	0	0	0
gb|M97297.1|+|4649-5803|ARO:3002931|vanS_in_vanA_cl	1	1155	0	0	0	0	0	0
gb|AM778091.1|+|26-815|ARO:3002288|VIM-18	1	789	0	0	0	0	0	0
gb|JX258134.1|+|0-801|ARO:3002303|VIM-33	1	801	0	0	0	0	0	0
gb|FJ237368.1|+|0-1146|ARO:3001830|ACT-7	1	1146	0	0	0	0	0	0
gb|AF173226.1|+|3767-6917|ARO:3003052|smeB	1	3150	0	0	0	0	0	0
gb|AF516720.1|+|214-1075|ARO:3000968|TEM-105	1	861	0	0	0	0	0	0
gb|AY237830.1|+|0-831|ARO:3001781|OXA-47	1	831	0	0	0	0	0	0
gb|JN416112.1|+|0-861|ARO:3001050|TEM-190	1	861	0	0	0	0	0	0
gb|KJ510410.1|+|5740-6478|ARO:3002236|IMP-45	1	738	0	0	0	0	0	0
gb|FLES01000010.1|+|120291-121152|ARO:3002461|LEN-11	1	861	0	0	0	0	0	0
gb|EU220744.1|+|0-786|ARO:3001441|OXA-116	1	786	0	0	0	0	0	0
gb|KP050494.1|+|0-861|ARO:3003156|SHV-189	1	861	0	0	0	0	0	0
gb|AY259119.1|+|116-977|ARO:3001102|SHV-44	1	861	0	0	0	0	0	0
gb|DQ839391.1|+|38018-38255|ARO:3003021|dfrB2	1	237	0	0	0	0	0	0
gb|GQ853680.1|+|0-825|ARO:3001454|OXA-149	1	825	0	0	0	0	0	0
gb|AF468003.1|+|0-861|ARO:3000974|TEM-111	1	861	0	0	0	0	0	0
gb|L32599.1|+|1236-2439|ARO:3003006|blt	1	1203	0	0	0	0	0	0
gb|L29510.1|+|368-806|ARO:3002558|AAC(6')-Ik	1	438	0	0	0	0	0	0
gb|HQ734811.1|+|0-825|ARO:3001665|OXA-200	1	825	0	0	0	0	0	0
gb|AB908992.1|+|0-417|ARO:3003210|FosA4	1	417	0	0	0	0	0	0
gb|JX893517.1|+|0-786|ARO:3001791|OXA-247	1	786	0	0	0	0	0	0
gb|M97297.1|+|6979-8010|ARO:3000010|vanA	1	1032	0	0	0	0	0	0
gb|KC543497.1|-|457139-457877|ARO:3002200|IMP-9	1	738	0	0	0	0	0	0
gb|JQ926986.1|+|0-861|ARO:3001345|SHV-144	1	861	0	0	0	0	0	0
gb|U20270.1|+|124-985|ARO:3001066|SHV-7	1	861	0	0	0	0	0	0
gb|HF947514.1|+|0-825|ARO:3001504|OXA-309	1	825	0	0	0	0	0	0
gb|DQ831141.1|+|8921-9578|ARO:3002707|QnrA1	1	657	0	0	0	0	0	0
gb|AJ011291.1|+|0-1146|ARO:3002018|CMY-7	1	1146	0	0	0	0	0	0
gb|KJ207203.1|+|5-1151|ARO:3002095|CMY-82	1	1146	0	0	0	0	0	0
gb|KJ541681.1|+|19526-20000|ARO:3002854|dfrA1	1	474	0	0	0	0	0	0
gb|KJ415247.1|+|0-645|ARO:3002786|QnrB74	1	645	0	0	0	0	0	0
gb|AF140221.1|+|389-851|ARO:3002570|AAC(6')-Iz	1	462	0	0	0	0	0	0
gb|M57437.1|+|0-1647|ARO:3002827|tlrC	1	1647	0	0	0	0	0	0
gb|FJ214366.1|+|0-876|ARO:3001944|CTX-M-83	1	876	0	0	0	0	0	0
gb|KP050492.1|+|0-861|ARO:3001392|TEM-215	1	861	0	0	0	0	0	0
gb|X65253.1|+|175-1036|ARO:3000894|TEM-24	1	861	0	0	0	0	0	0
gb|HE963771.1|+|0-825|ARO:3001675|OXA-250	1	825	0	0	0	0	0	0
gb|JN254627.1|+|0-861|ARO:3001049|TEM-189	1	861	0	0	0	0	0	0
gb|FJ971899.1|+|30-906|ARO:3001949|CTX-M-89	1	876	0	0	0	0	0	0
gb|JF894248.1|+|0-741|ARO:3002218|IMP-27	1	741	0	0	0	0	0	0
gb|KF203109.1|+|0-822|ARO:3001523|OXA-335	1	822	0	0	0	0	0	0
gb|JX013655.1|+|0-861|ARO:3001185|SHV-145	1	861	0	0	0	0	0	0
gb|AM087411.1|+|1611-2457|ARO:3002606|aadA6	1	846	0	0	0	0	0	0
gb|JX017364.1|+|238-1114|ARO:3001988|CTX-M-129	1	876	0	0	0	0	0	0
gb|AB734055.1|+|376-1021|ARO:3002773|QnrB60	1	645	0	0	0	0	0	0
gb|KF705209.1|+|0-861|ARO:3001361|SHV-178	1	861	0	0	0	0	0	0
gb|EU177504.3|+|3052-3469|ARO:3000603|Erm(41)	1	417	0	0	0	0	0	0
gb|AY494945.1|+|1309-2449|ARO:3002134|DHA-3	1	1140	0	0	0	0	0	0
gb|KF900153.1|+|0-798|ARO:3001774|OXA-370	1	798	0	0	0	0	0	0
gb|AY649755.2|+|1640-2516|ARO:3001899|CTX-M-37	1	876	0	0	0	0	0	0
gb|JQ733573.1|+|1027-2173|ARO:3002089|CMY-76	1	1146	0	0	0	0	0	0
gb|JN861781.1|+|0-822|ARO:3001712|OXA-213	1	822	0	0	0	0	0	0
gb|JX121131.1|+|0-858|ARO:3001203|SHV-165	1	858	0	0	0	0	0	0
gb|HQ833652.1|+|235-1111|ARO:3001963|CTX-M-104	1	876	0	0	0	0	0	0
gb|EU547447.1|+|0-825|ARO:3001653|OXA-132	1	825	0	0	0	0	0	0
gb|AF180952.1|+|1564-2737|ARO:3001816|ACC-2	1	1173	0	0	0	0	0	0
gb|FJ405211.1|+|0-861|ARO:3000926|TEM-57	1	861	0	0	0	0	0	0
gb|DQ309276.1|+|0-825|ARO:3001624|OXA-84	1	825	0	0	0	0	0	0
gb|JQ733579.1|+|1027-2173|ARO:3002097|CMY-84	1	1146	0	0	0	0	0	0
gb|NG_050506.1|+|36-681|ARO:3002758|QnrB43	1	645	0	0	0	0	0	0
gb|AY327539.1|+|0-858|ARO:3000985|TEM-123	1	858	0	0	0	0	0	0
gb|M55427.1|+|273-1119|ARO:3002543|AAC(3)-IXa	1	846	0	0	0	0	0	0
gb|HM113559.1|+|0-825|ARO:3001657|OXA-173	1	825	0	0	0	0	0	0
gb|EF219134.3|+|2125-3001|ARO:3001923|CTX-M-62	1	876	0	0	0	0	0	0
gb|AF506748.1|+|38-899|ARO:3000971|TEM-108	1	861	0	0	0	0	0	0
gb|AY044436.1|+|1435-2311|ARO:3001878|CTX-M-15	1	876	0	0	0	0	0	0
gb|JX121130.1|+|0-858|ARO:3001202|SHV-163	1	858	0	0	0	0	0	0
gb|KC465200.1|+|0-882|ARO:3002327|KPC-17	1	882	0	0	0	0	0	0
gb|KJ934266.1|+|0-852|ARO:3003174|CARB-18	1	852	0	0	0	0	0	0
gb|AF047171.1|+|135-996|ARO:3000929|TEM-60	1	861	0	0	0	0	0	0
gb|KM588352.1|+|0-825|ARO:3003147|OXA-424	1	825	0	0	0	0	0	0
gb|GU186044.1|+|39-759|ARO:3002264|IND-8	1	720	0	0	0	0	0	0
gb|AY139603.1|+|106-898|ARO:3002608|aadA8	1	792	0	0	0	0	0	0
gb|HQ418999.2|+|0-681|ARO:3002746|QnrB31	1	681	0	0	0	0	0	0
gb|AY077488.2|+|161-1031|ARO:3002398|OXY-2-3	1	870	0	0	0	0	0	0
gb|KF203096.1|+|0-822|ARO:3001510|OXA-322	1	822	0	0	0	0	0	0
gb|AJ631966.1|+|0-810|ARO:3001771|OXA-57	1	810	0	0	0	0	0	0
gb|KC741443.1|+|0-645|ARO:3002784|QnrB72	1	645	0	0	0	0	0	0
gb|KF203105.1|+|0-822|ARO:3001519|OXA-331	1	822	0	0	0	0	0	0
gb|KF534911.1|+|39-513|ARO:3003013|dfrA15	1	474	0	0	0	0	0	0
gb|DQ336355.1|+|602-1367|ARO:3002640|APH(3'')-Ic	1	765	0	0	0	0	0	0
gb|FJ854362.1|+|2338-2812|ARO:3002862|dfrA7	1	474	0	0	0	0	0	0
gb|AF313494.1|+|0-1479|ARO:3002819|msrC	1	1479	0	0	0	0	0	0
gb|EU408348.1|+|1243-2152|ARO:3002510|LRA-3	1	909	0	0	0	0	0	0
gb|KF705208.1|+|0-861|ARO:3001362|SHV-179	1	861	0	0	0	0	0	0
gb|D37826.1|+|1070-2195|ARO:3002812|pp-flo	1	1125	0	0	0	0	0	0
gb|AJ635401.2|+|0-861|ARO:3002418|OKP-A-1	1	861	0	0	0	0	0	0
gb|AB522969.1|+|0-399|ARO:3002874|FosC2	1	399	0	0	0	0	0	0
gb|AJ536835.1|+|149-947|ARO:3002277|VIM-7	1	798	0	0	0	0	0	0
gb|AB013298.1|+|2295-3195|ARO:3000319|mphC	1	900	0	0	0	0	0	0
gb|EF540343.1|-|1463-3230|ARO:3000217|blaR1	1	1767	0	0	0	0	0	0
gb|JQ034306.1|+|0-861|ARO:3001376|TEM-196	1	861	0	0	0	0	0	0
gb|Y17716.1|+|2373-3519|ARO:3002016|CMY-5	1	1146	0	0	0	0	0	0
gb|KF998105.1|+|4171-4849|ARO:3002579|AAC(6')-Ib8	1	678	0	0	0	0	0	0
gb|Z21956.1|-|191-1079|ARO:3003665|NmcR	1	888	0	0	0	0	0	0
gb|NG_050600.1|+|100-925|ARO:3000862|sgm	1	825	0	0	0	0	0	0
gb|AE005672.3|-|1983115-1984810|ARO:3000024|patA	1	1695	0	0	0	0	0	0
gb|EU746499.1|+|639-1437|ARO:3002613|aadA13	1	798	0	0	0	0	0	0
gb|KX092356.1|+|192-1053|ARO:3001062|SHV-3	1	861	0	0	0	0	0	0
gb|CP023709.1|+|697533-698385|ARO:3003150|CARB-20	1	852	0	0	0	0	0	0
gb|AE005672.3|-|1980557-1982324|ARO:3000025|patB	1	1767	0	0	0	0	0	0
gb|V00618.1|+|150-945|ARO:3002644|APH(3')-IIa	1	795	0	0	0	0	0	0
gb|LK391770.1|+|19707-20568|ARO:3000876|TEM-4	1	861	0	0	0	0	0	0
gb|EU408357.1|-|52-1180|ARO:3002489|LRA-10	1	1128	0	0	0	0	0	0
gb|EU408356.1|+|7570-8479|ARO:3002486|LRA-7	1	909	0	0	0	0	0	0
gb|FN806792.1|+|100-1669|ARO:3002831|vgaC	1	1569	0	0	0	0	0	0
gb|U38944.1|+|0-1536|ARO:3003037|opcM	1	1536	0	0	0	0	0	0
gb|EU331426.1|+|2374-3520|ARO:3002047|CMY-36	1	1146	0	0	0	0	0	0
gb|KM087834.1|+|0-1146|ARO:3001853|ACT-33	1	1146	0	0	0	0	0	0
gb|KM210086.1|+|9067-9880|ARO:3003183|NDM-14	1	813	0	0	0	0	0	0
gb|NG_050609.1|+|100-937|ARO:3001742|OXA-287	1	837	0	0	0	0	0	0
gb|AJ223970.1|+|796-2050|ARO:3000463|gimA	1	1254	0	0	0	0	0	0
gb|AE007317.1|+|866210-867410|ARO:3000822|pmrA	1	1200	0	0	0	0	0	0
gb|AJ420072.1|+|22939-24163|ARO:3000478|tet(33)	1	1224	0	0	0	0	0	0
gb|AF353562.1|-|2212-3322|ARO:3000481|tet(35)	1	1110	0	0	0	0	0	0
gb|K00544.1|+|0-663|ARO:3002672|Bpum_cat86	1	663	0	0	0	0	0	0
gb|Z21956.1|+|1220-2099|ARO:3003589|NmcA	1	879	0	0	0	0	0	0
gb|CP011360.1|+|6169922-6170807|ARO:3000856|BJP-1	1	885	0	0	0	0	0	0
gb|FJ349556.1|+|5893-6502|ARO:3002953|vanX_in_vanM_cl	1	609	0	0	0	0	0	0
gb|AY509111.1|+|0-1056|ARO:3002894|otr(C)	1	1056	0	0	0	0	0	0
gb|M18896.2|+|206-2126|ARO:3000190|tet(O)	1	1920	0	0	0	0	0	0
gb|L42544.1|+|0-1956|ARO:3000193|tet(T)	1	1956	0	0	0	0	0	0
gb|NG_050704.1|+|1-1146|ARO:3006236|ACT-41	1	1146	0	0	0	0	0	0
gb|FJ589781.1|+|1302-1803|ARO:3004601|LnuP	1	501	0	0	0	0	0	0
[truncated: 2,751 more rows]

## Sheet: BS3_ESKAPE
#rname	startpos	endpos	numreads	covbases	coverage	meandepth	meanbaseq	meanmapq
gb|EU294228.1|+|21241-22717|ARO:3003109|msrE	1	1476	2	1476	100	2	255	60
gb|U12338.3|+|5055-5520|ARO:3002528|AAC(3)-Ia	1	465	1	465	100	1	255	60
gb|AP009048.1|-|4303042-4304509|ARO:3003550|mdtP	1	1467	1	1443	98.364	0.98364	255	60
gb|AP009048.1|+|3974604-3975429|ARO:3000508|gadX	1	825	1	825	100	1	255	60
gb|U00096.1|+|3660413-3663527|ARO:3000796|mdtF	1	3114	1	3114	100	1	255	60
gb|BA000007.3|-|4903688-4905062|ARO:3000830|cpxA	1	1374	1	1374	100	1	255	60
gb|CT025801.2|+|0-3180|ARO:3000777|adeF	1	3180	1	3155	99.2138	0.992138	255	60
gb|HM440348.1|+|775-1861|ARO:3000549|adeS	1	1086	2	1076	99.0792	1.97145	255	60
gb|M55547.1|+|0-825|ARO:3001404|OXA-9	1	825	1	825	100	1	255	7
gb|AY115475.1|+|3337-4597|ARO:3002695|cmlA5	1	1260	1	1260	100	1	255	43
gb|AE004091.2|+|2813193-2814612|ARO:3000805|OprN	1	1419	1	1409	99.2953	0.992953	255	60
gb|AB015853.1|+|145-1315|ARO:3003034|mexX	1	1170	1	1132	96.7521	0.967521	255	60
gb|CP013924.1|+|2063742-2065140|ARO:3003811|adeC	1	1398	1	1398	100	1	255	60
gb|AY307100.1|+|0-861|ARO:3000984|TEM-122	1	861	1	861	100	1	255	1
gb|U00096.1|-|1124117-1125326|ARO:3001216|mdtH	1	1209	1	1209	100	1	255	60
gb|DQ485529.1|+|0-657|ARO:3002790|QnrS1	1	657	1	657	100	1	255	2
gb|U00096.1|+|2154015-2155263|ARO:3000792|mdtA	1	1248	1	1239	99.2788	0.992788	255	60
gb|HM440348.1|+|0-744|ARO:3000553|adeR	1	744	2	737	99.0591	1.94086	255	60
gb|AE004091.2|+|472023-473175|ARO:3000377|MexA	1	1152	1	1152	100	1	255	60
gb|AB089595.1|+|0-1206|ARO:3000166|tet(B)	1	1206	1	1200	99.5025	0.995025	255	60
gb|AE004091.2|+|4710620-4712084|ARO:3000809|OpmD	1	1464	1	1464	100	1	255	60
gb|D78168.1|+|1591-3130|ARO:3000254|emrY	1	1539	1	1539	100	1	255	60
gb|CT025802.2|+|0-1452|ARO:3000779|adeH	1	1452	1	1452	100	1	255	60
gb|CP001172.1|-|1249018-1249348|ARO:3000768|abeS	1	330	1	330	100	1	255	60
gb|CP000800.1|-|1191727-1192954|ARO:3001329|mdtG	1	1227	1	1208	98.4515	0.984515	255	60
gb|D78168.1|+|536-1592|ARO:3000206|emrK	1	1056	1	1056	100	1	255	60
gb|AY769962.1|+|2434-5611|ARO:3000781|adeJ	1	3177	1	3177	100	1	255	60
gb|AP009048.1|-|4338624-4340268|ARO:3003576|eptA	1	1644	1	1644	100	1	255	60
gb|U00096.1|-|3412802-3413465|ARO:3000656|AcrS	1	663	1	632	95.3243	0.953243	255	60
gb|EF418608.1|+|9-885|ARO:3001926|CTX-M-65	1	876	1	876	100	1	255	14
gb|V00622.1|+|243-903|ARO:3002683|catI	1	660	1	660	100	1	255	26
gb|U57969.1|+|294-1458|ARO:3000800|MexC	1	1164	1	1150	98.7973	0.987973	255	60
gb|U57969.1|+|4622-6062|ARO:3000802|OprJ	1	1440	1	1440	100	1	255	60
gb|U00096.1|+|2155262-2158385|ARO:3000793|mdtB	1	3123	1	3108	99.5197	0.995197	255	60
gb|AF370885.1|+|4628-7736|ARO:3000775|adeB	1	3108	2	3108	100	2	255	60
gb|AP009048.1|-|4153663-4154296|ARO:3000518|CRP	1	633	1	633	100	1	255	60
gb|X90856.1|+|387-1194|ARO:3002645|APH(3')-IIb	1	807	1	788	97.6456	0.976456	255	60
gb|U00096.1|-|2098446-2099613|ARO:3003577|ugd	1	1167	2	1167	100	2	255	60
gb|AP009048.1|+|2165012-2166416|ARO:3000829|baeS	1	1404	1	810	57.6923	0.576923	255	60
gb|BA000007.3|+|3212025-3212640|ARO:3000832|evgA	1	615	1	615	100	1	255	60
gb|AF024602.1|+|3155-3992|ARO:3002660|APH(6)-Id	1	837	1	836	99.8805	0.998805	255	60
gb|JF969163.1|+|1053-1893|ARO:3000410|sul1	1	840	1	840	100	1	255	60
gb|U00096.3|-|481253-484403|ARO:3000216|acrB	1	3150	1	3150	100	1	255	60
gb|AF078527.1|+|4387-4840|ARO:3002847|arr-2	1	453	1	453	100	1	255	26
gb|X07753.1|+|102-882|ARO:3002652|APH(3')-VIa	1	780	1	779	99.8718	0.998718	255	60
gb|AY795964.1|+|0-822|ARO:3001418|OXA-23	1	822	1	822	100	1	255	6
gb|AE004091.2|+|2808742-2809987|ARO:3000803|MexE	1	1245	1	1245	100	1	255	60
gb|U00096.3|-|4567286-4568519|ARO:3001214|mdtM	1	1233	1	1192	96.6748	0.966748	255	60
gb|CT025800.2|+|0-1221|ARO:3000778|adeG	1	1221	1	1221	100	1	255	60
gb|BA000007.3|-|1737690-1738104|ARO:3000676|H-NS	1	414	1	414	100	1	255	60
gb|AE004091.2|+|1221690-1222098|ARO:3000149|FosA	1	408	1	408	100	1	255	60
gb|AF370885.1|+|3438-4629|ARO:3000774|adeA	1	1191	2	1191	100	1.9513	255	60
gb|U00096.1|+|2158385-2161463|ARO:3000794|mdtC	1	3078	1	3078	100	1	255	60
gb|U00096.1|+|2484373-2487967|ARO:3000833|evgS	1	3594	2	3559	99.0262	0.990262	255	60
gb|U00096.3|+|2810769-2811300|ARO:3000516|emrR	1	531	1	531	100	1	255	60
gb|AP009048.1|+|2166412-2167135|ARO:3000828|baeR	1	723	1	722	99.8617	0.998617	255	60
gb|AB204810.2|+|186-1533|ARO:3000753|abeM	1	1347	1	1347	100	1	255	60
gb|GU437214.1|+|0-774|ARO:3000858|armA	1	774	2	774	100	2	255	60
gb|AP009048.1|+|2586250-2589364|ARO:3000491|acrD	1	3114	1	3114	100	1	255	60
gb|AP009048.1|-|4306556-4307588|ARO:3003548|mdtN	1	1032	1	1032	100	1	255	60
gb|CP001182.2|+|3283426-3284677|ARO:3000780|adeI	1	1251	1	1251	100	1	255	60
gb|AE004091.2|+|4706409-4707522|ARO:3000807|MexH	1	1113	1	1113	100	1	255	60
gb|U00096.1|+|3415032-3418137|ARO:3000502|AcrF	1	3105	2	2677	86.2158	0.862158	255	60
gb|U00096.1|+|3413863-3415021|ARO:3000499|AcrE	1	1158	1	1158	100	1	255	60
gb|AF205943.1|+|7511-8312|ARO:3001405|OXA-10	1	801	1	801	100	1	255	2
gb|KF921535.1|+|617-1091|ARO:3002859|dfrA14	1	474	1	474	100	1	255	60
gb|U57969.1|+|1485-4617|ARO:3000801|MexD	1	3132	1	3131	99.9681	0.999681	255	60
gb|AE004091.2|+|3982020-3984009|ARO:3002985|arnA	1	1989	1	1989	100	1	255	60
gb|AY769962.1|+|5610-7065|ARO:3000782|adeK	1	1455	1	1455	100	1	255	60
gb|AP009048.1|+|2810082-2811255|ARO:3000027|emrA	1	1173	1	1173	100	1	255	60
gb|AB015853.1|+|1330-4471|ARO:3003033|mexY	1	3141	1	3104	98.822	0.98822	255	60
gb|U00096.3|-|3203309-3204131|ARO:3002986|bacA	1	822	1	809	98.4185	0.984185	255	60
gb|AF313472.2|+|15593-16397|ARO:3002639|APH(3'')-Ib	1	804	1	787	97.8856	0.978856	255	60
gb|U00096.1|+|2812615-2814154|ARO:3000074|emrB	1	1539	1	1526	99.1553	0.991553	255	8
gb|KF147862.1|+|0-654|ARO:3000559|adeN	1	654	1	654	100	1	255	60
gb|AP009048.1|-|3980025-3981183|ARO:3000795|mdtE	1	1158	1	1158	100	1	255	60
gb|AP009048.1|+|1621287-1621671|ARO:3000263|marA	1	384	1	379	98.6979	0.986979	255	60
gb|L11616.1|+|1569-4710|ARO:3000378|MexB	1	3141	1	3119	99.2996	0.992996	255	60
gb|AF534183.1|+|2970-4245|ARO:3000165|tet(A)	1	1275	1	1274	99.9216	0.999216	255	60
gb|AP009048.1|-|4304505-4306557|ARO:3003549|mdtO	1	2052	1	2052	100	1	255	60
gb|KR091911.1|-|74564-75350|ARO:3002578|AAC(6')-Ib7	1	786	1	210	26.7176	0.267176	255	60
gb|U00096.1|+|2367070-2368039|ARO:3003578|PmrF	1	969	2	969	100	2	255	60
gb|AE004091.2|+|177306-178458|ARO:3003679|TriA	1	1152	1	1152	100	1	255	60
gb|AE004091.2|+|178454-179525|ARO:3003680|TriB	1	1071	1	1071	100	1	255	60
gb|AE004091.2|+|179521-182569|ARO:3003681|TriC	1	3048	1	3048	100	1	255	60
gb|AE004091.2|+|5584100-5585549|ARO:3003682|OpmH	1	1449	1	1449	100	1	255	60
gb|AB219524.1|+|22-1180|ARO:3003698|mexP	1	1158	1	1154	99.6546	0.996546	255	60
gb|AB219524.1|+|1176-4338|ARO:3003699|mexQ	1	3162	1	3150	99.6205	0.996205	255	60
gb|AE004091.2|-|4119269-4120373|ARO:3003692|MexJ	1	1104	1	1104	100	1	255	60
gb|AE004091.2|-|4116187-4119265|ARO:3003693|MexK	1	3078	1	3078	100	1	255	60
gb|AE004091.2|+|4903465-4904596|ARO:3003030|MexV	1	1131	1	1131	100	1	255	60
gb|NC_002516.2|+|4904646-4907703|ARO:3003031|MexW	1	3057	1	3057	100	1	255	60
gb|AB219524.1|+|4334-5810|ARO:3003700|opmE	1	1476	1	1468	99.458	0.99458	255	60
gb|AB219523.1|+|21-1179|ARO:3003704|mexM	1	1158	1	1130	97.582	0.97582	255	60
gb|AB219523.1|+|1175-4286|ARO:3003705|mexN	1	3111	1	3111	100	1	255	60
gb|CP015085.1|-|2551711-2552440|ARO:3003838|gadW	1	729	1	706	96.845	0.96845	255	60
gb|U00096.3|-|721055-721733|ARO:3003841|kdpE	1	678	1	425	62.6844	0.626844	255	60
gb|KP881233.1|+|0-1152|ARO:3004634|ADC-73	1	1152	1	1152	100	1	255	18
gb|EU370913.1|+|46651-47827|ARO:3003922|oqxA	1	1176	1	1176	100	1	255	60
gb|EU370913.1|+|47850-51003|ARO:3003923|oqxB	1	3153	1	3153	100	1	255	60
gb|U00096.3|+|966620-968369|ARO:3003950|msbA	1	1749	1	1749	100	1	255	60
gb|AE004091.2|-|2854010-2855291|ARO:3004073|MuxA	1	1281	1	1281	100	1	255	60
gb|LT673656.1|-|1884344-1885022|ARO:3004054|Paer_CpxR	1	678	1	678	100	1	255	60
gb|AF231986.2|+|3307-4522|ARO:3002705|floR	1	1215	1	1215	100	1	255	60
gb|AE004091.2|-|2846282-2847779|ARO:3004072|OpmB	1	1497	2	1422	94.99	0.9499	255	60
gb|KR297239.1|-|414-1428|ARO:3000620|adeL	1	1014	1	1014	100	1	255	60
gb|AE004091.2|+|5606102-5606435|ARO:3004038|Paer_emrE	1	333	1	305	91.5916	0.915916	255	60
gb|AJ318073.1|+|793-1990|ARO:3004041|Kpne_acrA	1	1197	1	1194	99.7494	0.997494	255	60
gb|U00096.3|-|484425-485619|ARO:3004043|Ecol_acrA	1	1194	1	1194	100	1	255	60
gb|CP012901.1|-|5979156-5980365|ARO:3003801|bcr-1	1	1209	1	1209	100	1	255	60
gb|JQ340365.1|+|0-1434|ARO:3003583|basS	1	1434	1	1428	99.5816	0.995816	255	60
gb|AE004091.2|+|2810008-2813197|ARO:3000804|MexF	1	3189	1	3189	100	1	255	60
gb|AE004091.2|+|476332-477790|ARO:3000379|OprM	1	1458	1	1428	97.9424	0.979424	255	60
gb|AE004091.2|-|2850882-2854014|ARO:3004074|MuxB	1	3132	1	3119	99.5849	0.995849	255	60
gb|AE004091.2|-|2847775-2850886|ARO:3004075|MuxC	1	3111	1	3105	99.8071	0.998071	255	60
gb|AE004091.2|-|1472546-1473980|ARO:3004077|PmpM	1	1434	1	1434	100	1	255	60
gb|X02340.1|+|222-1194|ARO:3004089|ANT(3'')-IIa	1	972	2	812	83.5391	1.66049	255	7
gb|AE004091.2|-|2503424-2503895|ARO:3004107|Paer_soxR	1	471	1	471	100	1	255	60
gb|KU254579.1|+|59421-59841|ARO:3004111|FosA6	1	420	1	420	100	1	255	60
gb|JQ394987.1|+|0-1233|ARO:3001328|Ecol_mdfA	1	1233	1	1220	98.9457	0.989457	255	60
gb|NC_002516.2|-|779462-780101|ARO:3002679|Paer_catB7	1	639	1	639	100	1	255	60
gb|AJ011502.1|+|300-1425|ARO:3004122|Kpne_OmpK37	1	1125	2	1102	97.9556	0.979556	255	60
gb|DQ839391.1|-|12872-13757|ARO:3003741|mphE	1	885	2	885	100	2	255	60
gb|CP000521.1|-|1557233-1558523|ARO:3004573|Abau_AbaF	1	1290	1	1232	95.5039	0.955039	255	60
gb|CP001182.2|-|2255584-2256889|ARO:3004574|Abau_AbaQ	1	1305	1	1305	100	1	255	60
gb|FJ911554.1|+|176-1655|ARO:3004577|Abau_AmvA	1	1479	1	1479	100	1	255	60
gb|AP006725.1|+|2483889-2484252|ARO:3004580|Kpne_KpnE	1	363	1	363	100	1	255	60
gb|AP006725.1|+|2484238-2484568|ARO:3004583|Kpne_KpnF	1	330	1	330	100	1	255	60
gb|ACWO01000051.1|+|22092-23265|ARO:3004588|Kpne_KpnG	1	1173	1	1173	100	1	255	60
gb|U49101.1|+|1490-1838|ARO:3005010|qacEdelta1	1	348	1	348	100	1	255	58
gb|VAOQ01003483.1|+|0-339|ARO:3005040|YajC	1	339	1	339	100	1	255	60
gb|FO834906.1|-|2173974-2175099|ARO:3005044|OmpA	1	1125	1	1125	100	1	255	60
gb|FO203501.1|+|5123640-5125365|ARO:3005047|eptB	1	1725	1	1725	100	1	255	60
gb|CP045110.1|-|521271-522372|ARO:3005051|LpsB	1	1101	1	1101	100	1	255	60
gb|FO834906.1|+|304977-306633|ARO:3005053|ArnT	1	1656	1	1644	99.2754	0.992754	255	60
gb|CP007727.1|-|807206-809555|ARO:3005059|LptD	1	2349	1	2349	100	1	255	60
gb|AE004091.2|+|3450837-3451509|ARO:3005063|cprR	1	672	1	666	99.1071	0.991071	255	60
gb|AE004091.2|+|3451505-3452801|ARO:3005064|cprS	1	1296	1	1282	98.9198	0.989198	255	60
gb|AE004091.2|-|1950438-1951725|ARO:3005067|ParS	1	1287	1	1277	99.223	0.99223	255	60
gb|AE004091.2|-|1951725-1952433|ARO:3005068|ParR	1	708	1	701	99.0113	0.990113	255	60
gb|NG_062284.1|+|0-861|ARO:3005212|SHV-212	1	861	1	861	100	1	255	1
gb|NG_064681.1|+|101-1252|ARO:3006300|ADC-123	1	1152	2	1152	100	1.98958	255	57.5
gb|NG_049085.1|+|101-1234|ARO:3006880|EC-5	1	1134	1	1112	98.06	0.9806	255	30
gb|NG_062321.1|+|16-840|ARO:3005906|OXA-699	1	825	1	825	100	1	255	0
gb|NG_068184.1|+|1-789|ARO:3006100|OXA-913	1	789	1	789	100	1	255	17
gb|NG_050947.1|+|1-1194|ARO:3006546|PDC-167	1	1194	1	1193	99.9162	0.999162	255	9
gb|FJ768952.1|+|0-1488|ARO:3000237|TolC	1	1488	1	1488	100	1	255	60
gb|AE004091.2|+|4705955-4706402|ARO:3000806|MexG	1	447	1	447	100	1	255	60
gb|AE004091.2|+|4707534-4710624|ARO:3000808|MexI	1	3090	1	3090	100	1	255	60
gb|AE004091.2|+|4120468-4121107|ARO:3003710|MexL	1	639	1	629	98.4351	0.984351	255	60
gb|U00096.3|-|2306971-2308615|ARO:3003952|YojI	1	1644	1	1644	100	1	255	60
gb|AY034847.1|+|5-887|ARO:3002312|KPC-2	1	882	2	882	100	2	255	1
gb|LR730402.1|+|740042-740987|ARO:3003843|leuO	1	945	1	945	100	1	255	60
gb|GQ343019.1|+|132-1023|ARO:3002999|CblA-1	1	891	0	0	0	0	0	0
gb|HQ845196.1|+|0-861|ARO:3001109|SHV-52	1	861	0	0	0	0	0	0
gb|AF028812.1|+|392-887|ARO:3002867|dfrF	1	495	0	0	0	0	0	0
gb|JX017365.1|+|244-1120|ARO:3001989|CTX-M-130	1	876	0	0	0	0	0	0
gb|JN967644.1|+|0-813|ARO:3002356|NDM-6	1	813	0	0	0	0	0	0
gb|LC004922.1|+|0-1146|ARO:3001855|ACT-35	1	1146	0	0	0	0	0	0
gb|AF135373.1|+|11-908|ARO:3002244|CARB-5	1	897	0	0	0	0	0	0
gb|AY234334.1|+|0-846|ARO:3000600|Erm(34)	1	846	0	0	0	0	0	0
gb|AY628199.1|+|203-1064|ARO:3000988|TEM-126	1	861	0	0	0	0	0	0
gb|EU408351.1|+|16572-17454|ARO:3002511|LRA-12	1	882	0	0	0	0	0	0
gb|AF157553.1|+|147-1008|ARO:3000938|TEM-72	1	861	0	0	0	0	0	0
gb|AF062386.1|+|30-862|ARO:3000928|TEM-59	1	831	0	0	0	0	0	0
gb|GQ140348.1|+|0-882|ARO:3002320|KPC-10	1	882	0	0	0	0	0	0
gb|JN861780.1|+|0-825|ARO:3001711|OXA-212	1	825	0	0	0	0	0	0
gb|AJ243491.1|+|0-741|ARO:3002193|IMP-2	1	741	0	0	0	0	0	0
gb|X92508.1|+|332-1481|ARO:3002012|CMY-1	1	1149	0	0	0	0	0	0
gb|KF203103.1|+|0-822|ARO:3001517|OXA-329	1	822	0	0	0	0	0	0
gb|JN848330.1|+|0-1146|ARO:3001832|ACT-10	1	1146	0	0	0	0	0	0
gb|AB871653.1|+|11870-12695|ARO:3001557|OXA-371	1	825	0	0	0	0	0	0
gb|AY047358.1|+|1710-2352|ARO:3003552|fusB	1	642	0	0	0	0	0	0
gb|JN790862.1|+|244-1120|ARO:3001980|CTX-M-121	1	876	0	0	0	0	0	0
gb|AY536519.1|+|37-937|ARO:3002372|VEB-3	1	900	0	0	0	0	0	0
gb|M14039.1|+|412-898|ARO:3002835|lnuA	1	486	0	0	0	0	0	0
gb|AJ519683.1|+|281-1076|ARO:3001794|OXA-45	1	795	0	0	0	0	0	0
gb|FJ617207.1|+|0-828|ARO:3001800|OXA-226	1	828	0	0	0	0	0	0
gb|KM211508.1|+|0-876|ARO:3003163|CTX-M-155	1	876	0	0	0	0	0	0
gb|KM087853.1|+|0-1140|ARO:3002146|DHA-15	1	1140	0	0	0	0	0	0
gb|AJ871876.1|+|0-876|ARO:3002415|OXY-6-3	1	876	0	0	0	0	0	0
gb|EU487198.1|+|216-642|ARO:3002804|FosA2	1	426	0	0	0	0	0	0
gb|K00432.1|+|306-1113|ARO:3002649|APH(3')-Va	1	807	0	0	0	0	0	0
gb|JX259319.1|+|0-681|ARO:3002771|QnrB58	1	681	0	0	0	0	0	0
gb|KC544262.1|+|665-1424|ARO:3003198|rmtH	1	759	0	0	0	0	0	0
gb|AJ871874.1|+|0-876|ARO:3002413|OXY-6-1	1	876	0	0	0	0	0	0
gb|AE006468.2|+|400860-401325|ARO:3000504|golS	1	465	0	0	0	0	0	0
gb|KM087846.1|+|0-1146|ARO:3002125|CMY-114	1	1146	0	0	0	0	0	0
gb|AF525303.2|+|2770-3586|ARO:3001808|OXA-60	1	816	0	0	0	0	0	0
gb|AM231719.1|+|0-825|ARO:3001650|OXA-90	1	825	0	0	0	0	0	0
gb|AF275256.1|+|0-885|ARO:3002380|SME-2	1	885	0	0	0	0	0	0
gb|L06161.1|+|105-945|ARO:3002538|AAC(3)-IIIc	1	840	0	0	0	0	0	0
gb|AF473577.1|+|0-873|ARO:3002397|OXY-2-2	1	873	0	0	0	0	0	0
gb|GQ152600.1|+|0-1152|ARO:3002188|MOX-5	1	1152	0	0	0	0	0	0
gb|KC292503.1|+|4334-5195|ARO:3000904|TEM-34	1	861	0	0	0	0	0	0
gb|CU459141.1|+|2175316-2176141|ARO:3001617|OXA-69	1	825	0	0	0	0	0	0
gb|AF527798.1|+|0-783|ARO:3000879|TEM-7	1	783	0	0	0	0	0	0
gb|AB023477.1|+|0-861|ARO:3001082|SHV-24	1	861	0	0	0	0	0	0
gb|JX440358.1|+|130-775|ARO:3002762|QnrB47	1	645	0	0	0	0	0	0
gb|HE616889.1|+|1826-2627|ARO:3001502|OXA-256	1	801	0	0	0	0	0	0
gb|HQ631376.1|+|0-657|ARO:3002795|QnrS6	1	657	0	0	0	0	0	0
gb|KF203104.1|+|0-822|ARO:3001518|OXA-330	1	822	0	0	0	0	0	0
gb|HM146927.1|+|0-1146|ARO:3002053|CMY-42	1	1146	0	0	0	0	0	0
gb|JQ808129.1|+|633-1188|ARO:3002546|AAC(6')-Ib	1	555	0	0	0	0	0	0
gb|JX440350.1|+|1026-2172|ARO:3002083|CMY-70	1	1146	0	0	0	0	0	0
gb|JQ772478.1|+|140-1004|ARO:3002350|GES-21	1	864	0	0	0	0	0	0
gb|AF535129.1|+|0-861|ARO:3001099|SHV-41	1	861	0	0	0	0	0	0
gb|KJ427797.1|+|0-825|ARO:3001577|OXA-391	1	825	0	0	0	0	0	0
gb|AY491682.1|+|0-861|ARO:3000996|TEM-132	1	861	0	0	0	0	0	0
gb|AJ809407.1|+|118-898|ARO:3002620|aadA23	1	780	0	0	0	0	0	0
gb|KF361506.1|+|0-813|ARO:3002360|NDM-10	1	813	0	0	0	0	0	0
gb|KC580655.1|+|0-645|ARO:3002778|QnrB66	1	645	0	0	0	0	0	0
gb|AF535130.1|+|0-861|ARO:3001100|SHV-42	1	861	0	0	0	0	0	0
gb|AF315786.1|+|1313-2114|ARO:3001429|OXA-35	1	801	0	0	0	0	0	0
gb|AF132290.1|+|87-948|ARO:3001076|SHV-18	1	861	0	0	0	0	0	0
gb|Z50108.1|+|238-1768|ARO:3003026|fusH	1	1530	0	0	0	0	0	0
gb|AM176554.2|+|30-891|ARO:3001133|SHV-79	1	861	0	0	0	0	0	0
gb|Y10279.1|+|0-861|ARO:3000916|TEM-47	1	861	0	0	0	0	0	0
gb|X65254.1|+|175-1036|ARO:3000887|TEM-16	1	861	0	0	0	0	0	0
gb|JX982636.1|+|0-801|ARO:3002307|VIM-37	1	801	0	0	0	0	0	0
gb|KM087832.1|+|0-1146|ARO:3001849|ACT-29	1	1146	0	0	0	0	0	0
gb|Y11068.1|+|16-1165|ARO:3002157|FOX-3	1	1149	0	0	0	0	0	0
gb|EU748544.1|+|0-927|ARO:3002366|PER-4	1	927	0	0	0	0	0	0
gb|AJ620678.1|+|0-753|ARO:3000845|GIM-1	1	753	0	0	0	0	0	0
gb|AB753456.1|+|0-741|ARO:3002233|IMP-42	1	741	0	0	0	0	0	0
gb|AY040093.1|+|68-929|ARO:3000965|TEM-102	1	861	0	0	0	0	0	0
gb|U36911.1|+|1429-2290|ARO:3000979|TEM-116	1	861	0	0	0	0	0	0
gb|HM544040.1|+|0-1146|ARO:3002066|CMY-55	1	1146	0	0	0	0	0	0
gb|DQ061159.1|+|346-1222|ARO:3001904|CTX-M-42	1	876	0	0	0	0	0	0
gb|FJ194944.1|+|46-907|ARO:3001154|SHV-105	1	861	0	0	0	0	0	0
gb|JQ733576.1|+|1027-2173|ARO:3002092|CMY-79	1	1146	0	0	0	0	0	0
gb|HQ322613.1|+|0-1146|ARO:3002067|CMY-56	1	1146	0	0	0	0	0	0
gb|KM588354.1|+|0-825|ARO:3003149|OXA-426	1	825	0	0	0	0	0	0
gb|HM569226.2|+|1039-2185|ARO:3002059|CMY-48	1	1146	0	0	0	0	0	0
gb|JN173060.2|+|2306-2951|ARO:3002753|QnrB38	1	645	0	0	0	0	0	0
gb|AY628175.1|+|210-1071|ARO:3000972|TEM-109	1	861	0	0	0	0	0	0
gb|AJ698325.1|-|14502-15417|ARO:3003203|TLA-2	1	915	0	0	0	0	0	0
gb|KF976405.1|+|7837-8698|ARO:3001071|SHV-12	1	861	0	0	0	0	0	0
gb|AY587956.1|+|0-774|ARO:3001773|OXA-61	1	774	0	0	0	0	0	0
gb|U14749.1|+|690-1557|ARO:3002243|CARB-4	1	867	0	0	0	0	0	0
gb|AF462019.1|+|26-656|ARO:3002681|catB9	1	630	0	0	0	0	0	0
gb|U95363.2|+|0-861|ARO:3000912|TEM-43	1	861	0	0	0	0	0	0
gb|FJ666071.1|+|0-1194|ARO:3002507|PDC-8	1	1194	0	0	0	0	0	0
gb|X51891.1|+|189-1335|ARO:3000326|ErmE	1	1146	0	0	0	0	0	0
gb|AF031329.1|+|0-441|ARO:3002565|AAC(6')-Iu	1	441	0	0	0	0	0	0
gb|EF420108.1|+|37-937|ARO:3002375|VEB-5	1	900	0	0	0	0	0	0
gb|Z50802.3|+|717-1215|ARO:3003012|dfrA13	1	498	0	0	0	0	0	0
gb|AF250872.1|+|0-861|ARO:3000954|TEM-87	1	861	0	0	0	0	0	0
gb|AM919399.1|+|0-681|ARO:3002733|QnrB18	1	681	0	0	0	0	0	0
gb|EU408350.1|-|11679-12585|ARO:3002488|LRA-9	1	906	0	0	0	0	0	0
gb|DQ143913.1|+|1774-2575|ARO:3002282|VIM-12	1	801	0	0	0	0	0	0
gb|AY138986.1|+|0-789|ARO:3002604|aadA4	1	789	0	0	0	0	0	0
gb|JX013656.1|+|0-801|ARO:3002304|VIM-34	1	801	0	0	0	0	0	0
gb|DQ174304.1|+|4-865|ARO:3001119|SHV-64	1	861	0	0	0	0	0	0
gb|AB529520.1|+|0-720|ARO:3002263|IND-7	1	720	0	0	0	0	0	0
gb|KP050489.1|+|0-861|ARO:3001364|SHV-182	1	861	0	0	0	0	0	0
gb|HQ529916.1|+|110-971|ARO:3001045|TEM-183	1	861	0	0	0	0	0	0
gb|AP008955.1|-|4758175-4759207|ARO:3002815|clbB	1	1032	0	0	0	0	0	0
gb|X63451.1|+|0-1653|ARO:3002828|srmB	1	1653	0	0	0	0	0	0
gb|FFFO01000009.1|+|81760-82162|ARO:3000198|FosX	1	402	0	0	0	0	0	0
gb|JF274246.1|+|0-876|ARO:3001972|CTX-M-112	1	876	0	0	0	0	0	0
gb|AY847146.1|+|82-958|ARO:3001912|CTX-M-50	1	876	0	0	0	0	0	0
gb|AB700703.1|+|161-1022|ARO:3001057|TEM-198	1	861	0	0	0	0	0	0
gb|KC199968.1|+|0-453|ARO:3002853|arr-8	1	453	0	0	0	0	0	0
gb|JX028276.1|-|35585-36821|ARO:3002883|rgt1438	1	1236	0	0	0	0	0	0
gb|KJ188748.1|+|0-885|ARO:3002383|SME-5	1	885	0	0	0	0	0	0
gb|AB061794.1|+|6017-7166|ARO:3002020|CMY-9	1	1149	0	0	0	0	0	0
gb|AY939911.1|+|3535-4441|ARO:3002634|APH(2'')-Ie	1	906	0	0	0	0	0	0
gb|DQ631414.1|+|0-681|ARO:3002724|QnrB10	1	681	0	0	0	0	0	0
gb|L06163.1|+|531-1074|ARO:3002595|AAC(6')-IIb	1	543	0	0	0	0	0	0
gb|AY227053.1|+|0-765|ARO:3003103|cphA7	1	765	0	0	0	0	0	0
gb|AJ420864.1|+|155-896|ARO:3002203|IMP-12	1	741	0	0	0	0	0	0
gb|JQ422052.1|+|1099-1930|ARO:3001692|OXA-229	1	831	0	0	0	0	0	0
gb|AM279652.1|+|0-825|ARO:3001646|OXA-98	1	825	0	0	0	0	0	0
gb|AF201828.2|+|115-937|ARO:3001422|OXA-27	1	822	0	0	0	0	0	0
gb|DQ836922.1|+|0-861|ARO:3001144|SHV-92	1	861	0	0	0	0	0	0
gb|FJ381668.1|+|56-848|ARO:3002612|aadA12	1	792	0	0	0	0	0	0
gb|JX101693.1|+|58200-58833|ARO:3002676|catB3	1	633	0	0	0	0	0	0
gb|FJ755841.1|+|0-846|ARO:3002432|OKP-A-15	1	846	0	0	0	0	0	0
gb|BA000018.3|-|735416-735860|ARO:3000815|mgrA	1	444	0	0	0	0	0	0
gb|JN935137.1|+|0-861|ARO:3001055|TEM-195	1	861	0	0	0	0	0	0
gb|AB462903.1|+|1199-1751|ARO:3002574|AAC(6')-Iaf	1	552	0	0	0	0	0	0
gb|AM932669.1|+|105-603|ARO:3003017|dfrA21	1	498	0	0	0	0	0	0
gb|D16099.1|+|409-1297|ARO:3001300|myrA	1	888	0	0	0	0	0	0
gb|DQ823382.1|+|0-1569|ARO:3002830|vgaALC	1	1569	0	0	0	0	0	0
gb|JQ820242.1|+|0-831|ARO:3001677|OXA-236	1	831	0	0	0	0	0	0
gb|EU586041.1|+|0-861|ARO:3001112|SHV-56	1	861	0	0	0	0	0	0
gb|FJ234412.1|+|0-882|ARO:3002318|KPC-8	1	882	0	0	0	0	0	0
gb|KF986257.1|+|20-845|ARO:3001562|OXA-376	1	825	0	0	0	0	0	0
gb|JF802084.1|+|559-1591|ARO:3002912|vanN	1	1032	0	0	0	0	0	0
gb|JX311308.1|+|0-801|ARO:3002299|VIM-29	1	801	0	0	0	0	0	0
gb|EU523697.1|+|686-1973|ARO:3000572|tet(42)	1	1287	0	0	0	0	0	0
gb|JF837330.1|-|1966-3343|ARO:3003196|tet(45)	1	1377	0	0	0	0	0	0
gb|L06940.1|+|0-1218|ARO:3000173|tet(E)	1	1218	0	0	0	0	0	0
gb|L39157.1|+|345-1158|ARO:3003060|tsnR	1	813	0	0	0	0	0	0
gb|AB372224.1|+|0-1146|ARO:3002050|CMY-39	1	1146	0	0	0	0	0	0
gb|EU118148.2|+|1010-1811|ARO:3002287|VIM-17	1	801	0	0	0	0	0	0
gb|KP143090.1|-|1199-1619|ARO:3003209|fosA5	1	420	0	0	0	0	0	0
gb|X59968.1|+|507-1686|ARO:3002690|Sliv_cmlR	1	1179	0	0	0	0	0	0
gb|U35369.1|+|177-840|ARO:3002921|vanR_in_vanB_cl	1	663	0	0	0	0	0	0
gb|JN848782.2|+|1827-2568|ARO:3002224|IMP-33	1	741	0	0	0	0	0	0
gb|EF118171.1|+|3181-3922|ARO:3002210|IMP-19	1	741	0	0	0	0	0	0
gb|AF190693.1|+|208-1069|ARO:3000944|TEM-78	1	861	0	0	0	0	0	0
gb|EF660562.1|+|1671-2124|ARO:3002849|arr-4	1	453	0	0	0	0	0	0
gb|AF118110.1|-|71-1037|ARO:3003002|CfxA2	1	966	0	0	0	0	0	0
gb|AY143430.1|+|0-876|ARO:3001886|CTX-M-24	1	876	0	0	0	0	0	0
gb|EU515249.1|+|0-1146|ARO:3002036|CMY-25	1	1146	0	0	0	0	0	0
gb|LC031883.1|+|5071-5812|ARO:3003659|IMP-51	1	741	0	0	0	0	0	0
gb|DQ058663.1|+|0-657|ARO:3002711|QnrA5	1	657	0	0	0	0	0	0
gb|KM087849.1|+|0-1140|ARO:3002150|DHA-19	1	1140	0	0	0	0	0	0
gb|GU207844.1|+|0-864|ARO:3002343|GES-14	1	864	0	0	0	0	0	0
gb|CP000253.1|-|1360280-1361636|ARO:3000839|arlS	1	1356	0	0	0	0	0	0
gb|AJ401618.1|+|1971-3144|ARO:3002514|OCH-1	1	1173	0	0	0	0	0	0
gb|JX423831.1|+|2676-3474|ARO:3001778|OXA-232	1	798	0	0	0	0	0	0
gb|U10251.1|+|180-975|ARO:3001407|OXA-12	1	795	0	0	0	0	0	0
gb|KF297577.1|+|0-822|ARO:3001535|OXA-348	1	822	0	0	0	0	0	0
gb|DQ193536.1|+|0-861|ARO:3001141|SHV-89	1	861	0	0	0	0	0	0
gb|AF325134.1|+|0-876|ARO:3001881|CTX-M-19	1	876	0	0	0	0	0	0
gb|HQ425493.1|+|0-822|ARO:3001480|OXA-195	1	822	0	0	0	0	0	0
gb|JN704570.1|+|4038-4836|ARO:3001814|OXA-199	1	798	0	0	0	0	0	0
gb|AY822595.1|+|22-898|ARO:3001900|CTX-M-38	1	876	0	0	0	0	0	0
gb|AY271267.1|+|0-861|ARO:3000983|TEM-121	1	861	0	0	0	0	0	0
gb|AJ866284.2|+|0-861|ARO:3001116|SHV-61	1	861	0	0	0	0	0	0
gb|EF210159.1|+|0-876|ARO:3001919|CTX-M-58	1	876	0	0	0	0	0	0
gb|EF374097.1|+|0-876|ARO:3001918|CTX-M-56	1	876	0	0	0	0	0	0
gb|AY853593.1|+|214-1075|ARO:3001002|TEM-138	1	861	0	0	0	0	0	0
gb|AB008454.1|+|153-1290|ARO:3002493|SRT-1	1	1137	0	0	0	0	0	0
gb|AY265889.1|+|2-458|ARO:3002477|LEN-14	1	456	0	0	0	0	0	0
gb|AJ295341.1|+|0-1173|ARO:3002516|OCH-3	1	1173	0	0	0	0	0	0
gb|EU155018.1|+|0-861|ARO:3001150|SHV-101	1	861	0	0	0	0	0	0
gb|AY055205.1|+|181-1054|ARO:3002403|OXY-2-8	1	873	0	0	0	0	0	0
gb|KP096412.1|+|0-801|ARO:3003179|VIM-43	1	801	0	0	0	0	0	0
gb|V01499.1|+|230-1256|ARO:3002655|APH(4)-Ia	1	1026	0	0	0	0	0	0
gb|AB016934.1|+|6575-7376|ARO:3000423|FomA	1	801	0	0	0	0	0	0
gb|FN554543.1|+|0-864|ARO:3002341|GES-12	1	864	0	0	0	0	0	0
gb|KJ207205.1|+|1039-2185|ARO:3002117|CMY-105	1	1146	0	0	0	0	0	0
gb|AF355189.1|+|1434-2439|ARO:3002600|AAC_3Ib_AAC_6Ib	1	1005	0	0	0	0	0	0
gb|AY070258.1|+|0-861|ARO:3001093|SHV-35	1	861	0	0	0	0	0	0
gb|KC783461.1|+|0-861|ARO:3001383|TEM-206	1	861	0	0	0	0	0	0
gb|Y10693.2|+|0-828|ARO:3001416|OXA-21	1	828	0	0	0	0	0	0
gb|HQ661362.1|+|71-932|ARO:3001168|SHV-121	1	861	0	0	0	0	0	0
gb|L20573.1|+|2064-2676|ARO:3003250|bcrC	1	612	0	0	0	0	0	0
gb|CP016344.1|+|2782791-2783652|ARO:3002459|LEN-9	1	861	0	0	0	0	0	0
gb|AB261016.2|-|91163-91823|ARO:3002665|npmA	1	660	0	0	0	0	0	0
gb|AM850916.2|+|18-879|ARO:3002429|OKP-A-12	1	861	0	0	0	0	0	0
gb|AF143804.1|+|0-861|ARO:3000959|TEM-92	1	861	0	0	0	0	0	0
gb|KF526113.1|+|0-1146|ARO:3002112|CMY-100	1	1146	0	0	0	0	0	0
gb|AB113580.1|+|1329-2193|ARO:3002332|GES-3	1	864	0	0	0	0	0	0
gb|AY227752.1|+|88-1234|ARO:3002168|MIR-2	1	1146	0	0	0	0	0	0
gb|NZ_SQNR01000043.1|+|1505-2381|ARO:3001948|CTX-M-88	1	876	0	0	0	0	0	0
gb|EF653400.1|+|434-1259|ARO:3001644|OXA-113	1	825	0	0	0	0	0	0
gb|AM051152.1|+|0-861|ARO:3002436|OKP-B-3	1	861	0	0	0	0	0	0
gb|AE006468.2|-|2039654-2040377|ARO:3000826|sdiA	1	723	0	0	0	0	0	0
gb|KM433671.1|+|0-822|ARO:3003160|OXA-422	1	822	0	0	0	0	0	0
gb|HM113564.1|+|0-825|ARO:3001472|OXA-178	1	825	0	0	0	0	0	0
gb|AJ548797.1|+|923-1688|ARO:3003094|imiH	1	765	0	0	0	0	0	0
gb|AM850911.2|+|0-861|ARO:3002468|LEN-21	1	861	0	0	0	0	0	0
gb|KF730652.1|+|0-657|ARO:3002797|QnrS8	1	657	0	0	0	0	0	0
gb|JN205800.1|+|4140-4938|ARO:3001784|OXA-181	1	798	0	0	0	0	0	0
gb|KF992029.1|+|748-1894|ARO:3001840|ACT-19	1	1146	0	0	0	0	0	0
gb|HQ661363.1|+|71-932|ARO:3001181|SHV-137	1	861	0	0	0	0	0	0
gb|DQ309277.1|+|0-825|ARO:3001623|OXA-83	1	825	0	0	0	0	0	0
gb|KM087833.1|+|0-1146|ARO:3001850|ACT-30	1	1146	0	0	0	0	0	0
gb|JX121119.1|+|0-858|ARO:3001191|SHV-152	1	858	0	0	0	0	0	0
gb|HE981194.1|+|0-861|ARO:3001347|SHV-164	1	861	0	0	0	0	0	0
gb|AB703103.1|+|0-876|ARO:3001985|CTX-M-126	1	876	0	0	0	0	0	0
gb|EF534736.1|+|213-1074|ARO:3001024|TEM-158	1	861	0	0	0	0	0	0
gb|AM051159.1|+|0-861|ARO:3002442|OKP-B-9	1	861	0	0	0	0	0	0
gb|AM709783.1|-|2816-3665|ARO:3004605|ermZ	1	849	0	0	0	0	0	0
gb|M29953.1|+|295-1048|ARO:3002654|APH(3')-VIIa	1	753	0	0	0	0	0	0
gb|U94857.1|+|0-996|ARO:3002662|APH(9)-Ia	1	996	0	0	0	0	0	0
gb|GQ853681.1|+|0-825|ARO:3001455|OXA-150	1	825	0	0	0	0	0	0
gb|DQ139328.1|+|160-1306|ARO:3002032|CMY-21	1	1146	0	0	0	0	0	0
gb|KM926622.1|+|238-1384|ARO:3003172|ACT-37	1	1146	0	0	0	0	0	0
gb|FR853176.1|+|0-825|ARO:3001486|OXA-208	1	825	0	0	0	0	0	0
gb|X97721.2|+|159-1035|ARO:3000592|ErmN	1	876	0	0	0	0	0	0
gb|JF780936.1|+|63-1209|ARO:3002078|CMY-65	1	1146	0	0	0	0	0	0
gb|AY524987.1|+|0-801|ARO:3002278|VIM-8	1	801	0	0	0	0	0	0
gb|AJ972619.1|+|82-640|ARO:3002856|dfrA24	1	558	0	0	0	0	0	0
gb|AF408195.1|+|7908-9393|ARO:3003206|lsaE	1	1485	0	0	0	0	0	0
gb|GU932590.1|+|0-861|ARO:3001175|SHV-128	1	861	0	0	0	0	0	0
gb|EU273755.1|+|0-681|ARO:3002727|QnrB13	1	681	0	0	0	0	0	0
gb|AJ488303.1|+|0-810|ARO:3001770|OXA-43	1	810	0	0	0	0	0	0
gb|GQ342996.1|+|797-1793|ARO:3003097|CfxA6	1	996	0	0	0	0	0	0
gb|AF167990.3|+|612-1761|ARO:3002019|CMY-8	1	1149	0	0	0	0	0	0
gb|AM850910.2|+|0-861|ARO:3002467|LEN-20	1	861	0	0	0	0	0	0
gb|Y15130.1|+|0-1143|ARO:3002015|CMY-4	1	1143	0	0	0	0	0	0
gb|JN173058.1|+|36-681|ARO:3002751|QnrB36	1	645	0	0	0	0	0	0
gb|FJ825622.1|+|0-900|ARO:3002376|VEB-7	1	900	0	0	0	0	0	0
gb|HM113560.1|+|0-825|ARO:3001658|OXA-174	1	825	0	0	0	0	0	0
gb|AM051151.1|+|0-861|ARO:3002435|OKP-B-2	1	861	0	0	0	0	0	0
gb|AB049569.1|+|0-861|ARO:3000958|TEM-91	1	861	0	0	0	0	0	0
gb|Y10415.1|+|125-893|ARO:3003095|imiS	1	768	0	0	0	0	0	0
gb|JF274244.1|-|2-863|ARO:3001967|CTX-M-107	1	861	0	0	0	0	0	0
gb|AY005110.1|+|0-846|ARO:3001874|CTX-M-11	1	846	0	0	0	0	0	0
gb|AB872957.1|+|0-1146|ARO:3002071|CMY-110	1	1146	0	0	0	0	0	0
gb|JQ724542.1|+|174-1050|ARO:3001984|CTX-M-125	1	876	0	0	0	0	0	0
gb|KJ207202.1|+|548-1694|ARO:3002098|CMY-85	1	1146	0	0	0	0	0	0
gb|AJ252200.1|+|81-1266|ARO:3003055|smeD	1	1185	0	0	0	0	0	0
gb|AY874537.1|+|177-1038|ARO:3000883|TEM-11	1	861	0	0	0	0	0	0
gb|JX121129.1|+|0-858|ARO:3001201|SHV-162	1	858	0	0	0	0	0	0
gb|AF091113.2|+|450-1311|ARO:3000934|TEM-67	1	861	0	0	0	0	0	0
gb|JF460794.1|+|0-1146|ARO:3002073|CMY-60	1	1146	0	0	0	0	0	0
gb|AY227054.1|+|0-765|ARO:3001780|OXA-85	1	765	0	0	0	0	0	0
gb|AF368302.1|+|2716-3331|ARO:3002843|vatD	1	615	0	0	0	0	0	0
gb|BX664015.1|-|103017-103833|ARO:3002641|APH(3')-Ia	1	816	0	0	0	0	0	0
gb|Y14574.2|+|0-861|ARO:3000888|TEM-17	1	861	0	0	0	0	0	0
gb|KP050487.1|+|0-861|ARO:3001350|SHV-180	1	861	0	0	0	0	0	0
gb|AY769933.1|+|0-966|ARO:3003005|CfxA4	1	966	0	0	0	0	0	0
gb|FJ790516.1|+|1287-2085|ARO:3001804|OXA-145	1	798	0	0	0	0	0	0
gb|GQ242167.1|+|0-801|ARO:3002293|VIM-23	1	801	0	0	0	0	0	0
gb|KC603538.1|+|0-1131|ARO:3002111|CMY-98	1	1131	0	0	0	0	0	0
gb|NG_048575.1|+|100-502|ARO:3002583|AAC(6')-29a	1	402	0	0	0	0	0	0
gb|JX514369.1|+|296-1442|ARO:3002108|CMY-95	1	1146	0	0	0	0	0	0
gb|KC818234.1|+|0-861|ARO:3001384|TEM-207	1	861	0	0	0	0	0	0
gb|L22689.1|+|261-1035|ARO:3000593|ErmQ	1	774	0	0	0	0	0	0
gb|HM245379.1|+|56-788|ARO:3002267|IND-11	1	732	0	0	0	0	0	0
gb|AY509120.1|-|22652-23495|ARO:3001302|chrB	1	843	0	0	0	0	0	0
gb|AY037778.1|+|91-952|ARO:3001090|SHV-32	1	861	0	0	0	0	0	0
gb|HQ398214.1|+|249-1125|ARO:3001960|CTX-M-101	1	876	0	0	0	0	0	0
gb|KM087838.1|+|0-1146|ARO:3002129|CMY-118	1	1146	0	0	0	0	0	0
gb|EF394371.1|+|0-1146|ARO:3002046|CMY-35	1	1146	0	0	0	0	0	0
gb|AM176553.2|+|30-891|ARO:3001132|SHV-78	1	861	0	0	0	0	0	0
gb|AF219127.1|+|0-732|ARO:3002257|IND-2	1	732	0	0	0	0	0	0
gb|HM488988.1|+|0-822|ARO:3001467|OXA-167	1	822	0	0	0	0	0	0
gb|GQ861437.1|+|2913-3741|ARO:3001654|OXA-143	1	828	0	0	0	0	0	0
gb|GU550123.1|+|144-1005|ARO:3001041|TEM-176	1	861	0	0	0	0	0	0
gb|AF259520.1|+|1512-2652|ARO:3002133|DHA-2	1	1140	0	0	0	0	0	0
gb|AB177384.1|+|0-876|ARO:3001898|CTX-M-36	1	876	0	0	0	0	0	0
gb|AM087454.1|+|208-1069|ARO:3001015|TEM-148	1	861	0	0	0	0	0	0
gb|KF421161.1|+|0-822|ARO:3001545|OXA-358	1	822	0	0	0	0	0	0
gb|KP050485.1|+|0-822|ARO:3001553|OXA-366	1	822	0	0	0	0	0	0
gb|AB176534.1|+|0-876|ARO:3001897|CTX-M-35	1	876	0	0	0	0	0	0
gb|DQ390458.1|-|3095-3995|ARO:3002609|aadA9	1	900	0	0	0	0	0	0
gb|HE820727.2|+|586-1231|ARO:3002767|QnrB54	1	645	0	0	0	0	0	0
gb|AM850913.2|+|0-861|ARO:3002470|LEN-23	1	861	0	0	0	0	0	0
gb|Z12001.1|+|992-2168|ARO:3002701|Rfas_cmr	1	1176	0	0	0	0	0	0
gb|JN638887.1|+|0-822|ARO:3001493|OXA-225	1	822	0	0	0	0	0	0
gb|HQ874631.1|+|0-864|ARO:3002346|GES-17	1	864	0	0	0	0	0	0
gb|AY028464.1|+|442-1189|ARO:3000840|JOHN-1	1	747	0	0	0	0	0	0
gb|AF155139.1|+|1511-2207|ARO:3002925|vanR_in_vanF_cl	1	696	0	0	0	0	0	0
gb|X80277.1|+|0-1149|ARO:3003553|CepS	1	1149	0	0	0	0	0	0
gb|Y17896.1|+|0-849|ARO:3000606|FEZ-1	1	849	0	0	0	0	0	0
gb|AB976602.1|+|135-1011|ARO:3003167|CTX-M-159	1	876	0	0	0	0	0	0
gb|GU045307.1|+|100-841|ARO:3002217|IMP-26	1	741	0	0	0	0	0	0
gb|FJ197316.1|+|0-861|ARO:3001032|TEM-166	1	861	0	0	0	0	0	0
gb|DQ212986.1|+|7030-7795|ARO:3003069|vanXY_in_vanG	1	765	0	0	0	0	0	0
gb|CP007005.1|+|1250264-1251203|ARO:3003186|CARB-23	1	939	0	0	0	0	0	0
gb|AJ871865.1|+|0-876|ARO:3002390|OXY-1-2	1	876	0	0	0	0	0	0
gb|MH450214.1|+|0-813|ARO:3004866|NDM-23	1	813	0	0	0	0	0	0
gb|JQ733571.1|+|1027-2173|ARO:3002062|CMY-51	1	1146	0	0	0	0	0	0
gb|AJ223604.1|+|1484-2225|ARO:3002192|IMP-1	1	741	0	0	0	0	0	0
gb|AF173226.1|-|1037-2441|ARO:3003067|smeS	1	1404	0	0	0	0	0	0
gb|AF294653.1|+|753-1584|ARO:3001425|OXA-31	1	831	0	0	0	0	0	0
gb|LN515534.1|+|0-873|ARO:3003155|SHV-188	1	873	0	0	0	0	0	0
gb|L20573.1|+|297-1218|ARO:3002987|bcrA	1	921	0	0	0	0	0	0
gb|FJ981622.1|+|0-681|ARO:3002738|QnrB23	1	681	0	0	0	0	0	0
gb|AF491278.1|+|183-1050|ARO:3002409|OXY-3-1	1	867	0	0	0	0	0	0
gb|EU250284.1|+|954-2004|ARO:3002910|vanL	1	1050	0	0	0	0	0	0
gb|AL009126.1|+|1376854-1377172|ARO:3003064|ykkD	1	318	0	0	0	0	0	0
gb|Y11069.1|+|0-780|ARO:3001065|SHV-6	1	780	0	0	0	0	0	0
gb|FJ666068.1|+|0-1194|ARO:3002502|PDC-5	1	1194	0	0	0	0	0	0
gb|EF488762.1|+|0-645|ARO:3002715|QnrB2	1	645	0	0	0	0	0	0
gb|HM192542.1|+|0-681|ARO:3002739|QnrB24	1	681	0	0	0	0	0	0
gb|AL513383.1|+|161910-162771|ARO:3000873|TEM-1	1	861	0	0	0	0	0	0
gb|X62867.1|+|360-1197|ARO:3001305|ErmU	1	837	0	0	0	0	0	0
gb|KC469971.2|+|0-801|ARO:3002308|VIM-38	1	801	0	0	0	0	0	0
gb|JN680743.1|+|0-645|ARO:3002757|QnrB42	1	645	0	0	0	0	0	0
gb|AY589493.1|+|166-1027|ARO:3000975|TEM-112	1	861	0	0	0	0	0	0
gb|AF144880.1|+|3541-3979|ARO:3002569|AAC(6')-Iy	1	438	0	0	0	0	0	0
gb|KC771279.1|+|0-831|ARO:3001681|OXA-278	1	831	0	0	0	0	0	0
gb|AB916359.1|+|793-1708|ARO:3002008|CTX-M-151	1	915	0	0	0	0	0	0
gb|DQ679961.1|+|114-975|ARO:3001021|TEM-155	1	861	0	0	0	0	0	0
gb|JX440351.1|+|1026-2172|ARO:3002096|CMY-83	1	1146	0	0	0	0	0	0
gb|AF518567.2|+|2320-3196|ARO:3001887|CTX-M-25	1	876	0	0	0	0	0	0
gb|JQ364968.1|+|3332-4229|ARO:3002252|CARB-14	1	897	0	0	0	0	0	0
gb|AJ011428.2|+|0-861|ARO:3001074|SHV-15	1	861	0	0	0	0	0	0
gb|U92041.1|+|0-861|ARO:3001067|SHV-8	1	861	0	0	0	0	0	0
gb|AB566411.1|+|0-1545|ARO:3003046|qacA	1	1545	0	0	0	0	0	0
gb|AY743435.1|+|13-1159|ARO:3002169|MIR-3	1	1146	0	0	0	0	0	0
gb|AF117745.1|+|0-780|ARO:3001079|SHV-21	1	780	0	0	0	0	0	0
gb|AY928180.1|+|0-495|ARO:3002837|lnuC	1	495	0	0	0	0	0	0
gb|AY661734.1|+|839-2195|ARO:3000026|mepA	1	1356	0	0	0	0	0	0
gb|KP050491.1|+|0-861|ARO:3001391|TEM-214	1	861	0	0	0	0	0	0
gb|GQ853679.1|+|0-825|ARO:3001453|OXA-148	1	825	0	0	0	0	0	0
gb|KF513180.1|+|0-876|ARO:3002005|CTX-M-147	1	876	0	0	0	0	0	0
gb|AB734053.1|+|2303-2948|ARO:3002774|QnrB61	1	645	0	0	0	0	0	0
gb|AF016483.1|+|0-906|ARO:3002637|APH(2'')-IVa	1	906	0	0	0	0	0	0
gb|JX131372.1|+|1478-2279|ARO:3001797|OXA-46	1	801	0	0	0	0	0	0
gb|CEGG01000030.1|+|7354-8215|ARO:3002458|LEN-8	1	861	0	0	0	0	0	0
gb|KC580660.1|+|0-645|ARO:3002783|QnrB71	1	645	0	0	0	0	0	0
gb|EF614235.1|+|2948-3749|ARO:3002272|VIM-2	1	801	0	0	0	0	0	0
gb|HQ631377.1|+|0-657|ARO:3002794|QnrS5	1	657	0	0	0	0	0	0
gb|EU547445.1|+|0-825|ARO:3001651|OXA-130	1	825	0	0	0	0	0	0
gb|FJ196385.1|-|8531-9323|ARO:3000413|sul3	1	792	0	0	0	0	0	0
gb|KF421160.1|+|0-822|ARO:3001544|OXA-357	1	822	0	0	0	0	0	0
gb|AF203816.1|+|210-1071|ARO:3000937|TEM-71	1	861	0	0	0	0	0	0
gb|KM087861.1|+|0-1146|ARO:3002181|MIR-16	1	1146	0	0	0	0	0	0
gb|FJ666065.1|+|0-1194|ARO:3002497|PDC-1	1	1194	0	0	0	0	0	0
gb|KF992027.1|+|700-1846|ARO:3001843|ACT-22	1	1146	0	0	0	0	0	0
gb|KJ174469.1|+|710-1220|ARO:3002863|dfrA8	1	510	0	0	0	0	0	0
gb|JN603240.1|+|0-825|ARO:3001489|OXA-217	1	825	0	0	0	0	0	0
gb|HQ734813.1|+|0-825|ARO:3001667|OXA-202	1	825	0	0	0	0	0	0
gb|EF504260.2|-|1994-3155|ARO:3001818|ACC-4	1	1161	0	0	0	0	0	0
gb|KF297581.1|+|0-822|ARO:3001539|OXA-352	1	822	0	0	0	0	0	0
gb|KF986261.1|-|44-869|ARO:3001566|OXA-380	1	825	0	0	0	0	0	0
gb|LLLC01000048.1|-|352-1171|ARO:3002537|AAC(3)-IIIb	1	819	0	0	0	0	0	0
gb|EF653270.1|+|0-648|ARO:3002725|QnrB11	1	648	0	0	0	0	0	0
gb|GQ423625.1|+|0-825|ARO:3001442|OXA-117	1	825	0	0	0	0	0	0
gb|FJ872530.1|+|0-825|ARO:3002480|OXA-144	1	825	0	0	0	0	0	0
gb|KF986258.1|+|14-839|ARO:3001563|OXA-377	1	825	0	0	0	0	0	0
gb|GU371926.1|-|50304-51165|ARO:3000903|TEM-33	1	861	0	0	0	0	0	0
gb|JQ809466.1|+|5374-6172|ARO:3001788|OXA-204	1	798	0	0	0	0	0	0
gb|EF520349.1|+|0-681|ARO:3002720|QnrB6	1	681	0	0	0	0	0	0
gb|KF203099.1|+|0-822|ARO:3001513|OXA-325	1	822	0	0	0	0	0	0
gb|AY590118.1|+|0-750|ARO:3003556|SLB-1	1	750	0	0	0	0	0	0
gb|X92506.1|+|0-876|ARO:3001864|CTX-M-1	1	876	0	0	0	0	0	0
gb|X54606.1|+|214-1075|ARO:3000874|TEM-2	1	861	0	0	0	0	0	0
gb|JX049131.1|+|0-1149|ARO:3002162|FOX-10	1	1149	0	0	0	0	0	0
gb|KM087852.1|+|0-1140|ARO:3002147|DHA-16	1	1140	0	0	0	0	0	0
gb|AF467947.1|+|0-861|ARO:3001094|SHV-36	1	861	0	0	0	0	0	0
gb|HQ317449.1|+|0-861|ARO:3001373|TEM-182	1	861	0	0	0	0	0	0
gb|AL009126.1|-|2735681-2736536|ARO:3002627|aadK	1	855	0	0	0	0	0	0
gb|AJ295345.1|+|0-1173|ARO:3002520|OCH-7	1	1173	0	0	0	0	0	0
gb|Z49084.1|+|311-1184|ARO:3002402|OXY-2-7	1	873	0	0	0	0	0	0
gb|AE006468.2|-|397057-398284|ARO:3000789|mdsA	1	1227	0	0	0	0	0	0
gb|DQ348075.1|+|0-825|ARO:3001704|OXA-87	1	825	0	0	0	0	0	0
gb|KJ207208.1|+|539-1685|ARO:3001845|ACT-25	1	1146	0	0	0	0	0	0
gb|AY743416.1|+|67-928|ARO:3002464|LEN-16	1	861	0	0	0	0	0	0
gb|AM051148.1|+|0-861|ARO:3002426|OKP-A-9	1	861	0	0	0	0	0	0
gb|AY077481.1|+|185-1058|ARO:3002410|OXY-4-1	1	873	0	0	0	0	0	0
gb|DQ174308.1|+|4-865|ARO:3001123|SHV-69	1	861	0	0	0	0	0	0
gb|AY165025.1|+|0-801|ARO:3002276|VIM-6	1	801	0	0	0	0	0	0
gb|AM176558.2|+|0-861|ARO:3001137|SHV-83	1	861	0	0	0	0	0	0
gb|AY500137.1|+|0-798|ARO:3001812|OXA-54	1	798	0	0	0	0	0	0
gb|AM051160.1|+|0-861|ARO:3002443|OKP-B-10	1	861	0	0	0	0	0	0
gb|EU085533.1|+|0-519|ARO:3002591|AAC_6_IB_Su	1	519	0	0	0	0	0	0
gb|Y17583.1|+|213-1071|ARO:3000893|TEM-22	1	858	0	0	0	0	0	0
gb|AY123251.1|+|811-1444|ARO:3002680|catB8	1	633	0	0	0	0	0	0
gb|DQ174307.1|+|4-865|ARO:3001122|SHV-67	1	861	0	0	0	0	0	0
gb|AB205645.1|+|1012-1510|ARO:3002868|dfrG	1	498	0	0	0	0	0	0
gb|AB551737.1|+|14-875|ARO:3001177|SHV-133	1	861	0	0	0	0	0	0
gb|AJ309734.2|+|0-825|ARO:3001612|OXA-51	1	825	0	0	0	0	0	0
gb|EU408358.1|-|27458-28439|ARO:3002483|LRA-5	1	981	0	0	0	0	0	0
gb|GQ891757.1|+|2004-2661|ARO:3002801|QnrVC4	1	657	0	0	0	0	0	0
gb|X95635.1|+|259-1663|ARO:3000812|mtrE	1	1404	0	0	0	0	0	0
gb|EU447304.1|+|14-896|ARO:3002314|KPC-4	1	882	0	0	0	0	0	0
gb|AF162694.1|+|1410-2442|ARO:3000368|vanC	1	1032	0	0	0	0	0	0
gb|DQ519087.1|+|38-863|ARO:3001628|OXA-93	1	825	0	0	0	0	0	0
gb|HM167760.1|+|0-876|ARO:3001954|CTX-M-94	1	876	0	0	0	0	0	0
gb|EF685371.2|+|0-1143|ARO:3002040|CMY-29	1	1143	0	0	0	0	0	0
gb|U59183.1|+|939-1740|ARO:3001408|OXA-13	1	801	0	0	0	0	0	0
gb|AY292654.1|+|0-876|ARO:3001892|CTX-M-30	1	876	0	0	0	0	0	0
gb|LC012596.1|+|3585-4398|ARO:3003182|NDM-13	1	813	0	0	0	0	0	0
gb|AM982520.1|+|5548-6424|ARO:3001937|CTX-M-76	1	876	0	0	0	0	0	0
gb|S46063.1|+|121-1036|ARO:3002242|CARB-3	1	915	0	0	0	0	0	0
gb|AL123456.1|+|2231679-2232219|ARO:3000392|Erm(37)	1	540	0	0	0	0	0	0
gb|AY528718.1|+|413-1274|ARO:3001106|SHV-49	1	861	0	0	0	0	0	0
gb|JN129451.1|+|1036-1867|ARO:3001399|OXA-4	1	831	0	0	0	0	0	0
gb|DQ834729.1|+|205-1066|ARO:3001018|TEM-151	1	861	0	0	0	0	0	0
gb|AY368237.1|+|0-861|ARO:3000990|TEM-128	1	861	0	0	0	0	0	0
gb|U43152.1|+|93-582|ARO:3002866|dfrD	1	489	0	0	0	0	0	0
gb|EF650032.1|+|0-825|ARO:3001637|OXA-106	1	825	0	0	0	0	0	0
gb|BX571965.1|-|2147817-2150949|ARO:3002983|amrB	1	3132	0	0	0	0	0	0
gb|U15027.1|+|0-624|ARO:3002686|catP	1	624	0	0	0	0	0	0
gb|X13543.1|+|185-1046|ARO:3002533|AAC(3)-IIa	1	861	0	0	0	0	0	0
gb|JQ041634.1|+|1122-1863|ARO:3002220|IMP-29	1	741	0	0	0	0	0	0
gb|AY920928.1|+|2689-3553|ARO:3002338|GES-9	1	864	0	0	0	0	0	0
gb|JN129451.1|+|87-888|ARO:3002300|VIM-30	1	801	0	0	0	0	0	0
gb|X04515.1|+|285-1125|ARO:3002454|LEN-1	1	840	0	0	0	0	0	0
gb|AY260546.3|+|4477-5341|ARO:3002336|GES-7	1	864	0	0	0	0	0	0
gb|JQ582718.1|+|0-681|ARO:3002764|QnrB49	1	681	0	0	0	0	0	0
gb|KY432484.1|+|0-861|ARO:3001051|TEM-191	1	861	0	0	0	0	0	0
gb|AF070999.1|+|1679-2855|ARO:3000182|tet(Y)	1	1176	0	0	0	0	0	0
gb|AF055922.1|+|1787-2630|ARO:3001299|Sfra_tlrB_TYL	1	843	0	0	0	0	0	0
gb|L25634.1|+|1273-2158|ARO:3003562|blaF	1	885	0	0	0	0	0	0
gb|AM260957.1|+|4186-5086|ARO:3003071|mphF	1	900	0	0	0	0	0	0
gb|AF034958.3|+|2641-3871|ARO:3002698|cmlB	1	1230	0	0	0	0	0	0
gb|AY768532.1|+|0-1935|ARO:3000535|macB	1	1935	0	0	0	0	0	0
gb|JX121123.1|+|0-861|ARO:3001195|SHV-156	1	861	0	0	0	0	0	0
gb|JN211012.1|+|213-1074|ARO:3001048|TEM-188	1	861	0	0	0	0	0	0
gb|AF441287.1|+|260-1007|ARO:3000844|TUS-1	1	747	0	0	0	0	0	0
gb|X93314.1|+|0-927|ARO:3002364|PER-2	1	927	0	0	0	0	0	0
gb|AF427130.1|+|208-1069|ARO:3000951|TEM-84	1	861	0	0	0	0	0	0
gb|JX524191.1|+|395-1271|ARO:3002324|KPC-14	1	876	0	0	0	0	0	0
gb|EF561644.1|+|0-1146|ARO:3002039|CMY-28	1	1146	0	0	0	0	0	0
gb|EU250284.1|+|4730-5426|ARO:3002927|vanR_in_vanL_cl	1	696	0	0	0	0	0	0
gb|AJ222769.3|+|3686-5606|ARO:3000194|tet(W)	1	1920	0	0	0	0	0	0
gb|KC465199.1|+|0-882|ARO:3002326|KPC-16	1	882	0	0	0	0	0	0
gb|EU019534.1|+|0-825|ARO:3001633|OXA-79	1	825	0	0	0	0	0	0
gb|AM919398.1|+|0-681|ARO:3002732|QnrB17	1	681	0	0	0	0	0	0
gb|GU831575.1|+|0-843|ARO:3001662|OXA-164	1	843	0	0	0	0	0	0
gb|M55426.1|+|465-1326|ARO:3002542|AAC(3)-VIIIa	1	861	0	0	0	0	0	0
gb|FJ460181.2|+|1790-2582|ARO:3002617|aadA17	1	792	0	0	0	0	0	0
gb|EU402393.1|+|0-876|ARO:3001930|CTX-M-69	1	876	0	0	0	0	0	0
gb|Y13612.1|+|0-861|ARO:3000921|TEM-52	1	861	0	0	0	0	0	0
gb|AF290912.1|+|0-741|ARO:3002196|IMP-5	1	741	0	0	0	0	0	0
gb|U46859.1|-|22365-24057|ARO:3003049|rosB	1	1692	0	0	0	0	0	0
gb|L20800.1|+|1062-2325|ARO:3000180|tetA(P)	1	1263	0	0	0	0	0	0
gb|X77455.1|+|700-1849|ARO:3002155|FOX-1	1	1149	0	0	0	0	0	0
gb|AF174129.1|+|6335-7211|ARO:3001872|CTX-M-9	1	876	0	0	0	0	0	0
gb|J03306.1|+|0-489|ARO:3003105|dfrA3	1	489	0	0	0	0	0	0
gb|DQ256091.1|+|98-974|ARO:3001943|CTX-M-82	1	876	0	0	0	0	0	0
gb|KJ934267.1|+|0-852|ARO:3003175|CARB-19	1	852	0	0	0	0	0	0
gb|CBBA010000184.1|+|3395-4256|ARO:3002460|LEN-10	1	861	0	0	0	0	0	0
gb|MH450215.1|+|0-813|ARO:3004867|NDM-24	1	813	0	0	0	0	0	0
gb|KJ158441.1|+|2732-3377|ARO:3002789|QnrD2	1	645	0	0	0	0	0	0
gb|FR748153.1|+|259-1060|ARO:3002296|VIM-26	1	801	0	0	0	0	0	0
gb|KF986254.1|-|34-859|ARO:3001572|OXA-386	1	825	0	0	0	0	0	0
gb|CU468230.2|+|1959577-1960402|ARO:3001620|OXA-75	1	825	0	0	0	0	0	0
gb|DQ267940.1|+|53-512|ARO:3003020|dfrA25	1	459	0	0	0	0	0	0
gb|AY339625.2|-|3640-4786|ARO:3002024|CMY-13	1	1146	0	0	0	0	0	0
gb|AM076977.1|+|0-1146|ARO:3001822|ACT-2	1	1146	0	0	0	0	0	0
gb|AY079099.1|+|148-1009|ARO:3001096|SHV-38	1	861	0	0	0	0	0	0
gb|DQ489307.1|+|1070-2243|ARO:3002521|OCH-8	1	1173	0	0	0	0	0	0
gb|KM233164.1|+|0-861|ARO:3003152|SHV-185	1	861	0	0	0	0	0	0
gb|AY605049.2|+|127-928|ARO:3002281|VIM-11	1	801	0	0	0	0	0	0
gb|AY847143.1|+|82-958|ARO:3001909|CTX-M-47	1	876	0	0	0	0	0	0
gb|HF953351.1|-|2461-3358|ARO:3002255|CARB-16	1	897	0	0	0	0	0	0
gb|AJ308558.1|+|181-1042|ARO:3000962|TEM-95	1	861	0	0	0	0	0	0
gb|HE963768.1|+|0-825|ARO:3001672|OXA-120	1	825	0	0	0	0	0	0
gb|JX259320.1|+|0-681|ARO:3002772|QnrB59	1	681	0	0	0	0	0	0
gb|AY528425.1|+|0-861|ARO:3000997|TEM-133	1	861	0	0	0	0	0	0
gb|AY101578.1|+|214-1075|ARO:3000969|TEM-106	1	861	0	0	0	0	0	0
gb|AF031327.1|+|0-441|ARO:3002562|AAC(6')-Is	1	441	0	0	0	0	0	0
gb|JX023441.1|+|37-901|ARO:3002351|GES-22	1	864	0	0	0	0	0	0
gb|AF148067.1|+|213-1158|ARO:3003202|TLA-1	1	945	0	0	0	0	0	0
gb|EF660563.1|+|392-845|ARO:3002850|arr-5	1	453	0	0	0	0	0	0
gb|DQ303920.1|+|0-681|ARO:3002716|QnrB3	1	681	0	0	0	0	0	0
gb|AY101764.1|+|206-1067|ARO:3000970|TEM-107	1	861	0	0	0	0	0	0
gb|JQ711184.1|+|1026-2172|ARO:3002084|CMY-71	1	1146	0	0	0	0	0	0
gb|JN227085.1|+|351-1227|ARO:3001977|CTX-M-117	1	876	0	0	0	0	0	0
gb|HM439643.1|+|0-645|ARO:3002743|QnrB28	1	645	0	0	0	0	0	0
gb|JX982634.1|+|0-801|ARO:3002305|VIM-35	1	801	0	0	0	0	0	0
gb|HQ700343.1|+|0-786|ARO:3001783|OXA-163	1	786	0	0	0	0	0	0
gb|EU571228.1|+|822-1644|ARO:3001702|OXA-133	1	822	0	0	0	0	0	0
gb|S82452.1|+|120-978|ARO:3001068|SHV-9	1	858	0	0	0	0	0	0
gb|AF535087.1|+|28-1573|ARO:3003047|qacB	1	1545	0	0	0	0	0	0
gb|AY949202.1|+|0-825|ARO:3001622|OXA-77	1	825	0	0	0	0	0	0
gb|AM051157.1|+|0-861|ARO:3002441|OKP-B-8	1	861	0	0	0	0	0	0
gb|HM246246.1|+|211-1069|ARO:3001047|TEM-187	1	858	0	0	0	0	0	0
gb|AM850917.2|+|17-878|ARO:3002439|OKP-B-6	1	861	0	0	0	0	0	0
gb|DQ361087.2|+|356-1097|ARO:3002213|IMP-22	1	741	0	0	0	0	0	0
gb|AM176557.2|+|0-861|ARO:3001136|SHV-82	1	861	0	0	0	0	0	0
gb|AF315351.1|+|672-1500|ARO:3001426|OXA-32	1	828	0	0	0	0	0	0
gb|DQ023162.1|+|0-876|ARO:3001903|CTX-M-41	1	876	0	0	0	0	0	0
gb|AJ416344.1|+|303-1179|ARO:3001882|CTX-M-20	1	876	0	0	0	0	0	0
gb|JQ422053.1|+|99-930|ARO:3001691|OXA-228	1	831	0	0	0	0	0	0
gb|CP006845.1|+|539695-540745|ARO:3002814|clbA	1	1050	0	0	0	0	0	0
gb|EU086834.1|+|88-898|ARO:3001767|OXA-137	1	810	0	0	0	0	0	0
gb|EU086830.1|+|88-898|ARO:3001765|OXA-136	1	810	0	0	0	0	0	0
gb|M18967.1|+|756-1314|ARO:3002545|AAC(6')-Ia	1	558	0	0	0	0	0	0
gb|L06157.1|+|554-1085|ARO:3002530|AAC(3)-Ib	1	531	0	0	0	0	0	0
gb|KP050484.1|+|0-1146|ARO:3002170|MIR-5	1	1146	0	0	0	0	0	0
gb|KC580654.1|+|0-645|ARO:3002777|QnrB65	1	645	0	0	0	0	0	0
gb|X98101.1|+|73-934|ARO:3001070|SHV-11	1	861	0	0	0	0	0	0
gb|M90056.1|+|908-2477|ARO:3002829|vgaA	1	1569	0	0	0	0	0	0
gb|AY072920.1|+|0-861|ARO:3000973|TEM-110	1	861	0	0	0	0	0	0
gb|JX298080.1|+|433-1078|ARO:3002734|QnrB19	1	645	0	0	0	0	0	0
gb|AJ703795.1|+|0-1149|ARO:3002160|FOX-7	1	1149	0	0	0	0	0	0
gb|AM941846.1|+|0-900|ARO:3001338|SHV-100	1	900	0	0	0	0	0	0
gb|AY171244.1|+|46-838|ARO:3002618|aadA21	1	792	0	0	0	0	0	0
gb|JX262694.1|+|0-813|ARO:3002357|NDM-7	1	813	0	0	0	0	0	0
gb|GQ414736.1|+|0-801|ARO:3002290|VIM-20	1	801	0	0	0	0	0	0
gb|AJ012256.1|+|208-1069|ARO:3000939|TEM-73	1	861	0	0	0	0	0	0
gb|AM051146.1|+|0-861|ARO:3002424|OKP-A-7	1	861	0	0	0	0	0	0
gb|DQ105528.2|+|0-861|ARO:3001012|TEM-145	1	861	0	0	0	0	0	0
gb|AM087455.2|+|291-1011|ARO:3002262|IND-6	1	720	0	0	0	0	0	0
gb|JN790863.1|+|232-1108|ARO:3001981|CTX-M-122	1	876	0	0	0	0	0	0
gb|JYFL01000006.1|-|112069-113503|ARO:3002813|lmrB	1	1434	0	0	0	0	0	0
gb|JN166690.1|+|0-681|ARO:3002756|QnrB41	1	681	0	0	0	0	0	0
gb|AM176550.2|+|30-891|ARO:3001129|SHV-75	1	861	0	0	0	0	0	0
gb|X52872.1|+|220-1138|ARO:3002995|ROB-1	1	918	0	0	0	0	0	0
gb|AF174129.3|+|1351-1825|ARO:3003014|dfrA16	1	474	0	0	0	0	0	0
gb|AM051140.1|+|0-861|ARO:3002420|OKP-A-3	1	861	0	0	0	0	0	0
gb|X91840.1|+|0-1146|ARO:3002013|CMY-2	1	1146	0	0	0	0	0	0
gb|AJ605332.1|+|1303-1813|ARO:3003016|dfrA20	1	510	0	0	0	0	0	0
gb|EU419746.1|+|0-801|ARO:3002286|VIM-16	1	801	0	0	0	0	0	0
gb|KF986253.1|-|15-840|ARO:3001571|OXA-385	1	825	0	0	0	0	0	0
gb|DQ519090.1|+|62-905|ARO:3001631|OXA-96	1	843	0	0	0	0	0	0
gb|DQ173429.1|+|0-879|ARO:3001859|IMI-2	1	879	0	0	0	0	0	0
gb|JX310327.1|+|0-861|ARO:3001378|TEM-201	1	861	0	0	0	0	0	0
gb|KF460531.1|+|0-831|ARO:3001548|OXA-361	1	831	0	0	0	0	0	0
gb|JX121120.1|+|0-858|ARO:3001192|SHV-153	1	858	0	0	0	0	0	0
gb|KF203102.1|+|0-822|ARO:3001516|OXA-328	1	822	0	0	0	0	0	0
gb|FJ666070.1|+|0-1194|ARO:3002506|PDC-7	1	1194	0	0	0	0	0	0
gb|EF136375.1|+|0-900|ARO:3002373|VEB-4	1	900	0	0	0	0	0	0
gb|AY590119.1|+|0-735|ARO:3003557|SFB-1	1	735	0	0	0	0	0	0
gb|JN861779.1|+|0-825|ARO:3001710|OXA-211	1	825	0	0	0	0	0	0
gb|AB744718.1|+|0-813|ARO:3002358|NDM-8	1	813	0	0	0	0	0	0
gb|FJ848783.1|+|1270-2071|ARO:3001801|OXA-147	1	801	0	0	0	0	0	0
gb|AB091338.1|+|173-1355|ARO:3003551|emeA	1	1182	0	0	0	0	0	0
gb|AY661885.1|+|48-909|ARO:3001088|SHV-30	1	861	0	0	0	0	0	0
gb|KF151169.1|+|0-831|ARO:3001793|OXA-320	1	831	0	0	0	0	0	0
gb|M17124.1|+|1181-1982|ARO:3000498|ErmF	1	801	0	0	0	0	0	0
gb|HQ456945.1|+|0-1140|ARO:3002136|DHA-7	1	1140	0	0	0	0	0	0
gb|AY750910.1|+|0-825|ARO:3001616|OXA-68	1	825	0	0	0	0	0	0
gb|HQ704413.2|+|0-681|ARO:3002761|QnrB46	1	681	0	0	0	0	0	0
gb|FJ495083.1|+|732-1365|ARO:3003110|catB10	1	633	0	0	0	0	0	0
gb|JF900599.1|+|0-801|ARO:3002298|VIM-28	1	801	0	0	0	0	0	0
gb|Y17582.1|+|0-858|ARO:3000892|TEM-21	1	858	0	0	0	0	0	0
gb|KF297584.1|+|0-831|ARO:3001542|OXA-355	1	831	0	0	0	0	0	0
gb|AJ252200.1|+|4493-5894|ARO:3003057|smeF	1	1401	0	0	0	0	0	0
gb|KF203106.1|+|0-822|ARO:3001520|OXA-332	1	822	0	0	0	0	0	0
gb|AB107899.1|+|1007-2153|ARO:3001856|CFE-1	1	1146	0	0	0	0	0	0
gb|AJ871875.1|+|0-873|ARO:3002414|OXY-6-2	1	873	0	0	0	0	0	0
gb|AB737978.1|+|0-1140|ARO:3001827|ACT-16	1	1140	0	0	0	0	0	0
gb|AF030945.1|+|95-962|ARO:3002245|CARB-6	1	867	0	0	0	0	0	0
gb|CP003022.1|+|336788-337580|ARO:3003197|aadA25	1	792	0	0	0	0	0	0
gb|AJ746227.1|+|94-967|ARO:3002400|OXY-2-5	1	873	0	0	0	0	0	0
gb|AJ871866.1|+|0-873|ARO:3002396|OXY-2-1	1	873	0	0	0	0	0	0
gb|CP000703.1|+|40848-42606|ARO:3000215|mecR1	1	1758	0	0	0	0	0	0
gb|KF297578.1|+|0-822|ARO:3001536|OXA-349	1	822	0	0	0	0	0	0
gb|AY039040.1|+|188-1022|ARO:3000956|TEM-89	1	834	0	0	0	0	0	0
gb|AB116260.1|+|1329-2193|ARO:3002333|GES-4	1	864	0	0	0	0	0	0
gb|EU029998.1|+|575-1400|ARO:3001440|OXA-115	1	825	0	0	0	0	0	0
gb|AF550679.1|-|80976-81768|ARO:3002601|aadA	1	792	0	0	0	0	0	0
gb|D38215.1|+|0-1539|ARO:3002893|tcr3	1	1539	0	0	0	0	0	0
gb|Z48231.1|+|220-763|ARO:3002898|SAT-3	1	543	0	0	0	0	0	0
gb|AJ250203.1|+|1650-2883|ARO:3000476|tet(31)	1	1233	0	0	0	0	0	0
gb|M93113.1|+|0-660|ARO:3002674|Cbut_catB	1	660	0	0	0	0	0	0
gb|M22999.1|+|492-1359|ARO:3002541|AAC(3)-VIIa	1	867	0	0	0	0	0	0
gb|AM403715.1|+|302-854|ARO:3002857|dfrA26	1	552	0	0	0	0	0	0
gb|JX206446.1|+|0-828|ARO:3001610|OXA-243	1	828	0	0	0	0	0	0
gb|JN215211.1|+|0-825|ARO:3001668|OXA-219	1	825	0	0	0	0	0	0
gb|U35369.1|+|2358-3165|ARO:3002956|vanY_in_vanB_cl	1	807	0	0	0	0	0	0
gb|FJ872411.1|+|40765-41347|ARO:3002967|vanXY_in_vanE	1	582	0	0	0	0	0	0
gb|AE016830.1|-|2211932-2212277|ARO:3004254|vanV_in_vanB_cl	1	345	0	0	0	0	0	0
gb|JQ029959.1|+|28-889|ARO:3001184|SHV-142	1	861	0	0	0	0	0	0
gb|KF150216.1|+|0-1146|ARO:3002116|CMY-104	1	1146	0	0	0	0	0	0
gb|NG_048576.1|+|100-502|ARO:3002584|AAC(6')-29b	1	402	0	0	0	0	0	0
gb|AY144612.1|+|0-801|ARO:3002275|VIM-5	1	801	0	0	0	0	0	0
gb|EF468463.1|+|66-927|ARO:3001028|TEM-162	1	861	0	0	0	0	0	0
gb|KM926621.1|+|751-1897|ARO:3003171|ACT-36	1	1146	0	0	0	0	0	0
gb|FJ360626.1|+|0-1146|ARO:3002054|CMY-43	1	1146	0	0	0	0	0	0
gb|AF093512.1|+|197-1058|ARO:3000882|TEM-10	1	861	0	0	0	0	0	0
gb|AY515297.1|+|0-876|ARO:3001896|CTX-M-34	1	876	0	0	0	0	0	0
gb|U58495.2|+|27-1173|ARO:3001821|ACT-1	1	1146	0	0	0	0	0	0
gb|KM087863.1|+|0-1146|ARO:3002177|MIR-12	1	1146	0	0	0	0	0	0
gb|AF219131.2|+|0-720|ARO:3002259|IND-3	1	720	0	0	0	0	0	0
gb|AB900900.1|+|0-876|ARO:3001994|CTX-M-137	1	876	0	0	0	0	0	0
gb|EU515250.1|+|0-1146|ARO:3002038|CMY-27	1	1146	0	0	0	0	0	0
gb|KM087857.1|+|0-741|ARO:3002239|IMP-48	1	741	0	0	0	0	0	0
gb|U63835.1|+|127-955|ARO:3001410|OXA-15	1	828	0	0	0	0	0	0
gb|AF201826.1|+|21-849|ARO:3001420|OXA-25	1	828	0	0	0	0	0	0
gb|L29044.1|+|351-792|ARO:3002555|AAC(6')-Ih	1	441	0	0	0	0	0	0
gb|HM488992.1|+|0-822|ARO:3001471|OXA-171	1	822	0	0	0	0	0	0
gb|FJ666073.1|+|0-1194|ARO:3002509|PDC-10	1	1194	0	0	0	0	0	0
gb|HM751100.1|+|0-861|ARO:3001157|SHV-108	1	861	0	0	0	0	0	0
gb|HM544039.1|+|0-1152|ARO:3002065|CMY-54	1	1152	0	0	0	0	0	0
gb|AY243512.1|+|208-1069|ARO:3000982|TEM-120	1	861	0	0	0	0	0	0
gb|FJ418153.1|+|0-657|ARO:3002793|QnrS4	1	657	0	0	0	0	0	0
gb|JQ733572.1|+|1027-2173|ARO:3002088|CMY-75	1	1146	0	0	0	0	0	0
gb|AF467948.1|+|0-861|ARO:3001095|SHV-37	1	861	0	0	0	0	0	0
gb|JQ837239.1|+|0-822|ARO:3001498|OXA-239	1	822	0	0	0	0	0	0
gb|HM015773.1|+|2126-2924|ARO:3001776|OXA-162	1	798	0	0	0	0	0	0
gb|S81599.1|+|281-1076|ARO:3002651|APH(3')-Vc	1	795	0	0	0	0	0	0
gb|AJ276453.1|+|4619-5768|ARO:3002183|MOX-2	1	1149	0	0	0	0	0	0
gb|JN790864.1|+|238-1114|ARO:3001982|CTX-M-123	1	876	0	0	0	0	0	0
gb|JN086160.1|-|1582-2407|ARO:3001777|OXA-347	1	825	0	0	0	0	0	0
gb|EF136376.1|+|0-861|ARO:3001025|TEM-159	1	861	0	0	0	0	0	0
gb|AF064820.3|+|951-1776|ARO:3001417|OXA-22	1	825	0	0	0	0	0	0
gb|AY750914.2|+|206-1079|ARO:3001902|CTX-M-40	1	873	0	0	0	0	0	0
gb|JN714478.1|+|1034-2180|ARO:3002079|CMY-66	1	1146	0	0	0	0	0	0
gb|AM408573.1|-|10027-11077|ARO:3003441|cfrA	1	1050	0	0	0	0	0	0
gb|FR734406.1|+|0-906|ARO:3003106|Erm(42)	1	906	0	0	0	0	0	0
gb|KC900516.1|+|0-858|ARO:3001382|TEM-205	1	858	0	0	0	0	0	0
gb|KF732714.1|+|0-657|ARO:3002798|QnrS9	1	657	0	0	0	0	0	0
gb|KM087843.1|+|0-1146|ARO:3001851|ACT-31	1	1146	0	0	0	0	0	0
gb|GU827715.1|+|0-861|ARO:3001176|SHV-129	1	861	0	0	0	0	0	0
gb|HM755448.1|+|244-1120|ARO:3001957|CTX-M-98	1	876	0	0	0	0	0	0
gb|U09991.1|+|27-1338|ARO:3002700|cmlv	1	1311	0	0	0	0	0	0
gb|KM087840.1|+|0-1146|ARO:3002127|CMY-116	1	1146	0	0	0	0	0	0
gb|X03615.1|+|231-1230|ARO:3002661|APH(7'')-Ia	1	999	0	0	0	0	0	0
gb|AM998375.1|+|1172-2084|ARO:3000853|AIM-1	1	912	0	0	0	0	0	0
gb|AY847145.1|+|81-957|ARO:3001911|CTX-M-49	1	876	0	0	0	0	0	0
gb|KF663615.1|+|0-858|ARO:3001390|TEM-213	1	858	0	0	0	0	0	0
gb|GU060319.1|+|624-861|ARO:3003023|dfrB6	1	237	0	0	0	0	0	0
gb|AJ866285.2|+|0-861|ARO:3001117|SHV-62	1	861	0	0	0	0	0	0
gb|AY232670.1|-|3524-4157|ARO:3002675|catB2	1	633	0	0	0	0	0	0
gb|EU136031.3|+|0-876|ARO:3001942|CTX-M-81	1	876	0	0	0	0	0	0
gb|U36276.1|+|716-953|ARO:3002864|dfrB1	1	237	0	0	0	0	0	0
gb|FJ666066.1|+|0-1194|ARO:3002500|PDC-3	1	1194	0	0	0	0	0	0
gb|JN173054.1|+|36-681|ARO:3002747|QnrB32	1	645	0	0	0	0	0	0
gb|FR682582.1|+|0-876|ARO:3001959|CTX-M-100	1	876	0	0	0	0	0	0
gb|EU408349.1|+|107-1025|ARO:3002487|LRA-8	1	918	0	0	0	0	0	0
gb|EU496816.1|+|0-1140|ARO:3002044|CMY-33	1	1140	0	0	0	0	0	0
gb|X06599.1|+|272-1193|ARO:3002877|BcI	1	921	0	0	0	0	0	0
gb|AF231133.1|+|1345-2146|ARO:3001423|OXA-28	1	801	0	0	0	0	0	0
gb|AM176547.2|+|30-891|ARO:3001126|SHV-72	1	861	0	0	0	0	0	0
gb|L29045.1|+|259-700|ARO:3002557|AAC(6')-Ij	1	441	0	0	0	0	0	0
gb|FJ854362.1|+|701-1565|ARO:3002340|GES-11	1	864	0	0	0	0	0	0
gb|CP000732.1|-|9682-10528|ARO:3000621|PC1_blaZ	1	846	0	0	0	0	0	0
gb|M19269.1|+|459-1419|ARO:3001304|ErmS	1	960	0	0	0	0	0	0
gb|JF949915.1|+|0-754|ARO:3001052|TEM-192	1	753	0	0	0	0	0	0
gb|AF189721.1|+|273-1149|ARO:3001871|CTX-M-8	1	876	0	0	0	0	0	0
gb|AF162771.1|+|61-643|ARO:3002596|AAC(6')-IIc	1	582	0	0	0	0	0	0
gb|AB074436.1|+|16-754|ARO:3002202|IMP-11	1	738	0	0	0	0	0	0
gb|JQ820241.1|+|0-831|ARO:3001678|OXA-237	1	831	0	0	0	0	0	0
gb|MH986670.1|+|0-813|ARO:3004868|NDM-25	1	813	0	0	0	0	0	0
gb|AJ437107.1|+|208-1069|ARO:3000900|TEM-30	1	861	0	0	0	0	0	0
gb|FN397623.1|+|1188-1641|ARO:3002852|arr-7	1	453	0	0	0	0	0	0
gb|AB104852.1|+|1934-2486|ARO:3002573|AAC(6')-Iae	1	552	0	0	0	0	0	0
gb|EU408355.1|+|24321-25482|ARO:3002492|LRA-18	1	1161	0	0	0	0	0	0
gb|FJ611948.1|+|0-645|ARO:3002736|QnrB21	1	645	0	0	0	0	0	0
gb|U38243.1|+|149-1115|ARO:3003001|CfxA	1	966	0	0	0	0	0	0
gb|AY458224.1|+|706-1183|ARO:3002529|AAC(3)-Id	1	477	0	0	0	0	0	0
gb|EU675686.1|+|1956-2409|ARO:3002848|arr-3	1	453	0	0	0	0	0	0
gb|EU515251.1|+|0-1146|ARO:3002051|CMY-40	1	1146	0	0	0	0	0	0
gb|U41471.1|+|264-852|ARO:3002524|AAC(2')-Ib	1	588	0	0	0	0	0	0
gb|DQ058662.1|+|0-657|ARO:3002710|QnrA4	1	657	0	0	0	0	0	0
gb|CP000768.1|+|1406494-1409617|ARO:3000784|cmeB	1	3123	0	0	0	0	0	0
gb|EF373973.1|+|0-861|ARO:3001149|SHV-97	1	861	0	0	0	0	0	0
gb|KF513177.1|+|0-861|ARO:3001356|SHV-172	1	861	0	0	0	0	0	0
gb|HG934763.1|+|0-861|ARO:3001394|TEM-217	1	861	0	0	0	0	0	0
gb|AY847144.1|+|81-957|ARO:3001910|CTX-M-48	1	876	0	0	0	0	0	0
gb|FJ624872.1|+|2-854|ARO:3002319|KPC-9	1	852	0	0	0	0	0	0
gb|JQ733577.1|+|1026-2172|ARO:3002093|CMY-80	1	1146	0	0	0	0	0	0
gb|HQ634775.2|+|3012-3801|ARO:3001805|OXA-198	1	789	0	0	0	0	0	0
gb|AJ295340.1|+|0-1173|ARO:3002515|OCH-2	1	1173	0	0	0	0	0	0
gb|X57972.1|+|339-1200|ARO:3000878|TEM-6	1	861	0	0	0	0	0	0
gb|GU169702.1|+|608-1472|ARO:3002342|GES-13	1	864	0	0	0	0	0	0
gb|DQ885477.1|+|0-876|ARO:3001917|CTX-M-55	1	876	0	0	0	0	0	0
gb|Y10282.1|+|0-1149|ARO:3002156|FOX-2	1	1149	0	0	0	0	0	0
gb|EU043311.3|+|0-645|ARO:3002721|QnrB7	1	645	0	0	0	0	0	0
gb|EU024485.1|+|0-861|ARO:3001151|SHV-102	1	861	0	0	0	0	0	0
gb|JQ838185.1|+|0-828|ARO:3001485|OXA-207	1	828	0	0	0	0	0	0
gb|AY065991.1|+|6-867|ARO:3001101|SHV-43	1	861	0	0	0	0	0	0
gb|HM066995.1|+|0-882|ARO:3002321|KPC-11	1	882	0	0	0	0	0	0
gb|AY223863.1|+|170-1031|ARO:3001113|SHV-57	1	861	0	0	0	0	0	0
gb|EF415650.1|+|0-1146|ARO:3002035|CMY-24	1	1146	0	0	0	0	0	0
gb|AY265890.1|+|0-472|ARO:3002476|LEN-6	1	471	0	0	0	0	0	0
gb|AJ295342.1|+|0-1173|ARO:3002517|OCH-4	1	1173	0	0	0	0	0	0
gb|KM087836.1|+|0-1146|ARO:3002124|CMY-113	1	1146	0	0	0	0	0	0
gb|FN396876.1|-|2406-3219|ARO:3000589|NDM-1	1	813	0	0	0	0	0	0
gb|EU541448.1|+|0-741|ARO:3002216|IMP-25	1	741	0	0	0	0	0	0
gb|KF297579.1|+|0-822|ARO:3001537|OXA-350	1	822	0	0	0	0	0	0
gb|AY248038.1|+|2072-2939|ARO:3002248|CARB-9	1	867	0	0	0	0	0	0
gb|HQ172108.1|+|0-645|ARO:3002740|QnrB25	1	645	0	0	0	0	0	0
gb|AY619003.1|+|703-1510|ARO:3001764|OXA-63	1	807	0	0	0	0	0	0
gb|AF031330.1|+|0-441|ARO:3002566|AAC(6')-Iv	1	441	0	0	0	0	0	0
gb|FJ785625.1|+|131-1001|ARO:3002404|OXY-2-9	1	870	0	0	0	0	0	0
gb|AJ746361.2|-|6742-7303|ARO:3003019|dfrA23	1	561	0	0	0	0	0	0
gb|AY210887.1|+|111-972|ARO:3001104|SHV-46	1	861	0	0	0	0	0	0
gb|AB777500.1|+|2034-2775|ARO:3002234|IMP-43	1	741	0	0	0	0	0	0
gb|EU496815.1|+|0-1146|ARO:3002043|CMY-32	1	1146	0	0	0	0	0	0
gb|AF226622.1|+|54-915|ARO:3001073|SHV-14	1	861	0	0	0	0	0	0
gb|Z30177.1|+|348-1224|ARO:3002389|OXY-1-1	1	876	0	0	0	0	0	0
gb|AB715422.2|+|27225-27966|ARO:3002225|IMP-34	1	741	0	0	0	0	0	0
gb|KF203098.1|+|0-822|ARO:3001512|OXA-324	1	822	0	0	0	0	0	0
gb|U56415.1|+|279-1719|ARO:3002884|iri	1	1440	0	0	0	0	0	0
gb|DQ286729.1|+|0-861|ARO:3000924|TEM-55	1	861	0	0	0	0	0	0
gb|AB894099.1|+|4218-5697|ARO:3000785|cmeC	1	1479	0	0	0	0	0	0
gb|AJ567481.1|+|0-876|ARO:3001893|CTX-M-31	1	876	0	0	0	0	0	0
gb|EU545409.1|+|80-956|ARO:3001947|CTX-M-87	1	876	0	0	0	0	0	0
gb|AL123456.1|-|3773015-3773567|ARO:3003035|mfpA	1	552	0	0	0	0	0	0
gb|DQ058661.1|+|0-657|ARO:3002709|QnrA3	1	657	0	0	0	0	0	0
gb|AY227050.1|+|130-895|ARO:3003100|cphA4	1	765	0	0	0	0	0	0
gb|L20800.1|+|2308-4267|ARO:3000195|tetB(P)	1	1959	0	0	0	0	0	0
gb|JX121117.1|+|0-858|ARO:3001189|SHV-150	1	858	0	0	0	0	0	0
gb|AJ635402.2|+|0-861|ARO:3002434|OKP-B-1	1	861	0	0	0	0	0	0
gb|GQ149347.1|+|5269-6130|ARO:3001037|TEM-171	1	861	0	0	0	0	0	0
gb|AJ238249.1|+|126-930|ARO:3002836|lnuB	1	804	0	0	0	0	0	0
gb|FR821779.1|-|35680-37678|ARO:3001209|mecC	1	1998	0	0	0	0	0	0
gb|NG_050256.1|+|100-961|ARO:3000896|TEM-26	1	861	0	0	0	0	0	0
gb|AF357597.1|+|250-1399|ARO:3002021|CMY-10	1	1149	0	0	0	0	0	0
gb|FR865168.1|+|0-825|ARO:3001488|OXA-216	1	825	0	0	0	0	0	0
gb|AY589494.1|+|193-1054|ARO:3000976|TEM-113	1	861	0	0	0	0	0	0
gb|M97297.1|+|3976-4671|ARO:3002919|vanR_in_vanA_cl	1	696	0	0	0	0	0	0
gb|AB636283.1|+|0-843|ARO:3000854|SMB-1	1	843	0	0	0	0	0	0
gb|AF090141.1|+|242-1115|ARO:3000850|GOB-1	1	873	0	0	0	0	0	0
gb|L07945.1|+|60-888|ARO:3001398|OXA-3	1	828	0	0	0	0	0	0
gb|KM211691.1|+|0-876|ARO:3003166|CTX-M-158	1	876	0	0	0	0	0	0
gb|JQ388884.1|+|0-861|ARO:3001183|SHV-141	1	861	0	0	0	0	0	0
gb|EU177100.1|+|4-880|ARO:3001929|CTX-M-68	1	876	0	0	0	0	0	0
gb|FJ228229.1|+|553-1198|ARO:3002788|QnrD1	1	645	0	0	0	0	0	0
gb|AY082011.1|+|5900-6932|ARO:3000005|vanD	1	1032	0	0	0	0	0	0
gb|AF117744.1|+|0-780|ARO:3001078|SHV-20	1	780	0	0	0	0	0	0
gb|KF478993.1|+|490-1543|ARO:3002948|vanH_in_vanO_cl	1	1053	0	0	0	0	0	0
gb|AF540889.1|+|0-327|ARO:3002871|tet(37)	1	327	0	0	0	0	0	0
gb|M37699.1|+|585-1752|ARO:3000205|tet(X)	1	1167	0	0	0	0	0	0
gb|KF730650.1|+|0-645|ARO:3002768|QnrB55	1	645	0	0	0	0	0	0
gb|AF427129.1|+|208-1069|ARO:3000950|TEM-83	1	861	0	0	0	0	0	0
gb|KM087850.1|+|0-1140|ARO:3002148|DHA-17	1	1140	0	0	0	0	0	0
gb|JX121124.1|+|0-861|ARO:3001196|SHV-157	1	861	0	0	0	0	0	0
gb|AY825330.1|+|0-861|ARO:3002446|OKP-B-13	1	861	0	0	0	0	0	0
gb|JX121128.1|+|0-861|ARO:3001200|SHV-161	1	861	0	0	0	0	0	0
gb|AY769934.1|+|27-993|ARO:3003096|CfxA5	1	966	0	0	0	0	0	0
gb|JF411006.1|+|951-1368|ARO:3002872|FosA3	1	417	0	0	0	0	0	0
gb|M20305.1|+|778-1594|ARO:3002642|APH(3')-Ib	1	816	0	0	0	0	0	0
gb|AJ239002.1|+|0-861|ARO:3000935|TEM-68	1	861	0	0	0	0	0	0
gb|GQ205627.2|+|3036-3687|ARO:3002845|vatH	1	651	0	0	0	0	0	0
gb|HQ398215.1|+|244-1120|ARO:3001961|CTX-M-102	1	876	0	0	0	0	0	0
gb|FJ437066.1|+|0-1134|ARO:3002055|CMY-44	1	1134	0	0	0	0	0	0
gb|AY960293.2|+|0-1143|ARO:3002031|CMY-20	1	1143	0	0	0	0	0	0
gb|AF252622.2|+|1740-2616|ARO:3001877|CTX-M-14	1	876	0	0	0	0	0	0
gb|EU273757.1|+|0-681|ARO:3002728|QnrB14	1	681	0	0	0	0	0	0
gb|KM087844.1|+|0-1146|ARO:3002128|CMY-117	1	1146	0	0	0	0	0	0
gb|EU815939.1|+|0-861|ARO:3001029|TEM-163	1	861	0	0	0	0	0	0
gb|HG798963.1|+|0-1140|ARO:3002143|DHA-12	1	1140	0	0	0	0	0	0
gb|JF274245.1|+|1-862|ARO:3001968|CTX-M-108	1	861	0	0	0	0	0	0
gb|AJ635404.2|+|0-861|ARO:3002419|OKP-A-2	1	861	0	0	0	0	0	0
gb|EU670845.2|+|1594-2419|ARO:3001655|OXA-138	1	825	0	0	0	0	0	0
gb|AF201827.1|+|21-849|ARO:3001421|OXA-26	1	828	0	0	0	0	0	0
gb|JX987101.1|+|0-681|ARO:3002775|QnrB62	1	681	0	0	0	0	0	0
gb|GU199038.2|+|1195-2023|ARO:3001663|OXA-160	1	828	0	0	0	0	0	0
gb|HQ185697.1|+|1267-2413|ARO:3002072|CMY-58	1	1146	0	0	0	0	0	0
gb|DQ388882.1|+|0-861|ARO:3001005|TEM-142	1	861	0	0	0	0	0	0
gb|BA000017.4|+|379931-380351|ARO:3000746|mepR	1	420	0	0	0	0	0	0
gb|CP020412.2|-|3537848-3539018|ARO:3004603|tet(56)	1	1170	0	0	0	0	0	0
gb|HM367709.1|+|7-727|ARO:3002269|IND-14	1	720	0	0	0	0	0	0
gb|X98047.1|+|0-843|ARO:3000911|TEM-42	1	843	0	0	0	0	0	0
gb|JN861783.1|+|0-828|ARO:3001714|OXA-215	1	828	0	0	0	0	0	0
gb|AJ584652.1|+|1043-1784|ARO:3002207|IMP-16	1	741	0	0	0	0	0	0
gb|HQ713678.1|+|5756-6683|ARO:3002369|PER-7	1	927	0	0	0	0	0	0
gb|JF460795.1|+|0-1143|ARO:3002074|CMY-61	1	1143	0	0	0	0	0	0
gb|JX438000.1|+|0-798|ARO:3001786|OXA-244	1	798	0	0	0	0	0	0
gb|HM113561.1|+|0-825|ARO:3001659|OXA-175	1	825	0	0	0	0	0	0
gb|Y16410.1|+|986-2126|ARO:3002132|DHA-1	1	1140	0	0	0	0	0	0
gb|AF015628.1|+|1306-1945|ARO:3002842|vatC	1	639	0	0	0	0	0	0
gb|KJ775801.1|+|0-882|ARO:3002329|KPC-19	1	882	0	0	0	0	0	0
gb|AJ310778.1|+|7003-7573|ARO:3003015|dfrA19	1	570	0	0	0	0	0	0
gb|AJ252200.1|+|1278-4401|ARO:3003056|smeE	1	3123	0	0	0	0	0	0
gb|GQ390806.1|+|0-813|ARO:3001171|SHV-124	1	813	0	0	0	0	0	0
gb|KF240809.1|+|0-876|ARO:3002000|CTX-M-142	1	876	0	0	0	0	0	0
gb|JF795538.1|+|0-861|ARO:3001374|TEM-185	1	861	0	0	0	0	0	0
gb|X05648.1|+|381-1305|ARO:3002658|APH(6)-Ib	1	924	0	0	0	0	0	0
gb|M12730.1|+|779-1514|ARO:3000250|ErmC	1	735	0	0	0	0	0	0
gb|EU408354.1|-|3570-4455|ARO:3002512|LRA-17	1	885	0	0	0	0	0	0
gb|HM803271.1|+|0-876|ARO:3001958|CTX-M-99	1	876	0	0	0	0	0	0
gb|AF332513.1|+|103-964|ARO:3000931|TEM-63	1	861	0	0	0	0	0	0
gb|GU206353.1|+|18-738|ARO:3002266|IND-10	1	720	0	0	0	0	0	0
gb|JX268631.1|+|0-861|ARO:3001091|SHV-33	1	861	0	0	0	0	0	0
gb|AF462611.1|+|0-846|ARO:3000605|Erm(36)	1	846	0	0	0	0	0	0
gb|JX440349.1|+|1026-2172|ARO:3002087|CMY-74	1	1146	0	0	0	0	0	0
gb|AY590467.1|+|1-727|ARO:3001110|SHV-53	1	726	0	0	0	0	0	0
gb|JN173059.1|+|35-680|ARO:3002752|QnrB37	1	645	0	0	0	0	0	0
gb|X01702.1|+|484-1285|ARO:3002659|APH(6)-Ic	1	801	0	0	0	0	0	0
gb|HE819404.1|+|0-1146|ARO:3002103|CMY-90	1	1146	0	0	0	0	0	0
gb|HM751103.1|+|0-864|ARO:3001169|SHV-122	1	864	0	0	0	0	0	0
gb|JN969893.3|+|2530-3406|ARO:3001990|CTX-M-131	1	876	0	0	0	0	0	0
gb|KF986262.1|-|27-852|ARO:3001569|OXA-383	1	825	0	0	0	0	0	0
gb|AF324833.1|+|0-900|ARO:3002378|VEB-9	1	900	0	0	0	0	0	0
gb|DQ519088.1|+|8-833|ARO:3001629|OXA-94	1	825	0	0	0	0	0	0
gb|X56809.1|+|111-894|ARO:3002997|LCR-1	1	783	0	0	0	0	0	0
gb|DQ335566.1|+|0-825|ARO:3001632|OXA-92	1	825	0	0	0	0	0	0
gb|CP004067.1|-|43007-43928|ARO:3002669|APH(2'')-Ig	1	921	0	0	0	0	0	0
gb|AM886293.1|+|116479-117235|ARO:3000860|rmtB	1	756	0	0	0	0	0	0
gb|HQ166709.1|+|0-876|ARO:3001953|CTX-M-93	1	876	0	0	0	0	0	0
gb|CP006005.1|+|1728735-1729668|ARO:3003176|CARB-21	1	933	0	0	0	0	0	0
gb|AJ549214.1|+|176-1604|ARO:3002704|fexA	1	1428	0	0	0	0	0	0
gb|KC107824.1|+|0-876|ARO:3001997|CTX-M-139	1	876	0	0	0	0	0	0
gb|X58272.1|+|79-883|ARO:3001400|OXA-5	1	804	0	0	0	0	0	0
gb|FN645444.1|+|0-1146|ARO:3002061|CMY-50	1	1146	0	0	0	0	0	0
gb|CP001891.1|+|2841996-2842857|ARO:3002463|LEN-13	1	861	0	0	0	0	0	0
gb|AJ871877.1|+|0-876|ARO:3002416|OXY-6-4	1	876	0	0	0	0	0	0
gb|KF648874.1|-|60996-61860|ARO:3002626|ANT(6)-Ia	1	864	0	0	0	0	0	0
gb|AM941847.1|+|0-861|ARO:3001155|SHV-106	1	861	0	0	0	0	0	0
gb|AF300985.1|+|0-739|ARO:3001430|OXA-36	1	738	0	0	0	0	0	0
gb|KM233165.1|+|0-861|ARO:3003153|SHV-186	1	861	0	0	0	0	0	0
gb|Y10281.1|+|0-861|ARO:3000918|TEM-49	1	861	0	0	0	0	0	0
gb|Z21957.1|-|284-1211|ARO:3002363|PER-1	1	927	0	0	0	0	0	0
gb|DQ834728.1|+|205-1066|ARO:3001019|TEM-152	1	861	0	0	0	0	0	0
gb|AM850915.2|+|19-880|ARO:3002428|OKP-A-11	1	861	0	0	0	0	0	0
gb|HM750249.1|+|90-891|ARO:3002295|VIM-25	1	801	0	0	0	0	0	0
gb|M97172.1|+|655-1465|ARO:3002534|AAC(3)-IIb	1	810	0	0	0	0	0	0
gb|KC433553.1|+|0-882|ARO:3002325|KPC-15	1	882	0	0	0	0	0	0
gb|KJ135344.1|+|14-839|ARO:3001567|OXA-381	1	825	0	0	0	0	0	0
gb|M80346.1|+|0-1656|ARO:3002817|carA	1	1656	0	0	0	0	0	0
gb|FJ820124.1|+|1123-1987|ARO:3002339|GES-10	1	864	0	0	0	0	0	0
gb|BA000018.3|+|48893-49265|ARO:3000124|mecI	1	372	0	0	0	0	0	0
gb|KF057033.1|+|0-825|ARO:3001687|OXA-316	1	825	0	0	0	0	0	0
gb|AF329699.1|+|372-1236|ARO:3002337|GES-8	1	864	0	0	0	0	0	0
gb|FJ534512.1|+|0-861|ARO:3002431|OKP-A-14	1	861	0	0	0	0	0	0
gb|AF322577.2|+|2081-2822|ARO:3002199|IMP-8	1	741	0	0	0	0	0	0
gb|KF057031.1|+|0-825|ARO:3001685|OXA-314	1	825	0	0	0	0	0	0
gb|FJ534513.1|+|0-861|ARO:3002430|OKP-A-13	1	861	0	0	0	0	0	0
gb|JX025022.1|+|0-825|ARO:3001680|OXA-242	1	825	0	0	0	0	0	0
gb|KC580659.1|+|0-645|ARO:3002782|QnrB70	1	645	0	0	0	0	0	0
gb|JF274247.1|+|0-876|ARO:3001973|CTX-M-113	1	876	0	0	0	0	0	0
gb|AY628176.1|+|75-936|ARO:3000987|TEM-125	1	861	0	0	0	0	0	0
gb|AF156486.1|+|1331-2195|ARO:3002330|GES-1	1	864	0	0	0	0	0	0
gb|EF581285.1|+|0-822|ARO:3001636|OXA-104	1	822	0	0	0	0	0	0
gb|L20573.1|+|1317-1944|ARO:3002988|bcrB	1	627	0	0	0	0	0	0
gb|JQ762640.1|+|36-681|ARO:3002763|QnrB48	1	645	0	0	0	0	0	0
gb|AM231720.2|+|0-825|ARO:3001438|OXA-100	1	825	0	0	0	0	0	0
gb|AM982521.1|+|1911-2787|ARO:3001938|CTX-M-77	1	876	0	0	0	0	0	0
gb|M36726.1|+|295-1150|ARO:3000596|ErmX	1	855	0	0	0	0	0	0
gb|JX440356.1|+|754-1900|ARO:3001837|ACT-15	1	1146	0	0	0	0	0	0
gb|AY055428.1|-|20268-21084|ARO:3000412|sul2	1	816	0	0	0	0	0	0
gb|EF373971.1|+|0-861|ARO:3001148|SHV-96	1	861	0	0	0	0	0	0
gb|AY027590.1|+|112-973|ARO:3000955|TEM-88	1	861	0	0	0	0	0	0
gb|KJ997966.1|+|0-831|ARO:3002496|OXA-418	1	831	0	0	0	0	0	0
gb|AY750907.1|+|0-825|ARO:3001613|OXA-64	1	825	0	0	0	0	0	0
gb|AM286274.1|+|0-861|ARO:3001001|TEM-137	1	861	0	0	0	0	0	0
gb|EF373969.1|+|0-861|ARO:3001145|SHV-93	1	861	0	0	0	0	0	0
gb|KF297585.1|+|0-831|ARO:3001543|OXA-356	1	831	0	0	0	0	0	0
gb|JX049132.1|+|0-1146|ARO:3002082|CMY-69	1	1146	0	0	0	0	0	0
gb|AM932669.1|+|698-1502|ARO:3001811|OXA-129	1	804	0	0	0	0	0	0
gb|KF203107.1|+|0-825|ARO:3001521|OXA-333	1	825	0	0	0	0	0	0
gb|AB116646.1|+|429-903|ARO:3002563|AAC(6')-Isa	1	474	0	0	0	0	0	0
gb|KM087851.1|+|0-1146|ARO:3002180|MIR-15	1	1146	0	0	0	0	0	0
gb|JX679208.1|+|0-900|ARO:3002377|VEB-8	1	900	0	0	0	0	0	0
gb|AF079900.1|+|39-1731|ARO:3002892|otr(B)	1	1692	0	0	0	0	0	0
gb|KJ151292.1|+|294-2892|ARO:3000444|rphA	1	2598	0	0	0	0	0	0
gb|AM419751.1|+|14210-15431|ARO:3000567|tet(40)	1	1221	0	0	0	0	0	0
gb|AY043299.1|-|3984-5175|ARO:3000167|tet(C)	1	1191	0	0	0	0	0	0
gb|AF133139.1|+|0-1176|ARO:3000174|tet(G)	1	1176	0	0	0	0	0	0
gb|X15791.1|+|1375-2257|ARO:3003563|RCP-1	1	882	0	0	0	0	0	0
gb|AM850920.1|+|40-901|ARO:3002451|OKP-B-18	1	861	0	0	0	0	0	0
gb|AF156486.1|+|3648-4908|ARO:3002694|cmlA4	1	1260	0	0	0	0	0	0
gb|DQ463751.1|+|75-1221|ARO:3002034|CMY-23	1	1146	0	0	0	0	0	0
gb|KF986259.1|-|16-841|ARO:3001564|OXA-378	1	825	0	0	0	0	0	0
gb|EU124663.1|-|32695-34348|ARO:3002881|lmrC	1	1653	0	0	0	0	0	0
gb|DQ351241.1|+|36-681|ARO:3002714|QnrB1	1	645	0	0	0	0	0	0
gb|EF219142.1|+|10-886|ARO:3001922|CTX-M-61	1	876	0	0	0	0	0	0
gb|EF672680.1|+|0-729|ARO:3000841|CGB-1	1	729	0	0	0	0	0	0
gb|AF162694.1|+|5877-6963|ARO:3002933|vanS_in_vanC_cl	1	1086	0	0	0	0	0	0
gb|EF650038.1|+|0-825|ARO:3001643|OXA-112	1	825	0	0	0	0	0	0
gb|HQ122933.1|+|0-822|ARO:3001695|OXA-134	1	822	0	0	0	0	0	0
gb|AY092401.1|+|0-861|ARO:3000963|TEM-96	1	861	0	0	0	0	0	0
gb|AY954728.1|+|11-896|ARO:3003558|Yent_y56	1	885	0	0	0	0	0	0
gb|DQ149247.1|+|0-825|ARO:3001703|OXA-86	1	825	0	0	0	0	0	0
gb|KC149518.1|+|0-861|ARO:3001369|TEM-153	1	861	0	0	0	0	0	0
gb|JN596280.1|+|2847-3711|ARO:3002349|GES-20	1	864	0	0	0	0	0	0
gb|X03216.1|-|4550-5282|ARO:3000347|ErmA	1	732	0	0	0	0	0	0
gb|Y14156.1|+|0-876|ARO:3001867|CTX-M-4	1	876	0	0	0	0	0	0
gb|L42817.1|+|201-936|ARO:3000522|ErmG	1	735	0	0	0	0	0	0
gb|JF896803.1|+|0-1149|ARO:3002163|FOX-9	1	1149	0	0	0	0	0	0
gb|AY183453.1|+|2729-3950|ARO:3000361|EreA	1	1221	0	0	0	0	0	0
gb|DQ174306.1|+|4-865|ARO:3001121|SHV-66	1	861	0	0	0	0	0	0
gb|AF043381.1|+|251-863|ARO:3002580|AAC(6')-Ib9	1	612	0	0	0	0	0	0
gb|AM176552.2|+|30-891|ARO:3001131|SHV-77	1	861	0	0	0	0	0	0
gb|JX440353.1|+|1026-2172|ARO:3002090|CMY-77	1	1146	0	0	0	0	0	0
gb|JN982330.1|+|245-1046|ARO:3002301|VIM-31	1	801	0	0	0	0	0	0
gb|HM559945.1|+|0-861|ARO:3001178|SHV-134	1	861	0	0	0	0	0	0
gb|AY037780.1|+|88-949|ARO:3002455|LEN-2	1	861	0	0	0	0	0	0
gb|FJ503047.1|+|0-519|ARO:3002592|AAC6_IB_HZ	1	519	0	0	0	0	0	0
gb|AF445082.1|+|2788-3343|ARO:3002577|AAC(6')-Ib4	1	555	0	0	0	0	0	0
gb|U85514.1|+|149-977|ARO:3001413|OXA-18	1	828	0	0	0	0	0	0
gb|AM051147.1|+|0-861|ARO:3002425|OKP-A-8	1	861	0	0	0	0	0	0
gb|DQ089809.1|+|1005-1857|ARO:3002385|BEL-1	1	852	0	0	0	0	0	0
gb|AF099139.1|+|505-1225|ARO:3002256|IND-1	1	720	0	0	0	0	0	0
gb|KF240808.1|+|0-861|ARO:3001386|TEM-209	1	861	0	0	0	0	0	0
gb|Y17584.1|+|0-858|ARO:3000899|TEM-29	1	858	0	0	0	0	0	0
gb|EU400222.2|+|2159-3041|ARO:3002315|KPC-5	1	882	0	0	0	0	0	0
gb|U51479.1|+|0-921|ARO:3002636|APH(2'')-IIIa	1	921	0	0	0	0	0	0
gb|AF208796.2|+|0-861|ARO:3001083|SHV-25	1	861	0	0	0	0	0	0
gb|KC479325.2|+|668-1496|ARO:3001690|OXA-255	1	828	0	0	0	0	0	0
gb|FJ214369.1|+|0-876|ARO:3001946|CTX-M-86	1	876	0	0	0	0	0	0
gb|HQ424460.1|+|1-805|ARO:3002646|APH(3')-IIc	1	804	0	0	0	0	0	0
gb|AB204557.1|+|0-738|ARO:3002212|IMP-21	1	738	0	0	0	0	0	0
gb|JX025021.1|+|0-825|ARO:3001679|OXA-241	1	825	0	0	0	0	0	0
gb|DQ303459.3|+|2174-3050|ARO:3001916|CTX-M-54	1	876	0	0	0	0	0	0
gb|U37195.1|+|75-936|ARO:3000898|TEM-28	1	861	0	0	0	0	0	0
gb|AY553332.1|+|113-854|ARO:3002205|IMP-14	1	741	0	0	0	0	0	0
gb|AB164230.1|+|35-566|ARO:3002593|AAC(6')-Ib-SK	1	531	0	0	0	0	0	0
gb|AY826417.1|+|0-861|ARO:3001000|TEM-136	1	861	0	0	0	0	0	0
gb|AM176549.2|+|30-891|ARO:3001128|SHV-74	1	861	0	0	0	0	0	0
gb|FJ668814.1|+|76-937|ARO:3001059|SHV-1	1	861	0	0	0	0	0	0
gb|KF526115.1|+|0-1146|ARO:3002114|CMY-102	1	1146	0	0	0	0	0	0
gb|KF885217.1|+|0-825|ARO:3001552|OXA-365	1	825	0	0	0	0	0	0
gb|GQ463707.3|+|0-657|ARO:3002713|QnrA7	1	657	0	0	0	0	0	0
gb|M64556.1|+|600-1860|ARO:3002693|cmlA1	1	1260	0	0	0	0	0	0
gb|AM296481.1|+|775-2041|ARO:3002699|cmlB1	1	1266	0	0	0	0	0	0
gb|GQ150744.1|+|122-359|ARO:3003022|dfrB3	1	237	0	0	0	0	0	0
gb|DQ519089.1|+|8-833|ARO:3001630|OXA-95	1	825	0	0	0	0	0	0
gb|AM176551.2|+|30-891|ARO:3001130|SHV-76	1	861	0	0	0	0	0	0
gb|AY080894.1|+|3-879|ARO:3001884|CTX-M-22	1	876	0	0	0	0	0	0
gb|GQ205627.1|+|1393-2971|ARO:3002832|vgaD	1	1578	0	0	0	0	0	0
gb|X74948.1|+|0-492|ARO:3002688|catS	1	492	0	0	0	0	0	0
gb|JN173055.1|+|35-680|ARO:3002748|QnrB33	1	645	0	0	0	0	0	0
gb|D13304.2|+|232-1381|ARO:3002182|MOX-1	1	1149	0	0	0	0	0	0
gb|QIXO01000012.1|-|30208-31069|ARO:3002462|LEN-12	1	861	0	0	0	0	0	0
gb|AB634250.1|+|0-825|ARO:3001484|OXA-206	1	825	0	0	0	0	0	0
gb|AF148851.1|+|5-866|ARO:3001060|SHV-2	1	861	0	0	0	0	0	0
gb|FJ822963.1|+|0-801|ARO:3002289|VIM-19	1	801	0	0	0	0	0	0
gb|GQ351346.1|+|0-876|ARO:3001974|CTX-M-114	1	876	0	0	0	0	0	0
gb|HQ858608.1|+|0-801|ARO:3002297|VIM-27	1	801	0	0	0	0	0	0
gb|U70376.2|-|7525-8518|ARO:3002663|APH(9)-Ib	1	993	0	0	0	0	0	0
gb|EU032604.1|+|0-861|ARO:3001152|SHV-103	1	861	0	0	0	0	0	0
gb|FJ785626.1|+|131-1004|ARO:3002405|OXY-2-10	1	873	0	0	0	0	0	0
gb|AM176546.2|+|0-861|ARO:3001125|SHV-71	1	861	0	0	0	0	0	0
gb|KF443075.1|+|0-645|ARO:3002785|QnrB73	1	645	0	0	0	0	0	0
gb|KC964871.1|+|0-876|ARO:3001999|CTX-M-141	1	876	0	0	0	0	0	0
gb|KF986263.1|-|90-915|ARO:3001570|OXA-384	1	825	0	0	0	0	0	0
gb|AY130285.1|+|0-783|ARO:3000981|TEM-118	1	783	0	0	0	0	0	0
gb|FJ854362.1|+|1702-2257|ARO:3002576|AAC(6')-Ib3	1	555	0	0	0	0	0	0
gb|JF816544.1|+|0-741|ARO:3002226|IMP-35	1	741	0	0	0	0	0	0
gb|KM087856.1|+|0-1140|ARO:3002153|DHA-22	1	1140	0	0	0	0	0	0
gb|AY007784.1|+|1122-1923|ARO:3001431|OXA-37	1	801	0	0	0	0	0	0
gb|AM850921.2|+|24-885|ARO:3002452|OKP-B-19	1	861	0	0	0	0	0	0
gb|AY130286.1|+|1-823|ARO:3002475|LEN-3	1	822	0	0	0	0	0	0
gb|Y17581.1|+|78-936|ARO:3000891|TEM-20	1	858	0	0	0	0	0	0
gb|JX131372.1|+|96-843|ARO:3002228|IMP-37	1	747	0	0	0	0	0	0
gb|AB983359.1|+|2425-3268|ARO:3003116|OXA-420	1	843	0	0	0	0	0	0
gb|AM087411.1|+|127-928|ARO:3002274|VIM-4	1	801	0	0	0	0	0	0
gb|GQ202693.1|+|1171-1999|ARO:3001799|OXA-161	1	828	0	0	0	0	0	0
gb|JX121125.1|+|0-858|ARO:3001197|SHV-158	1	858	0	0	0	0	0	0
gb|DQ522237.1|+|1075-1816|ARO:3002221|IMP-30	1	741	0	0	0	0	0	0
gb|AJ005045.1|+|0-876|ARO:3001870|CTX-M-7	1	876	0	0	0	0	0	0
gb|KF203097.1|+|0-822|ARO:3001511|OXA-323	1	822	0	0	0	0	0	0
gb|AY633109.1|+|0-861|ARO:3002456|LEN-5	1	861	0	0	0	0	0	0
gb|AM850918.2|+|24-885|ARO:3002438|OKP-B-5	1	861	0	0	0	0	0	0
gb|AB429270.1|+|14-1160|ARO:3002052|CMY-41	1	1146	0	0	0	0	0	0
gb|KC479324.2|+|575-1403|ARO:3001689|OXA-253	1	828	0	0	0	0	0	0
gb|AJ555825.2|+|0-1146|ARO:3002025|CMY-14	1	1146	0	0	0	0	0	0
gb|FJ873740.1|+|0-858|ARO:3001035|TEM-169	1	858	0	0	0	0	0	0
gb|AB040994.1|+|0-741|ARO:3002197|IMP-6	1	741	0	0	0	0	0	0
gb|AM283489.1|+|2655-3174|ARO:3002585|AAC(6')-31	1	519	0	0	0	0	0	0
gb|KJ934265.1|+|0-852|ARO:3002254|CARB-17	1	852	0	0	0	0	0	0
gb|AY790341.1|+|0-861|ARO:3001114|SHV-59	1	861	0	0	0	0	0	0
gb|AF190692.1|+|208-1069|ARO:3000946|TEM-79	1	861	0	0	0	0	0	0
gb|AY154657.2|+|62-1223|ARO:3000601|Erm(38)	1	1161	0	0	0	0	0	0
gb|KF823969.1|+|5110-6139|ARO:3000013|vanB	1	1029	0	0	0	0	0	0
gb|AY236073.2|+|2187-2985|ARO:3001782|OXA-48	1	798	0	0	0	0	0	0
gb|JX438001.1|+|0-798|ARO:3001787|OXA-245	1	798	0	0	0	0	0	0
gb|AJ416346.1|+|556-1432|ARO:3001883|CTX-M-21	1	876	0	0	0	0	0	0
gb|HM439649.1|+|0-681|ARO:3002744|QnrB29	1	681	0	0	0	0	0	0
gb|AY513266.1|+|164-1310|ARO:3002028|CMY-17	1	1146	0	0	0	0	0	0
gb|M88012.1|+|192-1092|ARO:3002540|AAC(3)-VIa	1	900	0	0	0	0	0	0
gb|JN104597.1|+|114-927|ARO:3000467|NDM-5	1	813	0	0	0	0	0	0
gb|FJ666064.1|+|0-1194|ARO:3002498|PDC-2	1	1194	0	0	0	0	0	0
gb|AM850909.2|+|0-861|ARO:3002466|LEN-19	1	861	0	0	0	0	0	0
gb|L09246.1|+|543-981|ARO:3002554|AAC(6')-Ig	1	438	0	0	0	0	0	0
gb|CP000864.1|+|13383-14226|ARO:3001611|OXA-58	1	843	0	0	0	0	0	0
gb|FN594949.1|+|27481-28339|ARO:3002629|ANT(6)-Ib	1	858	0	0	0	0	0	0
gb|KF992026.1|+|753-1899|ARO:3001838|ACT-17	1	1146	0	0	0	0	0	0
gb|KP144324.1|+|0-822|ARO:3003162|OXA-435	1	822	0	0	0	0	0	0
gb|L08389.1|+|390-1254|ARO:3000495|ErmD	1	864	0	0	0	0	0	0
gb|M95287.4|+|2455-3283|ARO:3001397|OXA-2	1	828	0	0	0	0	0	0
gb|KM103296.1|+|0-879|ARO:3003177|IMI-7	1	879	0	0	0	0	0	0
gb|HM570036.1|+|0-825|ARO:3001474|OXA-180	1	825	0	0	0	0	0	0
gb|HM565917.1|+|0-1149|ARO:3002161|FOX-8	1	1149	0	0	0	0	0	0
gb|JN227084.1|+|308-1169|ARO:3001046|TEM-186	1	861	0	0	0	0	0	0
gb|AM051161.1|+|0-861|ARO:3002444|OKP-B-11	1	861	0	0	0	0	0	0
gb|JQ396378.1|+|0-747|ARO:3001476|OXA-184	1	747	0	0	0	0	0	0
gb|AB284167.2|+|225-1101|ARO:3001925|CTX-M-64	1	876	0	0	0	0	0	0
gb|AB194410.1|+|0-1149|ARO:3002030|CMY-19	1	1149	0	0	0	0	0	0
gb|FJ666072.1|+|0-1194|ARO:3002508|PDC-9	1	1194	0	0	0	0	0	0
gb|AJ511268.1|+|1294-1765|ARO:3002531|AAC(3)-Ic	1	471	0	0	0	0	0	0
gb|Y15510.1|+|0-1203|ARO:3000175|tet(H)	1	1203	0	0	0	0	0	0
gb|AY743590.1|+|0-1188|ARO:3000566|tet(39)	1	1188	0	0	0	0	0	0
gb|AF038993.1|+|0-1197|ARO:3000177|tet(J)	1	1197	0	0	0	0	0	0
gb|AF030344.1|-|461-1721|ARO:3000181|tet(V)	1	1260	0	0	0	0	0	0
gb|L12710.1|+|0-549|ARO:3002556|AAC(6')-Ii	1	549	0	0	0	0	0	0
gb|DQ392963.1|+|8-833|ARO:3001626|OXA-88	1	825	0	0	0	0	0	0
gb|EU418913.1|+|16-877|ARO:3001158|SHV-109	1	861	0	0	0	0	0	0
gb|JQ664733.1|+|0-1146|ARO:3002171|MIR-6	1	1146	0	0	0	0	0	0
gb|AF351241.1|+|89-950|ARO:3000957|TEM-90	1	861	0	0	0	0	0	0
gb|GU585907.1|-|21605-22103|ARO:3002858|dfrA12	1	498	0	0	0	0	0	0
gb|KJ207204.1|+|579-1725|ARO:3002099|CMY-86	1	1146	0	0	0	0	0	0
gb|HM488990.1|+|0-822|ARO:3001469|OXA-169	1	822	0	0	0	0	0	0
gb|DQ838665.1|+|0-474|ARO:3002860|dfrA17	1	474	0	0	0	0	0	0
gb|X75562.1|+|134-935|ARO:3001402|OXA-7	1	801	0	0	0	0	0	0
gb|AY082011.1|+|0-699|ARO:3002923|vanR_in_vanD_cl	1	699	0	0	0	0	0	0
gb|M97297.1|+|10116-10601|ARO:3002962|vanZ_in_vanA_cl	1	486	0	0	0	0	0	0
gb|AJ223970.1|+|20-800|ARO:3001303|ErmO-srmA	1	780	0	0	0	0	0	0
gb|AJ308331.1|+|0-870|ARO:3000855|CAU-1	1	870	0	0	0	0	0	0
gb|AF416700.1|+|56-764|ARO:3000842|EBR-1	1	708	0	0	0	0	0	0
gb|JQ429324.1|+|0-876|ARO:3001983|CTX-M-124	1	876	0	0	0	0	0	0
gb|AM941159.1|+|208-1069|ARO:3001022|TEM-156	1	861	0	0	0	0	0	0
gb|HQ650104.1|+|63-1209|ARO:3002076|CMY-63	1	1146	0	0	0	0	0	0
gb|KF460533.1|+|0-831|ARO:3001550|OXA-363	1	831	0	0	0	0	0	0
gb|U14748.1|+|324-1239|ARO:3002481|AER-1	1	915	0	0	0	0	0	0
gb|JN408080.1|+|0-657|ARO:3002802|QnrVC5	1	657	0	0	0	0	0	0
gb|JX089628.1|+|0-801|ARO:3001499|OXA-240	1	801	0	0	0	0	0	0
gb|AY954516.1|+|0-876|ARO:3001901|CTX-M-39	1	876	0	0	0	0	0	0
gb|AF395881.1|+|0-882|ARO:3002313|KPC-3	1	882	0	0	0	0	0	0
gb|DQ105529.2|+|0-861|ARO:3001013|TEM-146	1	861	0	0	0	0	0	0
gb|HQ693810.1|+|1008-2151|ARO:3001826|ACT-9	1	1143	0	0	0	0	0	0
gb|AF079138.1|+|153-1122|ARO:3000598|Erm(31)	1	969	0	0	0	0	0	0
gb|DQ212986.1|+|5984-7034|ARO:3002909|vanG	1	1050	0	0	0	0	0	0
gb|AF117746.1|+|0-780|ARO:3001080|SHV-22	1	780	0	0	0	0	0	0
gb|AJ746225.1|+|0-861|ARO:3000993|TEM-129	1	861	0	0	0	0	0	0
gb|JN173056.1|+|35-683|ARO:3002749|QnrB34	1	648	0	0	0	0	0	0
gb|AJ579365.1|+|4149-5628|ARO:3003111|lsaB	1	1479	0	0	0	0	0	0
gb|DQ393783.1|+|1799-2591|ARO:3002615|aadA15	1	792	0	0	0	0	0	0
gb|JX514368.1|+|271-1417|ARO:3002107|CMY-94	1	1146	0	0	0	0	0	0
gb|KM087860.1|+|0-1146|ARO:3002174|MIR-9	1	1146	0	0	0	0	0	0
gb|AM051142.1|+|0-861|ARO:3002421|OKP-A-4	1	861	0	0	0	0	0	0
gb|HE999704.1|-|2734780-2736181|ARO:3000421|norB	1	1401	0	0	0	0	0	0
gb|KC999080.2|+|379-1192|ARO:3002359|NDM-9	1	813	0	0	0	0	0	0
gb|KF421163.1|+|0-831|ARO:3001547|OXA-360	1	831	0	0	0	0	0	0
gb|FN556186.1|+|0-1146|ARO:3002057|CMY-46	1	1146	0	0	0	0	0	0
gb|HQ425492.1|+|0-822|ARO:3001479|OXA-194	1	822	0	0	0	0	0	0
gb|AF104442.1|+|193-1054|ARO:3000923|TEM-54	1	861	0	0	0	0	0	0
gb|FJ981621.1|+|0-648|ARO:3002737|QnrB22	1	648	0	0	0	0	0	0
gb|HQ641421.1|+|0-882|ARO:3002322|KPC-12	1	882	0	0	0	0	0	0
gb|JQ733578.1|+|1007-2153|ARO:3002094|CMY-81	1	1146	0	0	0	0	0	0
gb|AF244145.1|+|0-741|ARO:3002195|IMP-4	1	741	0	0	0	0	0	0
gb|AE006468.2|-|392419-393931|ARO:3000791|mdsC	1	1512	0	0	0	0	0	0
gb|CP000768.1|+|1405391-1406495|ARO:3000783|cmeA	1	1104	0	0	0	0	0	0
gb|HQ833651.1|+|244-1120|ARO:3001965|CTX-M-105	1	876	0	0	0	0	0	0
gb|HM640278.2|+|0-828|ARO:3001709|OXA-182	1	828	0	0	0	0	0	0
gb|HM113562.1|+|0-825|ARO:3001660|OXA-176	1	825	0	0	0	0	0	0
gb|KF203101.1|+|0-822|ARO:3001515|OXA-327	1	822	0	0	0	0	0	0
gb|HE963769.1|+|0-825|ARO:3001673|OXA-248	1	825	0	0	0	0	0	0
gb|U59450.1|+|396-1176|ARO:3002824|ErmV	1	780	0	0	0	0	0	0
gb|U19459.1|+|66-705|ARO:3002841|vatB	1	639	0	0	0	0	0	0
gb|KF297583.1|+|0-822|ARO:3001541|OXA-354	1	822	0	0	0	0	0	0
gb|CU459141.1|-|3660736-3661636|ARO:3002370|VEB-1	1	900	0	0	0	0	0	0
gb|M16503.1|+|243-1143|ARO:3002823|ErmH	1	900	0	0	0	0	0	0
gb|AF043100.1|+|1-775|ARO:3001411|OXA-16	1	774	0	0	0	0	0	0
gb|AJ863560.2|+|0-861|ARO:3001111|SHV-55	1	861	0	0	0	0	0	0
gb|AY750913.1|+|0-825|ARO:3001619|OXA-71	1	825	0	0	0	0	0	0
gb|JX870080.1|+|0-861|ARO:3001352|SHV-168	1	861	0	0	0	0	0	0
gb|X52085.1|+|342-1809|ARO:3000251|msrA	1	1467	0	0	0	0	0	0
gb|BA000032.2|-|476707-477559|ARO:3003151|CARB-22	1	852	0	0	0	0	0	0
gb|AJ549244.1|+|0-876|ARO:3001890|CTX-M-28	1	876	0	0	0	0	0	0
gb|KF131539.1|+|0-801|ARO:3002309|VIM-39	1	801	0	0	0	0	0	0
gb|KM087855.1|+|0-1140|ARO:3002144|DHA-13	1	1140	0	0	0	0	0	0
gb|KF513178.1|+|0-861|ARO:3001357|SHV-173	1	861	0	0	0	0	0	0
gb|NG_050508.1|+|36-681|ARO:3002760|QnrB45	1	645	0	0	0	0	0	0
gb|AF170880.4|+|0-1848|ARO:3002522|novA	1	1848	0	0	0	0	0	0
gb|AF317511.1|+|187-988|ARO:3002271|VIM-1	1	801	0	0	0	0	0	0
gb|EF552405.1|+|12-840|ARO:3001802|OXA-141	1	828	0	0	0	0	0	0
gb|AY570506.1|+|2034-2790|ARO:3004606|erm(40)	1	756	0	0	0	0	0	0
gb|AY574271.1|+|0-861|ARO:3000998|TEM-134	1	861	0	0	0	0	0	0
gb|Z33413.1|+|386-935|ARO:3000380|FosC	1	549	0	0	0	0	0	0
gb|KJ776406.1|+|16-877|ARO:3001340|SHV-119	1	861	0	0	0	0	0	0
gb|AM991978.1|+|0-828|ARO:3001451|OXA-139	1	828	0	0	0	0	0	0
gb|KM114268.1|+|0-861|ARO:3003157|TEM-219	1	861	0	0	0	0	0	0
gb|AJ295343.1|+|0-1173|ARO:3002518|OCH-5	1	1173	0	0	0	0	0	0
gb|JQ326200.2|+|193-1021|ARO:3001670|OXA-231	1	828	0	0	0	0	0	0
gb|AF079138.1|-|1282-2293|ARO:3001265|Erm(30)	1	1011	0	0	0	0	0	0
gb|X97254.1|+|153-1011|ARO:3001043|TEM-178	1	858	0	0	0	0	0	0
gb|AF156486.1|+|5012-5792|ARO:3002602|aadA2	1	780	0	0	0	0	0	0
gb|EF685372.2|+|0-1143|ARO:3002041|CMY-30	1	1143	0	0	0	0	0	0
gb|AJ005044.1|+|0-876|ARO:3001869|CTX-M-6	1	876	0	0	0	0	0	0
gb|AY238472.1|-|12-888|ARO:3001895|CTX-M-33	1	876	0	0	0	0	0	0
gb|AF227521.1|+|3269-4487|ARO:3000616|mel	1	1218	0	0	0	0	0	0
gb|AL111168.1|-|336915-337548|ARO:3000526|cmeR	1	633	0	0	0	0	0	0
gb|KM087862.1|+|0-1146|ARO:3002178|MIR-13	1	1146	0	0	0	0	0	0
gb|AY660529.1|+|121-676|ARO:3003676|AAC(6')-Ib'	1	555	0	0	0	0	0	0
gb|HQ336940.1|+|0-1146|ARO:3002064|CMY-53	1	1146	0	0	0	0	0	0
gb|KM087865.1|+|0-843|ARO:3001583|OXA-397	1	843	0	0	0	0	0	0
gb|AM176556.2|+|25-886|ARO:3001135|SHV-81	1	861	0	0	0	0	0	0
gb|AM049399.1|+|0-861|ARO:3001007|TEM-144	1	861	0	0	0	0	0	0
gb|AM087405.1|+|1748-2582|ARO:3002622|aadA6/aadA10	1	834	0	0	0	0	0	0
gb|D16251.1|-|1625-2531|ARO:3000316|mphA	1	906	0	0	0	0	0	0
gb|AJ871869.1|+|0-873|ARO:3002411|OXY-5-1	1	873	0	0	0	0	0	0
gb|AY589495.1|+|181-1042|ARO:3000977|TEM-114	1	861	0	0	0	0	0	0
gb|AL123456.3|-|314308-314854|ARO:3002525|AAC(2')-Ic	1	546	0	0	0	0	0	0
gb|JX440352.1|+|1027-2173|ARO:3002085|CMY-72	1	1146	0	0	0	0	0	0
gb|AY007369.1|+|0-1149|ARO:3002159|FOX-5	1	1149	0	0	0	0	0	0
gb|AJ704396.1|+|0-876|ARO:3001956|CTX-M-96	1	876	0	0	0	0	0	0
gb|KM211510.1|+|0-876|ARO:3003165|CTX-M-157	1	876	0	0	0	0	0	0
gb|U97042.1|+|1263-4347|ARO:3003010|ceoB	1	3084	0	0	0	0	0	0
gb|KF179354.1|+|0-861|ARO:3002352|GES-23	1	861	0	0	0	0	0	0
gb|AY847147.1|+|81-957|ARO:3001908|CTX-M-46	1	876	0	0	0	0	0	0
gb|AY139598.1|+|1486-2287|ARO:3001775|OXA-119	1	801	0	0	0	0	0	0
gb|M33768.1|+|194-1364|ARO:3003007|bmr	1	1170	0	0	0	0	0	0
gb|KC580657.1|+|0-645|ARO:3002780|QnrB68	1	645	0	0	0	0	0	0
gb|AY343493.1|+|76-946|ARO:3001813|OXA-55	1	870	0	0	0	0	0	0
gb|AY277255.2|+|66-927|ARO:3001089|SHV-31	1	861	0	0	0	0	0	0
gb|X03364.1|+|0-789|ARO:3002648|APH(3')-IVa	1	789	0	0	0	0	0	0
gb|U46859.1|-|24294-25527|ARO:3003048|rosA	1	1233	0	0	0	0	0	0
gb|JX121116.1|+|0-858|ARO:3001188|SHV-149	1	858	0	0	0	0	0	0
gb|JX259317.1|+|0-681|ARO:3002769|QnrB56	1	681	0	0	0	0	0	0
gb|AF173226.1|+|6913-8329|ARO:3003053|smeC	1	1416	0	0	0	0	0	0
gb|EF417572.2|+|29-1175|ARO:3002167|MIR-4	1	1146	0	0	0	0	0	0
gb|M98270.1|+|0-759|ARO:3002624|ANT(4')-IIa	1	759	0	0	0	0	0	0
gb|NG_050503.1|+|15-660|ARO:3002755|QnrB40	1	645	0	0	0	0	0	0
gb|KM087839.1|+|0-1146|ARO:3002126|CMY-115	1	1146	0	0	0	0	0	0
gb|JF273470.1|+|0-810|ARO:3001766|OXA-192	1	810	0	0	0	0	0	0
gb|EU077611.1|+|2-656|ARO:3002792|QnrS3	1	654	0	0	0	0	0	0
gb|AF031331.1|+|0-441|ARO:3002567|AAC(6')-Iw	1	441	0	0	0	0	0	0
gb|EF581888.1|+|0-876|ARO:3001928|CTX-M-67	1	876	0	0	0	0	0	0
gb|AY524989.1|+|0-801|ARO:3002280|VIM-10	1	801	0	0	0	0	0	0
gb|M64090.1|+|0-735|ARO:3000595|ErmT	1	735	0	0	0	0	0	0
gb|JF795487.1|+|0-828|ARO:3001487|OXA-210	1	828	0	0	0	0	0	0
gb|HM173356.1|+|511-1375|ARO:3002345|GES-16	1	864	0	0	0	0	0	0
gb|X95401.1|+|208-1069|ARO:3000914|TEM-45	1	861	0	0	0	0	0	0
gb|AF516719.1|+|214-1075|ARO:3000967|TEM-104	1	861	0	0	0	0	0	0
gb|AM774474.1|+|2431-3079|ARO:3002726|QnrB12	1	648	0	0	0	0	0	0
gb|EF650036.1|+|0-825|ARO:3001641|OXA-110	1	825	0	0	0	0	0	0
gb|EU555534.1|+|0-882|ARO:3002316|KPC-6	1	882	0	0	0	0	0	0
gb|AB563173.1|+|32-764|ARO:3002270|IND-15	1	732	0	0	0	0	0	0
gb|AY036620.1|+|88-949|ARO:3001092|SHV-34	1	861	0	0	0	0	0	0
gb|JF274242.1|+|0-877|ARO:3001970|CTX-M-110	1	876	0	0	0	0	0	0
gb|EU019536.1|+|0-825|ARO:3001635|OXA-82	1	825	0	0	0	0	0	0
gb|AM051156.1|+|0-861|ARO:3002440|OKP-B-7	1	861	0	0	0	0	0	0
gb|AY956335.1|+|38-899|ARO:3001004|TEM-141	1	861	0	0	0	0	0	0
gb|FN652295.1|+|0-861|ARO:3001042|TEM-177	1	861	0	0	0	0	0	0
gb|JF274248.1|-|0-864|ARO:3001969|CTX-M-109	1	864	0	0	0	0	0	0
gb|HQ425495.1|+|0-822|ARO:3001482|OXA-197	1	822	0	0	0	0	0	0
gb|AF467077.1|+|163-1348|ARO:3000168|tet(D)	1	1185	0	0	0	0	0	0
gb|X53797.1|+|133-775|ARO:3002684|catII	1	642	0	0	0	0	0	0
gb|AJ635420.1|+|0-789|ARO:3002445|OKP-B-12	1	789	0	0	0	0	0	0
gb|EU202673.2|+|0-876|ARO:3001941|CTX-M-80	1	876	0	0	0	0	0	0
gb|AY225127.1|+|40-1537|ARO:3000300|lsaA	1	1497	0	0	0	0	0	0
gb|M94066.1|+|1553-1994|ARO:3002549|AAC(6')-Ic	1	441	0	0	0	0	0	0
gb|KP265721.1|+|331-1558|ARO:3004608|EreD	1	1227	0	0	0	0	0	0
gb|FJ666063.1|+|0-852|ARO:3002386|BEL-2	1	852	0	0	0	0	0	0
gb|FJ214368.1|+|0-876|ARO:3002495|CTX-M-85	1	876	0	0	0	0	0	0
gb|AY504627.1|+|0-720|ARO:3002261|IND-5	1	720	0	0	0	0	0	0
gb|FN594949.1|+|25244-27167|ARO:3000556|tet(44)	1	1923	0	0	0	0	0	0
gb|FJ196385.1|-|11083-12313|ARO:3003107|mef(B)	1	1230	0	0	0	0	0	0
gb|JQ064560.1|+|0-1536|ARO:3000448|QepA1	1	1536	0	0	0	0	0	0
gb|X02393.1|+|96-960|ARO:3003061|vph	1	864	0	0	0	0	0	0
gb|GQ288397.1|+|0-741|ARO:3000846|SIM-1	1	741	0	0	0	0	0	0
gb|AF321608.1|+|0-888|ARO:3003561|Sed-1	1	888	0	0	0	0	0	0
gb|AB211124.1|+|0-525|ARO:3002895|SAT-2	1	525	0	0	0	0	0	0
gb|Y17715.1|+|146-1022|ARO:3002394|OXY-1-6	1	876	0	0	0	0	0	0
gb|KF526117.1|+|0-1146|ARO:3001841|ACT-20	1	1146	0	0	0	0	0	0
gb|AB074433.1|+|16-757|ARO:3002201|IMP-10	1	741	0	0	0	0	0	0
gb|AJ871871.1|+|0-873|ARO:3002412|OXY-5-2	1	873	0	0	0	0	0	0
gb|EF650037.1|+|0-825|ARO:3001642|OXA-111	1	825	0	0	0	0	0	0
gb|JN861782.1|+|0-828|ARO:3001713|OXA-214	1	828	0	0	0	0	0	0
gb|Y10278.1|+|0-876|ARO:3001866|CTX-M-3	1	876	0	0	0	0	0	0
gb|JX121114.1|+|0-858|ARO:3001186|SHV-147	1	858	0	0	0	0	0	0
gb|KC243783.1|+|0-2007|ARO:3000617|mecA	1	2007	0	0	0	0	0	0
gb|DQ174305.1|+|4-865|ARO:3001120|SHV-65	1	861	0	0	0	0	0	0
gb|EU408347.1|-|10174-11083|ARO:3002485|LRA-2	1	909	0	0	0	0	0	0
gb|Z21523.1|+|0-1974|ARO:3000191|tet(Q)	1	1974	0	0	0	0	0	0
gb|EU722333.1|+|1932-3852|ARO:3000196|tet(32)	1	1920	0	0	0	0	0	0
gb|AY750908.1|+|0-825|ARO:3001614|OXA-65	1	825	0	0	0	0	0	0
gb|HM488991.1|+|0-822|ARO:3001470|OXA-170	1	822	0	0	0	0	0	0
gb|AF047556.1|+|126-678|ARO:3002560|AAC(6')-Iq	1	552	0	0	0	0	0	0
gb|AY114142.1|+|1060-1816|ARO:3002625|ANT(4')-IIb	1	756	0	0	0	0	0	0
gb|DQ223685.1|+|0-876|ARO:3001914|CTX-M-52	1	876	0	0	0	0	0	0
gb|CP004067.1|+|52914-53709|ARO:3002647|APH(3')-IIIa	1	795	0	0	0	0	0	0
gb|GQ390808.1|+|0-813|ARO:3001173|SHV-126	1	813	0	0	0	0	0	0
gb|EU043312.2|+|0-645|ARO:3002722|QnrB8	1	645	0	0	0	0	0	0
gb|M19530.1|+|415-1186|ARO:3002878|BcII	1	771	0	0	0	0	0	0
gb|AE002098.2|-|1795181-1796420|ARO:3000810|mtrC	1	1239	0	0	0	0	0	0
gb|AY289608.1|+|616-1444|ARO:3001810|OXA-53	1	828	0	0	0	0	0	0
gb|HM488987.1|+|0-822|ARO:3001466|OXA-166	1	822	0	0	0	0	0	0
gb|EF373970.1|+|0-861|ARO:3001146|SHV-94	1	861	0	0	0	0	0	0
gb|KM588353.1|+|0-825|ARO:3003148|OXA-425	1	825	0	0	0	0	0	0
gb|AF219130.1|+|0-732|ARO:3002258|IND-2a	1	732	0	0	0	0	0	0
gb|AJ318093.1|+|0-861|ARO:3000960|TEM-93	1	861	0	0	0	0	0	0
gb|EU436855.2|+|1401-2058|ARO:3002799|QnrVC1	1	657	0	0	0	0	0	0
gb|JN118546.1|+|1761-2562|ARO:3001500|OXA-251	1	801	0	0	0	0	0	0
gb|AY494717.1|+|0-864|ARO:3002334|GES-5	1	864	0	0	0	0	0	0
gb|DQ369751.1|+|0-861|ARO:3001016|TEM-149	1	861	0	0	0	0	0	0
gb|KF525301.1|+|105-603|ARO:3003018|dfrA22	1	498	0	0	0	0	0	0
gb|JX313020.1|+|0-876|ARO:3001991|CTX-M-132	1	876	0	0	0	0	0	0
gb|HM855205.1|+|0-801|ARO:3002294|VIM-24	1	801	0	0	0	0	0	0
gb|KJ657570.1|+|0-801|ARO:3001495|OXA-233	1	801	0	0	0	0	0	0
gb|JN248564.1|+|0-825|ARO:3001669|OXA-223	1	825	0	0	0	0	0	0
gb|KF148593.1|+|0-738|ARO:3002222|IMP-31	1	738	0	0	0	0	0	0
gb|AF313471.1|+|1421-2288|ARO:3002240|CARB-1	1	867	0	0	0	0	0	0
gb|KF526114.1|+|0-1146|ARO:3002113|CMY-101	1	1146	0	0	0	0	0	0
gb|AY289608.1|+|1523-2078|ARO:3002588|AAC(6')-I30	1	555	0	0	0	0	0	0
gb|AF024666.2|+|35934-37110|ARO:3002703|cmx	1	1176	0	0	0	0	0	0
gb|DQ195536.2|+|0-1248|ARO:3000865|oleD	1	1248	0	0	0	0	0	0
gb|KC580658.1|+|0-645|ARO:3002781|QnrB69	1	645	0	0	0	0	0	0
gb|U59183.1|+|247-859|ARO:3002581|AAC(6')-Ib10	1	612	0	0	0	0	0	0
gb|AY157676.1|+|0-876|ARO:3001888|CTX-M-26	1	876	0	0	0	0	0	0
gb|AF078527.1|+|3769-4303|ARO:3000230|ANT(2'')-Ia	1	534	0	0	0	0	0	0
gb|AB300358.1|+|0-1146|ARO:3002037|CMY-26	1	1146	0	0	0	0	0	0
gb|AF357599.1|+|253-1402|ARO:3002022|CMY-11	1	1149	0	0	0	0	0	0
gb|GQ152601.1|+|0-1152|ARO:3002185|MOX-6	1	1152	0	0	0	0	0	0
gb|AM411407.1|+|0-876|ARO:3001921|CTX-M-60	1	876	0	0	0	0	0	0
gb|X54723.1|+|818-1679|ARO:3002535|AAC(3)-IIc	1	861	0	0	0	0	0	0
gb|KF057030.1|+|0-825|ARO:3001684|OXA-313	1	825	0	0	0	0	0	0
gb|JN935135.1|+|0-861|ARO:3001053|TEM-193	1	861	0	0	0	0	0	0
gb|JX486113.1|+|0-795|ARO:3002668|rmtG	1	795	0	0	0	0	0	0
gb|KF958750.1|+|0-879|ARO:3001861|IMI-4	1	879	0	0	0	0	0	0
gb|KJ135345.1|+|14-839|ARO:3001568|OXA-382	1	825	0	0	0	0	0	0
gb|AE006468.2|-|393893-397061|ARO:3000790|mdsB	1	3168	0	0	0	0	0	0
gb|X02588.1|+|330-1113|ARO:3002630|ANT(9)-Ia	1	783	0	0	0	0	0	0
gb|DQ888718.1|+|0-825|ARO:3001649|OXA-99	1	825	0	0	0	0	0	0
gb|L36601.1|+|1420-3130|ARO:3003036|oleB	1	1710	0	0	0	0	0	0
gb|KM379100.1|+|0-882|ARO:3003180|KPC-22	1	882	0	0	0	0	0	0
gb|CP023390.1|-|1461588-1462248|ARO:3000838|arlR	1	660	0	0	0	0	0	0
gb|GU127598.1|+|0-876|ARO:3001952|CTX-M-92	1	876	0	0	0	0	0	0
gb|AM261837.1|+|73-865|ARO:3002619|aadA22	1	792	0	0	0	0	0	0
gb|KC567681.1|+|1210-2041|ARO:3001694|OXA-257	1	831	0	0	0	0	0	0
gb|Z22590.1|+|154-955|ARO:3001406|OXA-11	1	801	0	0	0	0	0	0
gb|AE015929.1|-|1128933-1129419|ARO:3002865|dfrC	1	486	0	0	0	0	0	0
gb|EF650034.1|+|0-825|ARO:3001639|OXA-108	1	825	0	0	0	0	0	0
gb|KF057032.1|+|0-825|ARO:3001686|OXA-315	1	825	0	0	0	0	0	0
gb|GQ149243.1|+|0-873|ARO:3001935|CTX-M-74	1	873	0	0	0	0	0	0
gb|AE007317.1|+|953382-954594|ARO:3000614|mefE	1	1212	0	0	0	0	0	0
gb|KJ135342.1|-|48-873|ARO:3001576|OXA-390	1	825	0	0	0	0	0	0
gb|KJ135343.1|+|14-839|ARO:3001574|OXA-388	1	825	0	0	0	0	0	0
gb|AB010417.1|+|0-741|ARO:3002194|IMP-3	1	741	0	0	0	0	0	0
gb|KF057027.1|+|0-825|ARO:3001443|OXA-121	1	825	0	0	0	0	0	0
gb|JF460796.1|+|0-1146|ARO:3002075|CMY-62	1	1146	0	0	0	0	0	0
gb|AY327540.1|+|0-858|ARO:3000986|TEM-124	1	858	0	0	0	0	0	0
gb|AJ011293.1|+|0-1146|ARO:3002017|CMY-6	1	1146	0	0	0	0	0	0
gb|AF043381.1|+|943-1744|ARO:3001414|OXA-19	1	801	0	0	0	0	0	0
gb|AY423074.1|+|0-858|ARO:3001792|OXA-62	1	858	0	0	0	0	0	0
gb|AB733453.1|+|3-849|ARO:3001204|SHV-167	1	846	0	0	0	0	0	0
gb|HM113558.1|+|0-825|ARO:3001656|OXA-172	1	825	0	0	0	0	0	0
gb|EU302865.1|+|0-681|ARO:3002730|QnrB15	1	681	0	0	0	0	0	0
gb|U72743.1|+|385-1018|ARO:3002526|AAC(2')-Id	1	633	0	0	0	0	0	0
gb|DQ445683.1|+|0-825|ARO:3001625|OXA-89	1	825	0	0	0	0	0	0
gb|EU547446.1|+|0-825|ARO:3001652|OXA-131	1	825	0	0	0	0	0	0
gb|HQ322612.1|+|0-1140|ARO:3002135|DHA-6	1	1140	0	0	0	0	0	0
gb|LC037981.1|+|0-801|ARO:3003610|OXA-454	1	801	0	0	0	0	0	0
gb|AF137361.1|+|63-852|ARO:3002605|aadA5	1	789	0	0	0	0	0	0
gb|AJ277414.1|+|0-861|ARO:3000952|TEM-85	1	861	0	0	0	0	0	0
gb|AF180958.1|+|0-1131|ARO:3001817|ACC-3	1	1131	0	0	0	0	0	0
gb|AM849805.1|+|262-1123|ARO:3000886|TEM-15	1	861	0	0	0	0	0	0
gb|Y17714.1|+|146-1016|ARO:3002399|OXY-2-4	1	870	0	0	0	0	0	0
gb|HQ203032.1|+|0-345|ARO:3000245|RbpA	1	345	0	0	0	0	0	0
gb|AF318077.1|+|1147-1888|ARO:3002198|IMP-7	1	741	0	0	0	0	0	0
gb|U60294.1|+|0-765|ARO:3003099|cphA2	1	765	0	0	0	0	0	0
gb|AB302939.1|+|8-869|ARO:3001115|SHV-60	1	861	0	0	0	0	0	0
gb|GQ390807.1|+|0-813|ARO:3001172|SHV-125	1	813	0	0	0	0	0	0
gb|GU208678.1|+|0-864|ARO:3002344|GES-15	1	864	0	0	0	0	0	0
gb|AY743434.1|+|46-1198|ARO:3002029|CMY-18	1	1152	0	0	0	0	0	0
gb|AF319779.2|+|32-833|ARO:3000604|Erm(35)	1	801	0	0	0	0	0	0
gb|AF294653.1|+|2749-4009|ARO:3002696|cmlA6	1	1260	0	0	0	0	0	0
gb|FR717535.1|+|0-861|ARO:3000910|TEM-40	1	861	0	0	0	0	0	0
gb|AF117743.1|+|0-780|ARO:3001077|SHV-19	1	780	0	0	0	0	0	0
gb|AM176555.2|+|0-861|ARO:3001134|SHV-80	1	861	0	0	0	0	0	0
gb|HG423149.1|+|39-915|ARO:3001962|CTX-M-103	1	876	0	0	0	0	0	0
gb|AF409092.1|+|887-1754|ARO:3002246|CARB-7	1	867	0	0	0	0	0	0
gb|HM245380.1|+|27-759|ARO:3002268|IND-12	1	732	0	0	0	0	0	0
gb|FJ666069.1|+|0-1194|ARO:3002505|PDC-6	1	1194	0	0	0	0	0	0
gb|AM051149.1|+|0-861|ARO:3002427|OKP-A-10	1	861	0	0	0	0	0	0
gb|AF227204.1|+|73-934|ARO:3001084|SHV-26	1	861	0	0	0	0	0	0
gb|AJ632249.1|+|0-810|ARO:3001772|OXA-59	1	810	0	0	0	0	0	0
gb|LN515535.1|+|0-1146|ARO:3003173|MIR-17	1	1146	0	0	0	0	0	0
gb|KF944358.1|+|0-861|ARO:3001393|TEM-216	1	861	0	0	0	0	0	0
gb|KM087837.1|+|0-1146|ARO:3002123|CMY-112	1	1146	0	0	0	0	0	0
gb|GU186045.1|+|34-754|ARO:3002265|IND-9	1	720	0	0	0	0	0	0
gb|AY553333.1|+|113-854|ARO:3002206|IMP-15	1	741	0	0	0	0	0	0
gb|AF252623.2|+|0-876|ARO:3001876|CTX-M-13	1	876	0	0	0	0	0	0
gb|DQ909059.1|+|0-861|ARO:3001023|TEM-157	1	861	0	0	0	0	0	0
gb|AM982522.2|+|0-876|ARO:3001939|CTX-M-78	1	876	0	0	0	0	0	0
gb|HQ219726.1|+|385-805|ARO:3002873|FosB3	1	420	0	0	0	0	0	0
gb|S67449.1|+|0-1380|ARO:3000178|tet(K)	1	1380	0	0	0	0	0	0
gb|EU342351.1|+|172-1033|ARO:3001118|SHV-63	1	861	0	0	0	0	0	0
gb|EU408359.1|+|3791-4694|ARO:3002513|LRA-19	1	903	0	0	0	0	0	0
gb|JN596280.1|+|1918-2782|ARO:3002348|GES-19	1	864	0	0	0	0	0	0
gb|AB114632.1|+|655-1453|ARO:3002607|aadA7	1	798	0	0	0	0	0	0
gb|AF164577.1|+|0-861|ARO:3001072|SHV-13	1	861	0	0	0	0	0	0
gb|AM850912.2|+|0-861|ARO:3002469|LEN-22	1	861	0	0	0	0	0	0
gb|HQ637576.1|+|0-861|ARO:3001179|SHV-135	1	861	0	0	0	0	0	0
gb|JQ768046.1|+|7760-9440|ARO:3001313|facT	1	1680	0	0	0	0	0	0
gb|HQ386846.1|+|0-681|ARO:3002741|QnrB26	1	681	0	0	0	0	0	0
gb|AY082011.1|+|4936-5908|ARO:3002944|vanH_in_vanD_cl	1	972	0	0	0	0	0	0
gb|AY453161.1|+|500-1430|ARO:3000090|Bla1	1	930	0	0	0	0	0	0
gb|M63556.1|+|90-840|ARO:3000578|CcrA	1	750	0	0	0	0	0	0
gb|AJ250876.1|+|36-987|ARO:3000851|THIN-B	1	951	0	0	0	0	0	0
gb|D16171.1|+|382-1042|ARO:3002689|pp_cat	1	660	0	0	0	0	0	0
gb|AJ223604.1|+|3017-3650|ARO:3002678|Paer_catB6	1	633	0	0	0	0	0	0
gb|KM087841.1|+|0-1140|ARO:3002149|DHA-18	1	1140	0	0	0	0	0	0
gb|D37830.1|+|90-966|ARO:3001906|CTX-M-44	1	876	0	0	0	0	0	0
gb|AM941845.1|+|0-861|ARO:3001337|SHV-99	1	861	0	0	0	0	0	0
gb|JX050178.1|+|1-853|ARO:3001058|TEM-199	1	852	0	0	0	0	0	0
gb|EU850412.1|+|2269-3166|ARO:3002249|CARB-10	1	897	0	0	0	0	0	0
gb|AB753457.1|+|0-741|ARO:3002231|IMP-40	1	741	0	0	0	0	0	0
gb|AY077483.1|+|182-1055|ARO:3002392|OXY-1-4	1	873	0	0	0	0	0	0
gb|Z28968.1|+|0-885|ARO:3002379|SME-1	1	885	0	0	0	0	0	0
gb|AB028210.1|-|2710-3565|ARO:3002544|AAC(3)-Xa	1	855	0	0	0	0	0	0
gb|KJ207209.1|+|454-1600|ARO:3001847|ACT-27	1	1146	0	0	0	0	0	0
gb|JX173956.1|+|0-1152|ARO:3002190|MOX-8	1	1152	0	0	0	0	0	0
gb|D13210.1|+|231-1098|ARO:3002250|CARB-12	1	867	0	0	0	0	0	0
gb|AY263404.1|+|0-861|ARO:3001105|SHV-48	1	861	0	0	0	0	0	0
gb|AY130284.1|+|0-783|ARO:3000941|TEM-75	1	783	0	0	0	0	0	0
gb|AB280919.1|+|0-1146|ARO:3002048|CMY-37	1	1146	0	0	0	0	0	0
gb|AM941848.1|+|0-861|ARO:3001156|SHV-107	1	861	0	0	0	0	0	0
gb|AJ561197.2|+|1320-2142|ARO:3002839|lnuF	1	822	0	0	0	0	0	0
gb|EU515248.1|+|0-1149|ARO:3002186|MOX-3	1	1149	0	0	0	0	0	0
gb|GQ396303.1|+|0-927|ARO:3002368|PER-6	1	927	0	0	0	0	0	0
gb|X78117.1|+|141-1287|ARO:3001857|LAT-1	1	1146	0	0	0	0	0	0
gb|EU427302.2|+|1475-2618|ARO:3001829|ACT-4	1	1143	0	0	0	0	0	0
gb|JN596991.2|+|2280-3111|ARO:3001806|OXA-224	1	831	0	0	0	0	0	0
gb|KF976462.2|+|111558-112122|ARO:3003011|dfrA10	1	564	0	0	0	0	0	0
gb|AY261375.1|+|0-765|ARO:3003104|cphA8	1	765	0	0	0	0	0	0
gb|EU259884.2|-|6411-7311|ARO:3002374|VEB-6	1	900	0	0	0	0	0	0
gb|Y00459.1|+|2824-3748|ARO:3002657|APH(6)-Ia	1	924	0	0	0	0	0	0
gb|GQ402541.1|+|0-1146|ARO:3002060|CMY-49	1	1146	0	0	0	0	0	0
gb|JF268688.1|-|5407-6232|ARO:3001809|OXA-209	1	825	0	0	0	0	0	0
gb|AY130287.1|+|1-823|ARO:3002472|LEN-4	1	822	0	0	0	0	0	0
gb|KF564648.1|+|0-1146|ARO:3002120|CMY-108	1	1146	0	0	0	0	0	0
gb|JX440355.1|+|751-1897|ARO:3001834|ACT-12	1	1146	0	0	0	0	0	0
gb|AF173226.1|+|2558-3755|ARO:3003051|smeA	1	1197	0	0	0	0	0	0
gb|HQ449669.1|+|0-657|ARO:3002708|QnrA2	1	657	0	0	0	0	0	0
gb|KM433672.1|+|0-822|ARO:3003161|OXA-423	1	822	0	0	0	0	0	0
gb|AY584237.1|+|123-1008|ARO:3002381|SME-3	1	885	0	0	0	0	0	0
gb|KC580653.1|+|0-645|ARO:3002776|QnrB64	1	645	0	0	0	0	0	0
gb|JQ407409.1|+|1168-1909|ARO:3002219|IMP-28	1	741	0	0	0	0	0	0
gb|JQ734687.1|+|0-813|ARO:3002354|NDM-3	1	813	0	0	0	0	0	0
gb|FN546177.1|+|0-1146|ARO:3002056|CMY-45	1	1146	0	0	0	0	0	0
gb|AY008291.1|+|0-768|ARO:3001427|OXA-33	1	768	0	0	0	0	0	0
gb|AF099140.1|+|136-1363|ARO:3002826|EreA2	1	1227	0	0	0	0	0	0
gb|AF242872.1|+|3579-4224|ARO:3002844|vatE	1	645	0	0	0	0	0	0
gb|DQ322460.1|+|15-876|ARO:3001139|SHV-85	1	861	0	0	0	0	0	0
gb|JN676230.2|+|1549-2350|ARO:3002302|VIM-32	1	801	0	0	0	0	0	0
gb|HQ875573.1|+|0-741|ARO:3002229|IMP-38	1	741	0	0	0	0	0	0
gb|EF136377.1|+|0-861|ARO:3001026|TEM-160	1	861	0	0	0	0	0	0
gb|AE006468.2|+|1707351-1707789|ARO:3002571|AAC(6')-Iaa	1	438	0	0	0	0	0	0
gb|AY289548.1|+|0-861|ARO:3001108|SHV-51	1	861	0	0	0	0	0	0
gb|FJ919776.1|+|208-1069|ARO:3001034|TEM-168	1	861	0	0	0	0	0	0
gb|AJ866988.1|+|0-861|ARO:3000994|TEM-130	1	861	0	0	0	0	0	0
gb|DQ491200.1|+|0-825|ARO:3001437|OXA-67	1	825	0	0	0	0	0	0
gb|AF427127.1|+|208-1069|ARO:3000948|TEM-81	1	861	0	0	0	0	0	0
gb|HE963770.1|+|0-825|ARO:3001674|OXA-249	1	825	0	0	0	0	0	0
gb|JQ341060.1|-|881-1742|ARO:3001344|SHV-143	1	861	0	0	0	0	0	0
gb|NG_049964.1|+|0-927|ARO:3002367|PER-5	1	927	0	0	0	0	0	0
gb|AJ781421.1|+|0-1146|ARO:3002027|CMY-16	1	1146	0	0	0	0	0	0
gb|KM401566.1|-|1211-2033|ARO:3003117|OXA-421	1	822	0	0	0	0	0	0
gb|AF326355.1|+|0-864|ARO:3002331|GES-2	1	864	0	0	0	0	0	0
gb|EU274581.1|+|0-861|ARO:3001153|SHV-104	1	861	0	0	0	0	0	0
gb|AF047479.2|+|1295-2087|ARO:3002603|aadA3	1	792	0	0	0	0	0	0
gb|KJ476816.1|+|79-925|ARO:3000861|rmtC	1	846	0	0	0	0	0	0
gb|JX440354.1|+|756-1902|ARO:3001836|ACT-14	1	1146	0	0	0	0	0	0
gb|BX571965.1|-|2150965-2152165|ARO:3002982|amrA	1	1200	0	0	0	0	0	0
gb|DQ256079.1|+|0-1146|ARO:3002033|CMY-22	1	1146	0	0	0	0	0	0
gb|AIIS01000002.1|-|233812-234307|ARO:3002875|dfrE	1	495	0	0	0	0	0	0
gb|HE650138.1|+|2186-2918|ARO:3003205|Erm(43)	1	732	0	0	0	0	0	0
gb|M22126.1|+|372-1164|ARO:3002650|APH(3')-Vb	1	792	0	0	0	0	0	0
gb|AF242872.1|+|2131-2878|ARO:3000375|ErmB	1	747	0	0	0	0	0	0
gb|AF173226.1|-|351-1041|ARO:3003066|smeR	1	690	0	0	0	0	0	0
gb|AY862132.1|+|0-825|ARO:3001645|OXA-78	1	825	0	0	0	0	0	0
gb|AY566250.1|+|391-1555|ARO:3000391|norA	1	1164	0	0	0	0	0	0
gb|JN051143.1|+|0-861|ARO:3001182|SHV-140	1	861	0	0	0	0	0	0
gb|DQ365886.1|+|0-801|ARO:3002283|VIM-13	1	801	0	0	0	0	0	0
gb|LN515533.1|+|0-867|ARO:3003154|SHV-187	1	867	0	0	0	0	0	0
gb|AF128627.1|+|0-906|ARO:3000816|mtrA	1	906	0	0	0	0	0	0
gb|AM850922.2|+|24-885|ARO:3002453|OKP-B-20	1	861	0	0	0	0	0	0
gb|AY712687.1|+|0-831|ARO:3002628|aad(6)	1	831	0	0	0	0	0	0
gb|AB205197.1|+|3-876|ARO:3001924|CTX-M-63	1	873	0	0	0	0	0	0
gb|EU136183.1|+|0-681|ARO:3002731|QnrB16	1	681	0	0	0	0	0	0
gb|KF992028.1|+|761-1907|ARO:3001839|ACT-18	1	1146	0	0	0	0	0	0
gb|AE016877.1|+|1972251-1972668|ARO:3000172|FosB	1	417	0	0	0	0	0	0
gb|HQ111474.1|+|1056-1857|ARO:3001475|OXA-183	1	801	0	0	0	0	0	0
gb|JF800667.1|+|657-1458|ARO:3001483|OXA-205	1	801	0	0	0	0	0	0
gb|HQ877615.1|+|0-861|ARO:3001159|SHV-110	1	861	0	0	0	0	0	0
gb|DQ519086.1|+|1198-2023|ARO:3001627|OXA-91	1	825	0	0	0	0	0	0
gb|DQ902344.1|+|2716-3517|ARO:3001412|OXA-17	1	801	0	0	0	0	0	0
gb|EF614235.1|+|2246-2801|ARO:3002586|AAC(6')-32	1	555	0	0	0	0	0	0
gb|GQ390805.1|+|0-813|ARO:3001170|SHV-123	1	813	0	0	0	0	0	0
gb|EF526508.1|+|0-645|ARO:3002723|QnrB9	1	645	0	0	0	0	0	0
gb|X07848.1|+|271-913|ARO:3002685|catIII	1	642	0	0	0	0	0	0
gb|EF125013.1|+|0-1146|ARO:3001823|ACT-3	1	1146	0	0	0	0	0	0
gb|DQ278190.1|+|0-474|ARO:3002861|dfrA5	1	474	0	0	0	0	0	0
gb|KC202804.1|+|3874-4531|ARO:3002803|QnrVC6	1	657	0	0	0	0	0	0
gb|GQ351345.1|+|0-1146|ARO:3002086|CMY-73	1	1146	0	0	0	0	0	0
gb|AJ557142.1|+|0-876|ARO:3001894|CTX-M-32	1	876	0	0	0	0	0	0
gb|JX440357.1|+|135-780|ARO:3002765|QnrB50	1	645	0	0	0	0	0	0
gb|AY740681.1|+|7102-8029|ARO:3002365|PER-3	1	927	0	0	0	0	0	0
gb|HM439641.1|+|0-645|ARO:3002742|QnrB27	1	645	0	0	0	0	0	0
gb|HQ832678.1|+|0-1146|ARO:3002077|CMY-64	1	1146	0	0	0	0	0	0
gb|KF305673.1|+|17-1163|ARO:3002070|CMY-99	1	1146	0	0	0	0	0	0
gb|AB498758.1|+|3738-5762|ARO:3003440|mecB	1	2025	0	0	0	0	0	0
gb|AF509241.1|+|0-828|ARO:3001419|OXA-24	1	828	0	0	0	0	0	0
gb|X98102.1|+|73-934|ARO:3001061|SHV-2A	1	861	0	0	0	0	0	0
gb|AM412777.1|+|117-918|ARO:3001439|OXA-101	1	801	0	0	0	0	0	0
gb|AF117747.1|+|0-780|ARO:3001081|SHV-23	1	780	0	0	0	0	0	0
gb|EU408346.1|-|4825-5713|ARO:3002482|LRA-1	1	888	0	0	0	0	0	0
gb|EU886977.1|+|543-1110|ARO:3002575|AAC(6')-Iai	1	567	0	0	0	0	0	0
gb|DQ328802.1|+|0-861|ARO:3001140|SHV-86	1	861	0	0	0	0	0	0
gb|FJ214367.1|+|0-876|ARO:3001945|CTX-M-84	1	876	0	0	0	0	0	0
gb|AY227051.1|+|0-765|ARO:3003101|cphA5	1	765	0	0	0	0	0	0
gb|AY029068.1|+|0-876|ARO:3001879|CTX-M-16	1	876	0	0	0	0	0	0
gb|EU917444.1|+|1716-2382|ARO:3002787|QnrC	1	666	0	0	0	0	0	0
gb|AJ854182.1|+|0-801|ARO:3001798|OXA-74	1	801	0	0	0	0	0	0
gb|KF481967.1|+|0-885|ARO:3002382|SME-4	1	885	0	0	0	0	0	0
gb|AY623658.2|+|12449-13472|ARO:3000594|ErmR	1	1023	0	0	0	0	0	0
gb|AM931008.1|+|0-1146|ARO:3002049|CMY-38	1	1146	0	0	0	0	0	0
gb|JN935136.1|+|0-861|ARO:3001054|TEM-194	1	861	0	0	0	0	0	0
gb|AF337947.1|+|271-1171|ARO:3002635|APH(2'')-IIa	1	900	0	0	0	0	0	0
gb|KJ461948.1|+|3-876|ARO:3002009|CTX-M-152	1	873	0	0	0	0	0	0
gb|FJ872411.1|+|39735-40794|ARO:3002907|vanE	1	1059	0	0	0	0	0	0
gb|KF460532.1|+|0-831|ARO:3001549|OXA-362	1	831	0	0	0	0	0	0
gb|AJ272109.1|+|0-888|ARO:3000582|L1_BLA	1	888	0	0	0	0	0	0
gb|KM211509.1|+|0-876|ARO:3003164|CTX-M-156	1	876	0	0	0	0	0	0
gb|AF547625.1|+|0-861|ARO:3001103|SHV-45	1	861	0	0	0	0	0	0
gb|U01945.1|+|373-916|ARO:3002897|SAT-4	1	543	0	0	0	0	0	0
gb|AY264780.2|-|1824-3006|ARO:3000569|tet(41)	1	1182	0	0	0	0	0	0
gb|KM659858.1|+|401-1154|ARO:3003194|GIM-2	1	753	0	0	0	0	0	0
gb|CP033607.1|+|310893-312888|ARO:3002882|lmrD	1	1995	0	0	0	0	0	0
gb|HM570035.1|+|0-825|ARO:3001473|OXA-179	1	825	0	0	0	0	0	0
gb|FR772051.1|+|8740-10315|ARO:3002833|vgaE	1	1575	0	0	0	0	0	0
gb|FN813245.1|+|1911-2787|ARO:3001955|CTX-M-95	1	876	0	0	0	0	0	0
gb|JX121121.1|+|0-858|ARO:3001193|SHV-154	1	858	0	0	0	0	0	0
gb|HQ877606.1|+|0-861|ARO:3001056|TEM-197	1	861	0	0	0	0	0	0
gb|AJ550807.1|+|2242-2983|ARO:3002204|IMP-13	1	741	0	0	0	0	0	0
gb|FJ815436.1|+|195-1071|ARO:3001932|CTX-M-71	1	876	0	0	0	0	0	0
gb|DQ268764.2|+|5891-6767|ARO:3001915|CTX-M-53	1	876	0	0	0	0	0	0
gb|M55620.1|+|0-660|ARO:3002687|catQ	1	660	0	0	0	0	0	0
gb|M28303.1|+|242-1187|ARO:3003564|EXO-1	1	945	0	0	0	0	0	0
gb|AF155139.2|+|6976-7648|ARO:3002952|vanX_in_vanF_cl	1	672	0	0	0	0	0	0
gb|AF162694.1|+|5192-5888|ARO:3002922|vanR_in_vanC_cl	1	696	0	0	0	0	0	0
gb|AF441286.1|+|224-965|ARO:3000843|MUS-1	1	741	0	0	0	0	0	0
gb|AY082011.1|+|6937-7546|ARO:3003070|vanX_in_vanD_cl	1	609	0	0	0	0	0	0
gb|AB639410.1|+|0-1404|ARO:3003039|OprA	1	1404	0	0	0	0	0	0
gb|FJ872411.1|+|44192-45266|ARO:3002935|vanS_in_vanE_cl	1	1074	0	0	0	0	0	0
gb|JQ733575.1|+|1027-2173|ARO:3002091|CMY-78	1	1146	0	0	0	0	0	0
gb|JX259318.1|+|0-681|ARO:3002770|QnrB57	1	681	0	0	0	0	0	0
gb|GQ152602.1|+|0-1152|ARO:3002189|MOX-7	1	1152	0	0	0	0	0	0
gb|KJ155695.1|+|0-1146|ARO:3002122|CMY-111	1	1146	0	0	0	0	0	0
gb|AM087453.1|+|25-856|ARO:3001138|SHV-84	1	831	0	0	0	0	0	0
gb|KM087864.1|+|0-1146|ARO:3002179|MIR-14	1	1146	0	0	0	0	0	0
gb|HQ998857.1|+|0-825|ARO:3001664|OXA-203	1	825	0	0	0	0	0	0
gb|AP006627.1|+|1162417-1163470|ARO:3002816|clbC	1	1053	0	0	0	0	0	0
gb|DQ013287.1|+|0-861|ARO:3001124|SHV-70	1	861	0	0	0	0	0	0
gb|KF515536.1|+|0-1146|ARO:3001828|ACT-23	1	1146	0	0	0	0	0	0
gb|DQ072853.1|+|0-861|ARO:3001003|TEM-139	1	861	0	0	0	0	0	0
gb|DQ125241.2|+|6832-7708|ARO:3001865|CTX-M-2	1	876	0	0	0	0	0	0
gb|KM087847.1|+|0-1140|ARO:3002152|DHA-21	1	1140	0	0	0	0	0	0
gb|AJ555823.2|+|0-1146|ARO:3002026|CMY-15	1	1146	0	0	0	0	0	0
gb|X55353.1|+|278-713|ARO:3002553|AAC(6')-If	1	435	0	0	0	0	0	0
gb|AB196988.1|+|0-741|ARO:3002211|IMP-20	1	741	0	0	0	0	0	0
gb|DQ212986.1|+|7787-9926|ARO:3002972|vanT_in_vanG_cl	1	2139	0	0	0	0	0	0
gb|DQ212986.1|+|2258-2966|ARO:3002926|vanR_in_vanG_cl	1	708	0	0	0	0	0	0
gb|L09756.1|+|0-1926|ARO:3000192|tet(S)	1	1926	0	0	0	0	0	0
gb|Z54241.1|+|529-1051|ARO:3002559|AAC(6')-Ip	1	522	0	0	0	0	0	0
gb|EF373972.1|+|0-861|ARO:3001147|SHV-95	1	861	0	0	0	0	0	0
gb|AY130282.1|+|0-762|ARO:3000980|TEM-117	1	762	0	0	0	0	0	0
gb|EF426798.1|+|0-876|ARO:3001940|CTX-M-79	1	876	0	0	0	0	0	0
gb|AY123251.1|+|2950-3505|ARO:3002594|AAC(6')-IIa	1	555	0	0	0	0	0	0
gb|AM051153.1|+|0-861|ARO:3002437|OKP-B-4	1	861	0	0	0	0	0	0
gb|HE614014.2|+|0-825|ARO:3001503|OXA-258	1	825	0	0	0	0	0	0
gb|KF986256.1|-|40-865|ARO:3001561|OXA-375	1	825	0	0	0	0	0	0
gb|AY178993.1|+|574-1471|ARO:3002247|CARB-8	1	897	0	0	0	0	0	0
gb|AM850919.2|+|24-885|ARO:3002450|OKP-B-17	1	861	0	0	0	0	0	0
gb|AJ133121.1|+|649-1810|ARO:3001815|ACC-1	1	1161	0	0	0	0	0	0
gb|JQ727668.1|+|0-375|ARO:3000823|ramA	1	375	0	0	0	0	0	0
gb|AF347054.1|+|208-1069|ARO:3000947|TEM-80	1	861	0	0	0	0	0	0
gb|JN714480.1|+|1039-2185|ARO:3002081|CMY-68	1	1146	0	0	0	0	0	0
gb|KF513179.1|+|0-861|ARO:3001388|TEM-211	1	861	0	0	0	0	0	0
gb|DQ151889.1|+|0-657|ARO:3002712|QnrA6	1	657	0	0	0	0	0	0
gb|AF031328.1|+|0-441|ARO:3002564|AAC(6')-It	1	441	0	0	0	0	0	0
gb|U95364.1|+|5-881|ARO:3001868|CTX-M-5	1	876	0	0	0	0	0	0
gb|JQ028729.1|+|0-864|ARO:3002347|GES-18	1	864	0	0	0	0	0	0
gb|AY288523.1|+|0-825|ARO:3001671|OXA-49	1	825	0	0	0	0	0	0
gb|AY768531.1|+|0-1179|ARO:3000533|macA	1	1179	0	0	0	0	0	0
gb|X74325.1|+|645-1908|ARO:3002656|APH(4)-Ib	1	1263	0	0	0	0	0	0
gb|DQ677333.1|+|0-780|ARO:3002621|aadA24	1	780	0	0	0	0	0	0
gb|KC580656.1|+|0-645|ARO:3002779|QnrB67	1	645	0	0	0	0	0	0
gb|AM850908.2|+|0-861|ARO:3002465|LEN-18	1	861	0	0	0	0	0	0
gb|AF535128.1|+|0-861|ARO:3001098|SHV-40	1	861	0	0	0	0	0	0
gb|AF350424.1|+|0-771|ARO:3001428|OXA-34	1	771	0	0	0	0	0	0
gb|FJ907381.1|+|0-876|ARO:3001950|CTX-M-90	1	876	0	0	0	0	0	0
gb|KF057034.1|+|0-825|ARO:3001688|OXA-317	1	825	0	0	0	0	0	0
gb|EF622224.1|+|0-1146|ARO:3002042|CMY-31	1	1146	0	0	0	0	0	0
gb|DQ075245.1|+|217-1078|ARO:3001006|TEM-143	1	861	0	0	0	0	0	0
gb|KF297582.1|+|0-822|ARO:3001540|OXA-353	1	822	0	0	0	0	0	0
gb|JF273491.1|+|745-1885|ARO:3002138|DHA-5	1	1140	0	0	0	0	0	0
gb|AJ634602.1|-|7839-8700|ARO:3000999|TEM-135	1	861	0	0	0	0	0	0
gb|AJ295344.1|+|0-1173|ARO:3002519|OCH-6	1	1173	0	0	0	0	0	0
gb|KJ207206.1|+|751-1897|ARO:3001848|ACT-28	1	1146	0	0	0	0	0	0
gb|AY487229.1|+|2152-2893|ARO:3000602|Erm(39)	1	741	0	0	0	0	0	0
gb|M37839.2|+|927-2073|ARO:3002166|MIR-1	1	1146	0	0	0	0	0	0
gb|AB917040.2|+|736-1135|ARO:3003207|FosK	1	399	0	0	0	0	0	0
gb|HQ285243.1|+|0-1146|ARO:3002068|CMY-57	1	1146	0	0	0	0	0	0
gb|AB372881.1|+|8-869|ARO:3001160|SHV-111	1	861	0	0	0	0	0	0
gb|EU358785.1|+|720-1521|ARO:3001803|OXA-142	1	801	0	0	0	0	0	0
gb|DQ303921.2|+|3-648|ARO:3002718|QnrB4	1	645	0	0	0	0	0	0
gb|AF535127.1|+|208-1069|ARO:3000978|TEM-115	1	861	0	0	0	0	0	0
gb|AB765395.1|+|0-1143|ARO:3002993|AQU-1	1	1143	0	0	0	0	0	0
gb|AB753458.1|+|0-738|ARO:3002232|IMP-41	1	738	0	0	0	0	0	0
gb|D14532.1|+|1038-1974|ARO:3001306|ErmW	1	936	0	0	0	0	0	0
gb|AY762325.1|+|115-937|ARO:3001785|OXA-73	1	822	0	0	0	0	0	0
gb|KM087842.1|+|0-822|ARO:3001584|OXA-398	1	822	0	0	0	0	0	0
gb|JQ422054.1|+|100-931|ARO:3001693|OXA-230	1	831	0	0	0	0	0	0
gb|U97042.1|+|0-1218|ARO:3003009|ceoA	1	1218	0	0	0	0	0	0
gb|AJ000283.1|+|619-1849|ARO:3000343|tap	1	1230	0	0	0	0	0	0
gb|FR848831.1|+|0-861|ARO:3001375|TEM-184	1	861	0	0	0	0	0	0
gb|AB777501.1|+|1398-2136|ARO:3002235|IMP-44	1	738	0	0	0	0	0	0
gb|AF495873.1|+|0-861|ARO:3000964|TEM-101	1	861	0	0	0	0	0	0
gb|AJ277535.1|+|0-1149|ARO:3002158|FOX-4	1	1149	0	0	0	0	0	0
gb|AM176548.2|+|16-874|ARO:3001127|SHV-73	1	858	0	0	0	0	0	0
gb|AJ488302.1|+|0-810|ARO:3001769|OXA-42	1	810	0	0	0	0	0	0
gb|EF576988.1|+|239-1115|ARO:3001927|CTX-M-66	1	876	0	0	0	0	0	0
gb|JQ820240.2|+|590-1421|ARO:3001676|OXA-235	1	831	0	0	0	0	0	0
gb|D85892.1|+|1158-2067|ARO:3000318|mphB	1	909	0	0	0	0	0	0
gb|JX121118.1|+|0-858|ARO:3001190|SHV-151	1	858	0	0	0	0	0	0
gb|KJ865754.1|+|0-828|ARO:3001606|OXA-415	1	828	0	0	0	0	0	0
gb|AF219135.2|+|0-729|ARO:3002260|IND-4	1	729	0	0	0	0	0	0
gb|L07778.1|+|0-660|ARO:3002840|vatA	1	660	0	0	0	0	0	0
gb|AB901141.1|+|0-864|ARO:3002353|GES-24	1	864	0	0	0	0	0	0
gb|EF540343.1|+|214-985|ARO:3002623|ANT(4')-Ia	1	771	0	0	0	0	0	0
gb|D89862.1|+|111-981|ARO:3001907|CTX-M-45	1	870	0	0	0	0	0	0
gb|AF072684.2|+|117-993|ARO:3001075|SHV-16	1	876	0	0	0	0	0	0
gb|AF104441.1|+|193-1054|ARO:3000922|TEM-53	1	861	0	0	0	0	0	0
gb|KF421162.1|+|0-822|ARO:3001546|OXA-359	1	822	0	0	0	0	0	0
gb|AF299299.1|+|0-861|ARO:3001086|SHV-28	1	861	0	0	0	0	0	0
gb|KF048909.1|+|0-825|ARO:3001526|OXA-338	1	825	0	0	0	0	0	0
gb|AF015087.1|+|435-1611|ARO:3002702|cmrA	1	1176	0	0	0	0	0	0
gb|EF192154.1|+|0-741|ARO:3002215|IMP-24	1	741	0	0	0	0	0	0
gb|KF526116.1|+|0-1146|ARO:3002115|CMY-103	1	1146	0	0	0	0	0	0
gb|HM990671.1|+|5192-6671|ARO:3003112|lsaC	1	1479	0	0	0	0	0	0
gb|JN596991.1|+|482-1223|ARO:3002209|IMP-18	1	741	0	0	0	0	0	0
gb|AB781687.1|+|0-825|ARO:3001682|OXA-254	1	825	0	0	0	0	0	0
gb|AJ313523.1|+|162-894|ARO:3000599|Erm(33)	1	732	0	0	0	0	0	0
gb|JX121115.1|+|0-858|ARO:3001187|SHV-148	1	858	0	0	0	0	0	0
gb|KF478993.1|+|1539-2580|ARO:3002913|vanO	1	1041	0	0	0	0	0	0
gb|AF488377.1|+|62-938|ARO:3001885|CTX-M-23	1	876	0	0	0	0	0	0
gb|KF992025.1|+|1026-2172|ARO:3002106|CMY-93	1	1146	0	0	0	0	0	0
gb|KF203100.1|+|0-822|ARO:3001514|OXA-326	1	822	0	0	0	0	0	0
gb|AF155139.1|+|5939-6971|ARO:3002908|vanF	1	1032	0	0	0	0	0	0
gb|JN173057.1|+|2306-2951|ARO:3002750|QnrB35	1	645	0	0	0	0	0	0
gb|KF297580.1|+|0-822|ARO:3001538|OXA-351	1	822	0	0	0	0	0	0
gb|EU675686.2|+|3196-4042|ARO:3002616|aadA16	1	846	0	0	0	0	0	0
gb|JF703135.1|+|0-813|ARO:3000590|NDM-2	1	813	0	0	0	0	0	0
gb|EF102240.1|-|11722-12565|ARO:3001647|OXA-97	1	843	0	0	0	0	0	0
gb|AY445080.1|+|0-801|ARO:3001795|OXA-56	1	801	0	0	0	0	0	0
gb|AY635904.1|+|0-801|ARO:3002284|VIM-14	1	801	0	0	0	0	0	0
gb|FJ755840.1|+|0-861|ARO:3002433|OKP-A-16	1	861	0	0	0	0	0	0
gb|KJ020573.1|+|274-1150|ARO:3002002|CTX-M-144	1	876	0	0	0	0	0	0
gb|KJ911020.1|+|111-987|ARO:3001975|CTX-M-115	1	876	0	0	0	0	0	0
gb|AY368236.1|+|0-861|ARO:3000989|TEM-127	1	861	0	0	0	0	0	0
gb|JX042489.1|+|141-1002|ARO:3000890|TEM-19	1	861	0	0	0	0	0	0
gb|AY758206.1|+|2743-3589|ARO:3002611|aadA11	1	846	0	0	0	0	0	0
gb|HQ913565.1|+|0-870|ARO:3001966|CTX-M-106	1	870	0	0	0	0	0	0
gb|KF730651.1|+|0-657|ARO:3002796|QnrS7	1	657	0	0	0	0	0	0
gb|JX121126.1|+|0-858|ARO:3001198|SHV-159	1	858	0	0	0	0	0	0
gb|HM113563.1|+|0-825|ARO:3001661|OXA-177	1	825	0	0	0	0	0	0
gb|AM051143.1|+|0-861|ARO:3002422|OKP-A-5	1	861	0	0	0	0	0	0
gb|AF305837.1|+|0-876|ARO:3001875|CTX-M-12	1	876	0	0	0	0	0	0
gb|FJ194494.1|+|171-996|ARO:3001779|OXA-146	1	825	0	0	0	0	0	0
gb|GQ244501.1|-|59-1619|ARO:3000573|tet(43)	1	1560	0	0	0	0	0	0
gb|L06156.2|+|263-800|ARO:3002523|AAC(2')-Ia	1	537	0	0	0	0	0	0
gb|M88143.1|+|367-1228|ARO:3000884|TEM-12	1	861	0	0	0	0	0	0
gb|JX982635.1|+|0-801|ARO:3002306|VIM-36	1	801	0	0	0	0	0	0
gb|KF203108.1|+|0-825|ARO:3001522|OXA-334	1	825	0	0	0	0	0	0
gb|Y10280.1|+|0-861|ARO:3000917|TEM-48	1	861	0	0	0	0	0	0
gb|KP071470.1|+|0-801|ARO:3003178|VIM-42	1	801	0	0	0	0	0	0
gb|FJ237366.1|+|40-1186|ARO:3001825|ACT-6	1	1146	0	0	0	0	0	0
gb|NG_050507.1|+|36-681|ARO:3002759|QnrB44	1	645	0	0	0	0	0	0
gb|EU274580.1|+|214-1075|ARO:3001030|TEM-164	1	861	0	0	0	0	0	0
gb|KM087848.1|+|0-1140|ARO:3002151|DHA-20	1	1140	0	0	0	0	0	0
gb|KM087854.1|+|0-1140|ARO:3002145|DHA-14	1	1140	0	0	0	0	0	0
gb|U35369.1|+|6004-6613|ARO:3002950|vanX_in_vanB_cl	1	609	0	0	0	0	0	0
gb|U05883.1|+|555-1458|ARO:3003559|cepA	1	903	0	0	0	0	0	0
gb|AY112998.1|+|196-961|ARO:3003093|cphA3	1	765	0	0	0	0	0	0
gb|CP014358.1|-|2161325-2162750|ARO:3001327|MdtK	1	1425	0	0	0	0	0	0
gb|KC004136.2|+|40-796|ARO:3000848|DIM-1	1	756	0	0	0	0	0	0
gb|AF155139.1|+|4978-5947|ARO:3002945|vanH_in_vanF_cl	1	969	0	0	0	0	0	0
gb|NG_052213.1|+|100-655|ARO:3002547|AAC(6')-Ib-cr1	1	555	0	0	0	0	0	0
gb|AL009126.3|-|339155-339749|ARO:3003059|tmrB	1	594	0	0	0	0	0	0
gb|AY027870.1|+|46-946|ARO:3002371|VEB-2	1	900	0	0	0	0	0	0
gb|KM087845.1|+|0-1146|ARO:3002130|CMY-119	1	1146	0	0	0	0	0	0
gb|AB014481.1|+|0-735|ARO:3002825|ErmY	1	735	0	0	0	0	0	0
gb|HG934764.1|+|0-864|ARO:3001351|SHV-183	1	864	0	0	0	0	0	0
gb|DQ279850.1|+|0-861|ARO:3001014|TEM-147	1	861	0	0	0	0	0	0
gb|JF812965.1|+|0-861|ARO:3001167|SHV-120	1	861	0	0	0	0	0	0
gb|AY136758.1|+|377-947|ARO:3002582|AAC(6')-Ib11	1	570	0	0	0	0	0	0
gb|HM488989.1|+|0-822|ARO:3001468|OXA-168	1	822	0	0	0	0	0	0
gb|HM015626.1|+|883-1540|ARO:3002800|QnrVC3	1	657	0	0	0	0	0	0
gb|EF650033.1|+|0-825|ARO:3001638|OXA-107	1	825	0	0	0	0	0	0
gb|AY436361.1|+|131-992|ARO:3000995|TEM-131	1	861	0	0	0	0	0	0
gb|KJ420612.1|+|1821-2622|ARO:3001409|OXA-14	1	801	0	0	0	0	0	0
gb|AY750912.1|+|0-825|ARO:3001618|OXA-70	1	825	0	0	0	0	0	0
gb|DQ303919.1|+|0-681|ARO:3002719|QnrB5	1	681	0	0	0	0	0	0
gb|EU419745.1|+|0-801|ARO:3002285|VIM-15	1	801	0	0	0	0	0	0
gb|DQ157752.1|+|797-1664|ARO:3002241|CARB-2	1	867	0	0	0	0	0	0
gb|FJ262599.1|+|0-1149|ARO:3002184|MOX-4	1	1149	0	0	0	0	0	0
gb|KF478993.1|+|2576-3185|ARO:3002954|vanX_in_vanO_cl	1	609	0	0	0	0	0	0
gb|FJ349556.1|+|3056-3758|ARO:3002961|vanY_in_vanM_cl	1	702	0	0	0	0	0	0
gb|AB039845.1|+|25-1945|ARO:3000186|tet(M)	1	1920	0	0	0	0	0	0
gb|AJ514254.1|+|0-1923|ARO:3000197|tet(36)	1	1923	0	0	0	0	0	0
gb|JX896165.1|+|0-876|ARO:3001992|CTX-M-134	1	876	0	0	0	0	0	0
gb|X65252.1|+|175-1036|ARO:3000880|TEM-8	1	861	0	0	0	0	0	0
gb|U82085.2|+|628-2287|ARO:3000118|vgaB	1	1659	0	0	0	0	0	0
gb|KP096411.1|+|0-864|ARO:3003181|GES-26	1	864	0	0	0	0	0	0
gb|X64523.1|-|476-1337|ARO:3000875|TEM-3	1	861	0	0	0	0	0	0
gb|AF031326.1|+|0-441|ARO:3002561|AAC(6')-Ir	1	441	0	0	0	0	0	0
gb|AY077482.1|+|161-1037|ARO:3002391|OXY-1-3	1	876	0	0	0	0	0	0
gb|DQ195535.2|+|0-1275|ARO:3000866|oleI	1	1275	0	0	0	0	0	0
gb|AY156923.1|+|0-876|ARO:3001889|CTX-M-27	1	876	0	0	0	0	0	0
gb|AL009126.1|+|1376516-1376855|ARO:3003063|ykkC	1	339	0	0	0	0	0	0
gb|X55640.1|+|111-972|ARO:3001064|SHV-5	1	861	0	0	0	0	0	0
gb|AY494718.1|+|0-864|ARO:3002335|GES-6	1	864	0	0	0	0	0	0
gb|AB699171.1|+|0-1143|ARO:3002100|CMY-87	1	1143	0	0	0	0	0	0
gb|AJ584700.2|+|33-582|ARO:3002589|AAC(6')-Iid	1	549	0	0	0	0	0	0
gb|DQ485530.1|+|0-657|ARO:3002791|QnrS2	1	657	0	0	0	0	0	0
gb|KF986255.1|+|16-841|ARO:3001560|OXA-374	1	825	0	0	0	0	0	0
gb|AJ318094.1|+|0-861|ARO:3000961|TEM-94	1	861	0	0	0	0	0	0
gb|HQ734812.1|+|0-825|ARO:3001666|OXA-201	1	825	0	0	0	0	0	0
gb|DQ408762.1|+|0-876|ARO:3001920|CTX-M-59	1	876	0	0	0	0	0	0
gb|FJ237369.1|+|0-1146|ARO:3001824|ACT-5	1	1146	0	0	0	0	0	0
gb|AJ884726.1|-|539-1325|ARO:3002614|aadA14	1	786	0	0	0	0	0	0
gb|AB587082.1|+|0-1188|ARO:3002069|CMY-59	1	1188	0	0	0	0	0	0
gb|AY949203.1|+|0-825|ARO:3001621|OXA-76	1	825	0	0	0	0	0	0
gb|GU015024.1|+|0-879|ARO:3001860|IMI-3	1	879	0	0	0	0	0	0
gb|EU269034.2|-|1479-2223|ARO:3002667|rmtD	1	744	0	0	0	0	0	0
gb|EU375515.1|+|0-825|ARO:3001648|OXA-128	1	825	0	0	0	0	0	0
gb|KF057029.1|+|0-825|ARO:3001683|OXA-312	1	825	0	0	0	0	0	0
gb|GQ870432.1|+|30-906|ARO:3001951|CTX-M-91	1	876	0	0	0	0	0	0
gb|GQ149244.1|+|0-873|ARO:3001936|CTX-M-75	1	873	0	0	0	0	0	0
gb|AB016934.1|+|7388-8381|ARO:3000449|FomB	1	993	0	0	0	0	0	0
gb|HQ342889.1|+|0-882|ARO:3002323|KPC-13	1	882	0	0	0	0	0	0
gb|JQ808129.1|+|1598-2378|ARO:3002666|rmtF	1	780	0	0	0	0	0	0
gb|CP000863.1|+|251961-252762|ARO:3001415|OXA-20	1	801	0	0	0	0	0	0
gb|AB083212.2|+|5481-6237|ARO:3000859|rmtA	1	756	0	0	0	0	0	0
gb|AY847148.1|+|8-884|ARO:3001933|CTX-M-72	1	876	0	0	0	0	0	0
gb|AB379831.1|+|0-681|ARO:3002735|QnrB20	1	681	0	0	0	0	0	0
gb|AY524988.1|+|0-801|ARO:3002279|VIM-9	1	801	0	0	0	0	0	0
gb|KJ173478.1|+|0-825|ARO:3001573|OXA-387	1	825	0	0	0	0	0	0
gb|KM555152.1|+|0-657|ARO:3003193|QnrVC7	1	657	0	0	0	0	0	0
gb|HM488986.1|+|0-822|ARO:3001465|OXA-165	1	822	0	0	0	0	0	0
gb|AF452105.1|+|0-840|ARO:3002478|LEN-15	1	840	0	0	0	0	0	0
gb|EF650035.1|+|0-825|ARO:3001640|OXA-109	1	825	0	0	0	0	0	0
gb|AF300454.1|+|0-801|ARO:3002273|VIM-3	1	801	0	0	0	0	0	0
gb|JQ711185.1|+|1027-2173|ARO:3002080|CMY-67	1	1146	0	0	0	0	0	0
gb|HE819401.1|+|0-1161|ARO:3001819|ACC-5	1	1161	0	0	0	0	0	0
gb|EU729727.1|+|0-882|ARO:3002317|KPC-7	1	882	0	0	0	0	0	0
gb|JF966749.1|+|157-1033|ARO:3001976|CTX-M-116	1	876	0	0	0	0	0	0
gb|AF427128.1|+|208-1069|ARO:3000949|TEM-82	1	861	0	0	0	0	0	0
gb|AY077485.2|+|183-1056|ARO:3002401|OXY-2-6	1	873	0	0	0	0	0	0
gb|EF016356.1|+|0-825|ARO:3001615|OXA-66	1	825	0	0	0	0	0	0
gb|KJ135346.1|+|14-839|ARO:3001575|OXA-389	1	825	0	0	0	0	0	0
gb|DQ836009.1|+|1309-2131|ARO:3002879|linG	1	822	0	0	0	0	0	0
gb|HQ425494.1|+|0-822|ARO:3001481|OXA-196	1	822	0	0	0	0	0	0
gb|KM087859.1|+|0-1146|ARO:3002176|MIR-11	1	1146	0	0	0	0	0	0
gb|CXPA01000063.1|+|153489-154350|ARO:3002457|LEN-7	1	861	0	0	0	0	0	0
gb|Y16785.1|+|0-1143|ARO:3002023|CMY-12	1	1143	0	0	0	0	0	0
gb|AY524276.3|+|0-1137|ARO:3002494|SRT-2	1	1137	0	0	0	0	0	0
gb|X55652.1|+|1123-1939|ARO:3002536|AAC(3)-IIIa	1	816	0	0	0	0	0	0
gb|GU199039.2|+|1205-2033|ARO:3001705|OXA-72	1	828	0	0	0	0	0	0
gb|EU019535.1|+|0-825|ARO:3001634|OXA-80	1	825	0	0	0	0	0	0
gb|KP050490.1|+|0-1140|ARO:3002141|DHA-10	1	1140	0	0	0	0	0	0
gb|JF274243.1|+|0-876|ARO:3001971|CTX-M-111	1	876	0	0	0	0	0	0
gb|AM850914.2|+|30-891|ARO:3002471|LEN-24	1	861	0	0	0	0	0	0
gb|AF188199.1|+|214-1075|ARO:3000936|TEM-70	1	861	0	0	0	0	0	0
gb|KM087858.1|+|0-1146|ARO:3002175|MIR-10	1	1146	0	0	0	0	0	0
gb|JQ348841.1|+|0-813|ARO:3002355|NDM-4	1	813	0	0	0	0	0	0
gb|AJ277415.1|+|0-861|ARO:3000953|TEM-86	1	861	0	0	0	0	0	0
gb|AJ584701.2|+|10-562|ARO:3002590|AAC(6')-Iih	1	552	0	0	0	0	0	0
gb|EU188842.1|+|0-828|ARO:3001609|OXA-114a	1	828	0	0	0	0	0	0
gb|GQ390809.1|+|0-813|ARO:3001174|SHV-127	1	813	0	0	0	0	0	0
gb|AF472622.2|+|52-1018|ARO:3003003|CfxA3	1	966	0	0	0	0	0	0
gb|AB926431.1|+|510-1323|ARO:3002362|NDM-12	1	813	0	0	0	0	0	0
gb|KF986260.1|+|20-845|ARO:3001565|OXA-379	1	825	0	0	0	0	0	0
gb|HE819402.1|+|0-1146|ARO:3001835|ACT-13	1	1146	0	0	0	0	0	0
gb|DQ211987.1|+|0-876|ARO:3001913|CTX-M-51	1	876	0	0	0	0	0	0
gb|KF711993.1|+|0-801|ARO:3001807|OXA-246	1	801	0	0	0	0	0	0
gb|KM087835.1|+|0-1146|ARO:3001852|ACT-32	1	1146	0	0	0	0	0	0
gb|KF526118.1|+|0-1146|ARO:3001842|ACT-21	1	1146	0	0	0	0	0	0
gb|AY033516.1|+|2835-3711|ARO:3001880|CTX-M-17	1	876	0	0	0	0	0	0
gb|AM051144.1|+|0-861|ARO:3002423|OKP-A-6	1	861	0	0	0	0	0	0
gb|AB894482.1|-|35038-35500|ARO:3003199|AAC(6')-Iak	1	462	0	0	0	0	0	0
gb|KC351754.1|+|157-1033|ARO:3001995|CTX-M-136	1	876	0	0	0	0	0	0
gb|AB119105.1|+|0-435|ARO:3002572|AAC(6')-Iad	1	435	0	0	0	0	0	0
gb|EU408352.1|-|35394-37224|ARO:3002484|LRA-13	1	1830	0	0	0	0	0	0
gb|FN812951.1|+|0-492|ARO:3002869|dfrK	1	492	0	0	0	0	0	0
gb|GQ202694.1|+|0-852|ARO:3002387|BEL-3	1	852	0	0	0	0	0	0
gb|HM046998.2|+|1039-2185|ARO:3002058|CMY-47	1	1146	0	0	0	0	0	0
gb|KC865667.1|+|183-1044|ARO:3001385|TEM-208	1	861	0	0	0	0	0	0
gb|KC895984.1|+|1081-1855|ARO:3002631|spd	1	774	0	0	0	0	0	0
gb|AF293345.1|+|0-861|ARO:3001085|SHV-27	1	861	0	0	0	0	0	0
gb|X03988.1|+|382-1642|ARO:3000363|EreB	1	1260	0	0	0	0	0	0
gb|X53527.1|+|0-819|ARO:3002638|APH(3'')-Ia	1	819	0	0	0	0	0	0
gb|FJ349556.1|+|4856-5888|ARO:3002911|vanM	1	1032	0	0	0	0	0	0
gb|EF394370.1|+|0-1146|ARO:3002045|CMY-34	1	1146	0	0	0	0	0	0
gb|AF301532.1|+|7-868|ARO:3001087|SHV-29	1	861	0	0	0	0	0	0
gb|AY306130.1|+|0-789|ARO:3001796|OXA-50	1	789	0	0	0	0	0	0
gb|KJ207207.1|+|479-1625|ARO:3001844|ACT-24	1	1146	0	0	0	0	0	0
gb|AY267213.1|+|0-876|ARO:3001891|CTX-M-29	1	876	0	0	0	0	0	0
gb|AM183304.1|+|208-1069|ARO:3001017|TEM-150	1	861	0	0	0	0	0	0
gb|JQ002629.1|+|113-854|ARO:3002223|IMP-32	1	741	0	0	0	0	0	0
gb|JX121127.1|+|0-861|ARO:3001199|SHV-160	1	861	0	0	0	0	0	0
gb|EF452177.1|+|0-495|ARO:3002838|lnuD	1	495	0	0	0	0	0	0
gb|DQ102702.1|+|0-876|ARO:3001905|CTX-M-43	1	876	0	0	0	0	0	0
gb|AF371964.1|+|118-919|ARO:3001768|OXA-118	1	801	0	0	0	0	0	0
gb|AE002098.2|-|1791966-1795170|ARO:3000811|mtrD	1	3204	0	0	0	0	0	0
gb|AF031332.1|+|0-441|ARO:3002568|AAC(6')-Ix	1	441	0	0	0	0	0	0
gb|HM439650.1|+|0-681|ARO:3002745|QnrB30	1	681	0	0	0	0	0	0
gb|AF090987.1|+|0-1185|ARO:3000561|tet(30)	1	1185	0	0	0	0	0	0
gb|AY825285.1|+|0-1353|ARO:3000565|tet(38)	1	1353	0	0	0	0	0	0
gb|AF121000.1|-|11879-13034|ARO:3000183|tet(Z)	1	1155	0	0	0	0	0	0
gb|AM941844.1|+|0-861|ARO:3001336|SHV-98	1	861	0	0	0	0	0	0
gb|KJ020574.1|+|244-1120|ARO:3002006|CTX-M-148	1	876	0	0	0	0	0	0
gb|AY288915.1|+|0-861|ARO:3001107|SHV-50	1	861	0	0	0	0	0	0
gb|AY598759.1|+|0-876|ARO:3001873|CTX-M-10	1	876	0	0	0	0	0	0
gb|KP050493.1|+|0-876|ARO:3003168|CTX-M-160	1	876	0	0	0	0	0	0
gb|FJ360884.1|+|213-1074|ARO:3001033|TEM-167	1	861	0	0	0	0	0	0
gb|AY227052.1|+|0-765|ARO:3003102|cphA6	1	765	0	0	0	0	0	0
gb|AF001493.1|+|0-432|ARO:3002846|arr-1	1	432	0	0	0	0	0	0
gb|AF190694.1|+|208-1069|ARO:3000942|TEM-76	1	861	0	0	0	0	0	0
gb|JN420336.1|-|1399-2230|ARO:3001396|OXA-1	1	831	0	0	0	0	0	0
gb|JX121122.1|+|0-858|ARO:3001194|SHV-155	1	858	0	0	0	0	0	0
gb|FJ807656.1|+|0-861|ARO:3001020|TEM-154	1	861	0	0	0	0	0	0
gb|AJ400619.1|+|33-834|ARO:3001424|OXA-29	1	801	0	0	0	0	0	0
gb|U50278.1|+|1263-2142|ARO:3001858|IMI-1	1	879	0	0	0	0	0	0
gb|AF155139.1|+|3396-4278|ARO:3002958|vanY_in_vanF_cl	1	882	0	0	0	0	0	0
gb|M97297.1|+|4649-5803|ARO:3002931|vanS_in_vanA_cl	1	1155	0	0	0	0	0	0
gb|AM778091.1|+|26-815|ARO:3002288|VIM-18	1	789	0	0	0	0	0	0
gb|JX258134.1|+|0-801|ARO:3002303|VIM-33	1	801	0	0	0	0	0	0
gb|FJ237368.1|+|0-1146|ARO:3001830|ACT-7	1	1146	0	0	0	0	0	0
gb|AF173226.1|+|3767-6917|ARO:3003052|smeB	1	3150	0	0	0	0	0	0
gb|AF516720.1|+|214-1075|ARO:3000968|TEM-105	1	861	0	0	0	0	0	0
gb|AY237830.1|+|0-831|ARO:3001781|OXA-47	1	831	0	0	0	0	0	0
gb|JN416112.1|+|0-861|ARO:3001050|TEM-190	1	861	0	0	0	0	0	0
gb|KJ510410.1|+|5740-6478|ARO:3002236|IMP-45	1	738	0	0	0	0	0	0
gb|FLES01000010.1|+|120291-121152|ARO:3002461|LEN-11	1	861	0	0	0	0	0	0
gb|EU220744.1|+|0-786|ARO:3001441|OXA-116	1	786	0	0	0	0	0	0
gb|KP050494.1|+|0-861|ARO:3003156|SHV-189	1	861	0	0	0	0	0	0
gb|AY259119.1|+|116-977|ARO:3001102|SHV-44	1	861	0	0	0	0	0	0
gb|DQ839391.1|+|38018-38255|ARO:3003021|dfrB2	1	237	0	0	0	0	0	0
gb|GQ853680.1|+|0-825|ARO:3001454|OXA-149	1	825	0	0	0	0	0	0
gb|AF468003.1|+|0-861|ARO:3000974|TEM-111	1	861	0	0	0	0	0	0
gb|L32599.1|+|1236-2439|ARO:3003006|blt	1	1203	0	0	0	0	0	0
gb|L29510.1|+|368-806|ARO:3002558|AAC(6')-Ik	1	438	0	0	0	0	0	0
gb|HQ734811.1|+|0-825|ARO:3001665|OXA-200	1	825	0	0	0	0	0	0
gb|AB908992.1|+|0-417|ARO:3003210|FosA4	1	417	0	0	0	0	0	0
gb|JX893517.1|+|0-786|ARO:3001791|OXA-247	1	786	0	0	0	0	0	0
gb|M97297.1|+|6979-8010|ARO:3000010|vanA	1	1032	0	0	0	0	0	0
gb|KC543497.1|-|457139-457877|ARO:3002200|IMP-9	1	738	0	0	0	0	0	0
gb|JQ926986.1|+|0-861|ARO:3001345|SHV-144	1	861	0	0	0	0	0	0
gb|U20270.1|+|124-985|ARO:3001066|SHV-7	1	861	0	0	0	0	0	0
gb|HF947514.1|+|0-825|ARO:3001504|OXA-309	1	825	0	0	0	0	0	0
gb|DQ831141.1|+|8921-9578|ARO:3002707|QnrA1	1	657	0	0	0	0	0	0
gb|AJ011291.1|+|0-1146|ARO:3002018|CMY-7	1	1146	0	0	0	0	0	0
gb|KJ207203.1|+|5-1151|ARO:3002095|CMY-82	1	1146	0	0	0	0	0	0
gb|KJ541681.1|+|19526-20000|ARO:3002854|dfrA1	1	474	0	0	0	0	0	0
gb|KJ415247.1|+|0-645|ARO:3002786|QnrB74	1	645	0	0	0	0	0	0
gb|AF140221.1|+|389-851|ARO:3002570|AAC(6')-Iz	1	462	0	0	0	0	0	0
gb|M57437.1|+|0-1647|ARO:3002827|tlrC	1	1647	0	0	0	0	0	0
gb|FJ214366.1|+|0-876|ARO:3001944|CTX-M-83	1	876	0	0	0	0	0	0
gb|KP050492.1|+|0-861|ARO:3001392|TEM-215	1	861	0	0	0	0	0	0
gb|X65253.1|+|175-1036|ARO:3000894|TEM-24	1	861	0	0	0	0	0	0
gb|HE963771.1|+|0-825|ARO:3001675|OXA-250	1	825	0	0	0	0	0	0
gb|JN254627.1|+|0-861|ARO:3001049|TEM-189	1	861	0	0	0	0	0	0
gb|FJ971899.1|+|30-906|ARO:3001949|CTX-M-89	1	876	0	0	0	0	0	0
gb|JF894248.1|+|0-741|ARO:3002218|IMP-27	1	741	0	0	0	0	0	0
gb|KF203109.1|+|0-822|ARO:3001523|OXA-335	1	822	0	0	0	0	0	0
gb|JX013655.1|+|0-861|ARO:3001185|SHV-145	1	861	0	0	0	0	0	0
gb|AM087411.1|+|1611-2457|ARO:3002606|aadA6	1	846	0	0	0	0	0	0
gb|JX017364.1|+|238-1114|ARO:3001988|CTX-M-129	1	876	0	0	0	0	0	0
gb|AB734055.1|+|376-1021|ARO:3002773|QnrB60	1	645	0	0	0	0	0	0
gb|KF705209.1|+|0-861|ARO:3001361|SHV-178	1	861	0	0	0	0	0	0
gb|EU177504.3|+|3052-3469|ARO:3000603|Erm(41)	1	417	0	0	0	0	0	0
gb|AY494945.1|+|1309-2449|ARO:3002134|DHA-3	1	1140	0	0	0	0	0	0
gb|KF900153.1|+|0-798|ARO:3001774|OXA-370	1	798	0	0	0	0	0	0
gb|AY649755.2|+|1640-2516|ARO:3001899|CTX-M-37	1	876	0	0	0	0	0	0
gb|JQ733573.1|+|1027-2173|ARO:3002089|CMY-76	1	1146	0	0	0	0	0	0
gb|JN861781.1|+|0-822|ARO:3001712|OXA-213	1	822	0	0	0	0	0	0
gb|JX121131.1|+|0-858|ARO:3001203|SHV-165	1	858	0	0	0	0	0	0
gb|HQ833652.1|+|235-1111|ARO:3001963|CTX-M-104	1	876	0	0	0	0	0	0
gb|EU547447.1|+|0-825|ARO:3001653|OXA-132	1	825	0	0	0	0	0	0
gb|AF180952.1|+|1564-2737|ARO:3001816|ACC-2	1	1173	0	0	0	0	0	0
gb|FJ405211.1|+|0-861|ARO:3000926|TEM-57	1	861	0	0	0	0	0	0
gb|DQ309276.1|+|0-825|ARO:3001624|OXA-84	1	825	0	0	0	0	0	0
gb|JQ733579.1|+|1027-2173|ARO:3002097|CMY-84	1	1146	0	0	0	0	0	0
gb|NG_050506.1|+|36-681|ARO:3002758|QnrB43	1	645	0	0	0	0	0	0
gb|AY327539.1|+|0-858|ARO:3000985|TEM-123	1	858	0	0	0	0	0	0
gb|M55427.1|+|273-1119|ARO:3002543|AAC(3)-IXa	1	846	0	0	0	0	0	0
gb|HM113559.1|+|0-825|ARO:3001657|OXA-173	1	825	0	0	0	0	0	0
gb|EF219134.3|+|2125-3001|ARO:3001923|CTX-M-62	1	876	0	0	0	0	0	0
gb|AF506748.1|+|38-899|ARO:3000971|TEM-108	1	861	0	0	0	0	0	0
gb|AY044436.1|+|1435-2311|ARO:3001878|CTX-M-15	1	876	0	0	0	0	0	0
gb|JX121130.1|+|0-858|ARO:3001202|SHV-163	1	858	0	0	0	0	0	0
gb|KC465200.1|+|0-882|ARO:3002327|KPC-17	1	882	0	0	0	0	0	0
gb|KJ934266.1|+|0-852|ARO:3003174|CARB-18	1	852	0	0	0	0	0	0
gb|AF047171.1|+|135-996|ARO:3000929|TEM-60	1	861	0	0	0	0	0	0
gb|KM588352.1|+|0-825|ARO:3003147|OXA-424	1	825	0	0	0	0	0	0
gb|GU186044.1|+|39-759|ARO:3002264|IND-8	1	720	0	0	0	0	0	0
gb|AY139603.1|+|106-898|ARO:3002608|aadA8	1	792	0	0	0	0	0	0
gb|HQ418999.2|+|0-681|ARO:3002746|QnrB31	1	681	0	0	0	0	0	0
gb|AY077488.2|+|161-1031|ARO:3002398|OXY-2-3	1	870	0	0	0	0	0	0
gb|KF203096.1|+|0-822|ARO:3001510|OXA-322	1	822	0	0	0	0	0	0
gb|AJ631966.1|+|0-810|ARO:3001771|OXA-57	1	810	0	0	0	0	0	0
gb|KC741443.1|+|0-645|ARO:3002784|QnrB72	1	645	0	0	0	0	0	0
gb|KF203105.1|+|0-822|ARO:3001519|OXA-331	1	822	0	0	0	0	0	0
gb|KF534911.1|+|39-513|ARO:3003013|dfrA15	1	474	0	0	0	0	0	0
gb|DQ336355.1|+|602-1367|ARO:3002640|APH(3'')-Ic	1	765	0	0	0	0	0	0
gb|FJ854362.1|+|2338-2812|ARO:3002862|dfrA7	1	474	0	0	0	0	0	0
gb|AF313494.1|+|0-1479|ARO:3002819|msrC	1	1479	0	0	0	0	0	0
gb|EU408348.1|+|1243-2152|ARO:3002510|LRA-3	1	909	0	0	0	0	0	0
gb|KF705208.1|+|0-861|ARO:3001362|SHV-179	1	861	0	0	0	0	0	0
gb|D37826.1|+|1070-2195|ARO:3002812|pp-flo	1	1125	0	0	0	0	0	0
gb|AJ635401.2|+|0-861|ARO:3002418|OKP-A-1	1	861	0	0	0	0	0	0
gb|AB522969.1|+|0-399|ARO:3002874|FosC2	1	399	0	0	0	0	0	0
gb|AJ536835.1|+|149-947|ARO:3002277|VIM-7	1	798	0	0	0	0	0	0
gb|AB013298.1|+|2295-3195|ARO:3000319|mphC	1	900	0	0	0	0	0	0
gb|EF540343.1|-|1463-3230|ARO:3000217|blaR1	1	1767	0	0	0	0	0	0
gb|JQ034306.1|+|0-861|ARO:3001376|TEM-196	1	861	0	0	0	0	0	0
gb|Y17716.1|+|2373-3519|ARO:3002016|CMY-5	1	1146	0	0	0	0	0	0
gb|KF998105.1|+|4171-4849|ARO:3002579|AAC(6')-Ib8	1	678	0	0	0	0	0	0
gb|Z21956.1|-|191-1079|ARO:3003665|NmcR	1	888	0	0	0	0	0	0
gb|NG_050600.1|+|100-925|ARO:3000862|sgm	1	825	0	0	0	0	0	0
gb|AE005672.3|-|1983115-1984810|ARO:3000024|patA	1	1695	0	0	0	0	0	0
gb|EU746499.1|+|639-1437|ARO:3002613|aadA13	1	798	0	0	0	0	0	0
gb|KX092356.1|+|192-1053|ARO:3001062|SHV-3	1	861	0	0	0	0	0	0
gb|CP023709.1|+|697533-698385|ARO:3003150|CARB-20	1	852	0	0	0	0	0	0
gb|AE005672.3|-|1980557-1982324|ARO:3000025|patB	1	1767	0	0	0	0	0	0
gb|V00618.1|+|150-945|ARO:3002644|APH(3')-IIa	1	795	0	0	0	0	0	0
gb|LK391770.1|+|19707-20568|ARO:3000876|TEM-4	1	861	0	0	0	0	0	0
gb|EU408357.1|-|52-1180|ARO:3002489|LRA-10	1	1128	0	0	0	0	0	0
gb|EU408356.1|+|7570-8479|ARO:3002486|LRA-7	1	909	0	0	0	0	0	0
gb|FN806792.1|+|100-1669|ARO:3002831|vgaC	1	1569	0	0	0	0	0	0
gb|U38944.1|+|0-1536|ARO:3003037|opcM	1	1536	0	0	0	0	0	0
gb|EU331426.1|+|2374-3520|ARO:3002047|CMY-36	1	1146	0	0	0	0	0	0
gb|KM087834.1|+|0-1146|ARO:3001853|ACT-33	1	1146	0	0	0	0	0	0
gb|KM210086.1|+|9067-9880|ARO:3003183|NDM-14	1	813	0	0	0	0	0	0
gb|NG_050609.1|+|100-937|ARO:3001742|OXA-287	1	837	0	0	0	0	0	0
gb|AJ223970.1|+|796-2050|ARO:3000463|gimA	1	1254	0	0	0	0	0	0
gb|AE007317.1|+|866210-867410|ARO:3000822|pmrA	1	1200	0	0	0	0	0	0
gb|AJ420072.1|+|22939-24163|ARO:3000478|tet(33)	1	1224	0	0	0	0	0	0
gb|AF353562.1|-|2212-3322|ARO:3000481|tet(35)	1	1110	0	0	0	0	0	0
gb|K00544.1|+|0-663|ARO:3002672|Bpum_cat86	1	663	0	0	0	0	0	0
gb|Z21956.1|+|1220-2099|ARO:3003589|NmcA	1	879	0	0	0	0	0	0
gb|CP011360.1|+|6169922-6170807|ARO:3000856|BJP-1	1	885	0	0	0	0	0	0
gb|FJ349556.1|+|5893-6502|ARO:3002953|vanX_in_vanM_cl	1	609	0	0	0	0	0	0
gb|AY509111.1|+|0-1056|ARO:3002894|otr(C)	1	1056	0	0	0	0	0	0
gb|M18896.2|+|206-2126|ARO:3000190|tet(O)	1	1920	0	0	0	0	0	0
[truncated: 2,751 more rows]

## Sheet: CC1_ESKAPE
#rname	startpos	endpos	numreads	covbases	coverage	meandepth	meanbaseq	meanmapq
gb|EU294228.1|+|21241-22717|ARO:3003109|msrE	1	1476	1	1476	100	1	255	60
gb|U12338.3|+|5055-5520|ARO:3002528|AAC(3)-Ia	1	465	1	463	99.5699	0.995699	255	60
gb|AP009048.1|-|4303042-4304509|ARO:3003550|mdtP	1	1467	1	1467	100	1	255	60
gb|AP009048.1|+|3974604-3975429|ARO:3000508|gadX	1	825	1	825	100	1	255	60
gb|U00096.1|+|3660413-3663527|ARO:3000796|mdtF	1	3114	1	3114	100	1	255	60
gb|BA000007.3|-|4903688-4905062|ARO:3000830|cpxA	1	1374	1	1374	100	1	255	60
gb|CT025801.2|+|0-3180|ARO:3000777|adeF	1	3180	1	3170	99.6855	0.996855	255	60
gb|HM440348.1|+|775-1861|ARO:3000549|adeS	1	1086	1	1060	97.6059	0.976059	255	60
gb|M55547.1|+|0-825|ARO:3001404|OXA-9	1	825	1	825	100	1	255	7
gb|AY115475.1|+|3337-4597|ARO:3002695|cmlA5	1	1260	1	1260	100	1	255	43
gb|AE004091.2|+|2813193-2814612|ARO:3000805|OprN	1	1419	1	1418	99.9295	0.999295	255	60
gb|AB015853.1|+|145-1315|ARO:3003034|mexX	1	1170	1	1151	98.3761	0.983761	255	60
gb|CP013924.1|+|2063742-2065140|ARO:3003811|adeC	1	1398	1	1398	100	1	255	60
gb|AY307100.1|+|0-861|ARO:3000984|TEM-122	1	861	1	861	100	1	255	1
gb|U00096.1|-|1124117-1125326|ARO:3001216|mdtH	1	1209	1	1193	98.6766	0.986766	255	60
gb|DQ485529.1|+|0-657|ARO:3002790|QnrS1	1	657	1	657	100	1	255	2
gb|U00096.1|+|2154015-2155263|ARO:3000792|mdtA	1	1248	1	1239	99.2788	0.992788	255	60
gb|HM440348.1|+|0-744|ARO:3000553|adeR	1	744	1	706	94.8925	0.948925	255	60
gb|AE004091.2|+|472023-473175|ARO:3000377|MexA	1	1152	1	1152	100	1	255	60
gb|AE004091.2|+|4710620-4712084|ARO:3000809|OpmD	1	1464	1	1464	100	1	255	60
gb|D78168.1|+|1591-3130|ARO:3000254|emrY	1	1539	1	1538	99.935	0.99935	255	60
gb|CT025802.2|+|0-1452|ARO:3000779|adeH	1	1452	1	1452	100	1	255	60
gb|CP001172.1|-|1249018-1249348|ARO:3000768|abeS	1	330	1	330	100	1	255	60
gb|CP000800.1|-|1191727-1192954|ARO:3001329|mdtG	1	1227	1	1227	100	1	255	60
gb|D78168.1|+|536-1592|ARO:3000206|emrK	1	1056	1	1056	100	1	255	60
gb|AY769962.1|+|2434-5611|ARO:3000781|adeJ	1	3177	1	3177	100	1	255	60
gb|AP009048.1|-|4338624-4340268|ARO:3003576|eptA	1	1644	1	1644	100	1	255	60
gb|U00096.1|-|3412802-3413465|ARO:3000656|AcrS	1	663	1	632	95.3243	0.953243	255	60
gb|EF418608.1|+|9-885|ARO:3001926|CTX-M-65	1	876	1	876	100	1	255	14
gb|V00622.1|+|243-903|ARO:3002683|catI	1	660	1	659	99.8485	0.998485	255	60
gb|U57969.1|+|294-1458|ARO:3000800|MexC	1	1164	1	1146	98.4536	0.984536	255	60
gb|U57969.1|+|4622-6062|ARO:3000802|OprJ	1	1440	1	1440	100	1	255	60
gb|M97297.1|+|3976-4671|ARO:3002919|vanR_in_vanA_cl	1	696	1	696	100	1	255	60
gb|U00096.1|+|2155262-2158385|ARO:3000793|mdtB	1	3123	1	3107	99.4877	0.994877	255	60
gb|AF370885.1|+|4628-7736|ARO:3000775|adeB	1	3108	1	3105	99.9035	0.999035	255	60
gb|AP009048.1|-|4153663-4154296|ARO:3000518|CRP	1	633	1	633	100	1	255	60
gb|X90856.1|+|387-1194|ARO:3002645|APH(3')-IIb	1	807	1	807	100	1	255	60
gb|U00096.1|-|2098446-2099613|ARO:3003577|ugd	1	1167	1	1167	100	1	255	60
gb|BA000007.3|+|3212025-3212640|ARO:3000832|evgA	1	615	1	615	100	1	255	60
gb|AF024602.1|+|3155-3992|ARO:3002660|APH(6)-Id	1	837	1	837	100	1	255	60
gb|JF969163.1|+|1053-1893|ARO:3000410|sul1	1	840	1	551	65.5952	0.655952	255	60
gb|U00096.3|-|481253-484403|ARO:3000216|acrB	1	3150	1	3150	100	1	255	60
gb|AF078527.1|+|4387-4840|ARO:3002847|arr-2	1	453	1	453	100	1	255	26
gb|X07753.1|+|102-882|ARO:3002652|APH(3')-VIa	1	780	1	752	96.4103	0.964103	255	60
gb|AE004091.2|+|2808742-2809987|ARO:3000803|MexE	1	1245	1	1245	100	1	255	60
gb|L12710.1|+|0-549|ARO:3002556|AAC(6')-Ii	1	549	1	537	97.8142	0.978142	255	60
gb|M97297.1|+|10116-10601|ARO:3002962|vanZ_in_vanA_cl	1	486	1	484	99.5885	0.995885	255	60
gb|U00096.3|-|4567286-4568519|ARO:3001214|mdtM	1	1233	1	847	68.6942	0.686942	255	60
gb|CT025800.2|+|0-1221|ARO:3000778|adeG	1	1221	1	1221	100	1	255	60
gb|BA000007.3|-|1737690-1738104|ARO:3000676|H-NS	1	414	1	414	100	1	255	60
gb|AF370885.1|+|3438-4629|ARO:3000774|adeA	1	1191	1	1191	100	1	255	60
gb|U00096.1|+|2158385-2161463|ARO:3000794|mdtC	1	3078	1	3056	99.2853	0.992853	255	60
gb|U00096.1|+|2484373-2487967|ARO:3000833|evgS	1	3594	1	3579	99.5826	0.995826	255	60
gb|U00096.3|+|2810769-2811300|ARO:3000516|emrR	1	531	1	531	100	1	255	60
gb|CP004067.1|+|52914-53709|ARO:3002647|APH(3')-IIIa	1	795	1	795	100	1	255	60
gb|AP009048.1|+|2166412-2167135|ARO:3000828|baeR	1	723	1	722	99.8617	0.998617	255	60
gb|AB204810.2|+|186-1533|ARO:3000753|abeM	1	1347	1	1346	99.9258	0.999258	255	60
gb|GU437214.1|+|0-774|ARO:3000858|armA	1	774	1	774	100	1	255	60
gb|AP009048.1|+|2586250-2589364|ARO:3000491|acrD	1	3114	1	3112	99.9358	0.999358	255	60
gb|AP009048.1|-|4306556-4307588|ARO:3003548|mdtN	1	1032	1	1031	99.9031	0.999031	255	60
gb|CP001182.2|+|3283426-3284677|ARO:3000780|adeI	1	1251	1	1251	100	1	255	60
gb|AE004091.2|+|4706409-4707522|ARO:3000807|MexH	1	1113	1	1067	95.867	0.95867	255	60
gb|U00096.1|+|3415032-3418137|ARO:3000502|AcrF	1	3105	2	2677	86.2158	0.862158	255	60
gb|U00096.1|+|3413863-3415021|ARO:3000499|AcrE	1	1158	1	1158	100	1	255	60
gb|AF242872.1|+|2131-2878|ARO:3000375|ErmB	1	747	2	736	98.5274	1.94913	255	60
gb|AY712687.1|+|0-831|ARO:3002628|aad(6)	1	831	1	831	100	1	255	60
gb|AF205943.1|+|7511-8312|ARO:3001405|OXA-10	1	801	1	801	100	1	255	2
gb|KF921535.1|+|617-1091|ARO:3002859|dfrA14	1	474	1	474	100	1	255	60
gb|U01945.1|+|373-916|ARO:3002897|SAT-4	1	543	1	543	100	1	255	60
gb|U57969.1|+|1485-4617|ARO:3000801|MexD	1	3132	1	3131	99.9681	0.999681	255	60
gb|AE004091.2|+|3982020-3984009|ARO:3002985|arnA	1	1989	1	1989	100	1	255	60
gb|AY769962.1|+|5610-7065|ARO:3000782|adeK	1	1455	1	1455	100	1	255	60
gb|AP009048.1|+|2810082-2811255|ARO:3000027|emrA	1	1173	1	1173	100	1	255	60
gb|AB015853.1|+|1330-4471|ARO:3003033|mexY	1	3141	1	3104	98.822	0.98822	255	60
gb|U00096.3|-|3203309-3204131|ARO:3002986|bacA	1	822	1	809	98.4185	0.984185	255	60
gb|AF313472.2|+|15593-16397|ARO:3002639|APH(3'')-Ib	1	804	1	785	97.6368	0.976368	255	60
gb|KF147862.1|+|0-654|ARO:3000559|adeN	1	654	1	609	93.1193	0.931193	255	60
gb|AP009048.1|-|3980025-3981183|ARO:3000795|mdtE	1	1158	1	1158	100	1	255	60
gb|AP009048.1|+|1621287-1621671|ARO:3000263|marA	1	384	1	379	98.6979	0.986979	255	60
gb|L11616.1|+|1569-4710|ARO:3000378|MexB	1	3141	1	3116	99.2041	0.992041	255	60
gb|AF534183.1|+|2970-4245|ARO:3000165|tet(A)	1	1275	1	1275	100	1	255	60
gb|M97297.1|+|4649-5803|ARO:3002931|vanS_in_vanA_cl	1	1155	1	1155	100	1	255	60
gb|M97297.1|+|6979-8010|ARO:3000010|vanA	1	1032	1	1032	100	1	255	60
gb|AF313494.1|+|0-1479|ARO:3002819|msrC	1	1479	1	1242	83.9757	0.839757	255	60
gb|AP009048.1|-|4304505-4306557|ARO:3003549|mdtO	1	2052	1	2052	100	1	255	60
gb|KR091911.1|-|74564-75350|ARO:3002578|AAC(6')-Ib7	1	786	1	210	26.7176	0.267176	255	60
gb|U00096.1|+|2367070-2368039|ARO:3003578|PmrF	1	969	1	969	100	1	255	60
gb|AE004091.2|+|177306-178458|ARO:3003679|TriA	1	1152	1	1152	100	1	255	60
gb|AE004091.2|+|178454-179525|ARO:3003680|TriB	1	1071	1	1071	100	1	255	60
gb|AE004091.2|+|179521-182569|ARO:3003681|TriC	1	3048	1	3048	100	1	255	60
gb|AE004091.2|+|5584100-5585549|ARO:3003682|OpmH	1	1449	1	1449	100	1	255	60
gb|AB219524.1|+|22-1180|ARO:3003698|mexP	1	1158	1	1154	99.6546	0.996546	255	60
gb|AB219524.1|+|1176-4338|ARO:3003699|mexQ	1	3162	1	3122	98.735	0.98735	255	60
gb|AE004091.2|-|4119269-4120373|ARO:3003692|MexJ	1	1104	1	1103	99.9094	0.999094	255	60
gb|AE004091.2|-|4116187-4119265|ARO:3003693|MexK	1	3078	1	3077	99.9675	0.999675	255	60
gb|AE004091.2|+|4903465-4904596|ARO:3003030|MexV	1	1131	1	1131	100	1	255	60
gb|NC_002516.2|+|4904646-4907703|ARO:3003031|MexW	1	3057	1	3048	99.7056	0.997056	255	60
gb|AB219524.1|+|4334-5810|ARO:3003700|opmE	1	1476	1	1452	98.374	0.98374	255	60
gb|AB219523.1|+|21-1179|ARO:3003704|mexM	1	1158	1	1139	98.3592	0.983592	255	60
gb|AB219523.1|+|1175-4286|ARO:3003705|mexN	1	3111	1	3111	100	1	255	60
gb|U00096.3|-|721055-721733|ARO:3003841|kdpE	1	678	1	611	90.118	0.90118	255	60
gb|KP881233.1|+|0-1152|ARO:3004634|ADC-73	1	1152	1	1142	99.1319	0.991319	255	16
gb|EU370913.1|+|46651-47827|ARO:3003922|oqxA	1	1176	1	1176	100	1	255	60
gb|EU370913.1|+|47850-51003|ARO:3003923|oqxB	1	3153	1	3153	100	1	255	60
gb|U00096.3|+|966620-968369|ARO:3003950|msbA	1	1749	1	1749	100	1	255	60
gb|AB467372.1|+|284-1571|ARO:3003954|efmA	1	1287	1	1287	100	1	255	60
gb|AE004091.2|-|2854010-2855291|ARO:3004073|MuxA	1	1281	1	1281	100	1	255	60
gb|LT673656.1|-|1884344-1885022|ARO:3004054|Paer_CpxR	1	678	1	678	100	1	255	60
gb|AF231986.2|+|3307-4522|ARO:3002705|floR	1	1215	1	1215	100	1	255	60
gb|AE004091.2|-|2846282-2847779|ARO:3004072|OpmB	1	1497	1	1497	100	1	255	60
gb|KR297239.1|-|414-1428|ARO:3000620|adeL	1	1014	1	1014	100	1	255	60
gb|AE004091.2|+|5606102-5606435|ARO:3004038|Paer_emrE	1	333	1	317	95.1952	0.951952	255	60
gb|AJ318073.1|+|793-1990|ARO:3004041|Kpne_acrA	1	1197	1	1194	99.7494	0.997494	255	60
gb|U00096.3|-|484425-485619|ARO:3004043|Ecol_acrA	1	1194	1	1194	100	1	255	60
gb|CP012901.1|-|5979156-5980365|ARO:3003801|bcr-1	1	1209	1	1209	100	1	255	60
gb|JQ340365.1|+|0-1434|ARO:3003583|basS	1	1434	1	1403	97.8382	0.978382	255	60
gb|AE004091.2|+|2810008-2813197|ARO:3000804|MexF	1	3189	1	3189	100	1	255	60
gb|AE004091.2|+|476332-477790|ARO:3000379|OprM	1	1458	1	1427	97.8738	0.978738	255	60
gb|AE004091.2|-|2850882-2854014|ARO:3004074|MuxB	1	3132	1	3131	99.9681	0.999681	255	60
gb|AE004091.2|-|2847775-2850886|ARO:3004075|MuxC	1	3111	1	3095	99.4857	0.994857	255	60
gb|SMRY02000082.1|-|17219-18008|ARO:3003645|OXA-488	1	789	1	789	100	1	255	0
gb|AE004091.2|-|1472546-1473980|ARO:3004077|PmpM	1	1434	1	1434	100	1	255	60
gb|X02340.1|+|222-1194|ARO:3004089|ANT(3'')-IIa	1	972	2	812	83.5391	1.64506	255	3
gb|AE004091.2|-|2503424-2503895|ARO:3004107|Paer_soxR	1	471	1	471	100	1	255	60
gb|JQ394987.1|+|0-1233|ARO:3001328|Ecol_mdfA	1	1233	1	1220	98.9457	0.989457	255	60
gb|U00096.3|-|4377810-4378944|ARO:3004290|Ecol_ampC_BLA	1	1134	1	1087	95.8554	0.958554	255	1
gb|NC_002516.2|-|779462-780101|ARO:3002679|Paer_catB7	1	639	1	639	100	1	255	60
gb|AJ011502.1|+|300-1425|ARO:3004122|Kpne_OmpK37	1	1125	1	1123	99.8222	0.998222	255	60
gb|DQ839391.1|-|12872-13757|ARO:3003741|mphE	1	885	1	885	100	1	255	60
gb|CP000521.1|-|1557233-1558523|ARO:3004573|Abau_AbaF	1	1290	1	1248	96.7442	0.967442	255	60
gb|CP001182.2|-|2255584-2256889|ARO:3004574|Abau_AbaQ	1	1305	1	1305	100	1	255	60
gb|FJ911554.1|+|176-1655|ARO:3004577|Abau_AmvA	1	1479	1	1479	100	1	255	60
gb|ACWO01000051.1|+|22092-23265|ARO:3004588|Kpne_KpnG	1	1173	1	1173	100	1	255	60
gb|ASTU01000063.1|+|61248-62787|ARO:3004597|Kpne_KpnH	1	1539	1	1526	99.1553	0.991553	255	0
gb|VAOQ01003483.1|+|0-339|ARO:3005040|YajC	1	339	1	339	100	1	255	60
gb|FO834906.1|-|2173974-2175099|ARO:3005044|OmpA	1	1125	1	1125	100	1	255	60
gb|FO203501.1|+|5123640-5125365|ARO:3005047|eptB	1	1725	1	1725	100	1	255	60
gb|CP045110.1|-|521271-522372|ARO:3005051|LpsB	1	1101	1	1101	100	1	255	60
gb|FO834906.1|+|304977-306633|ARO:3005053|ArnT	1	1656	1	1644	99.2754	0.992754	255	60
gb|CP007727.1|-|807206-809555|ARO:3005059|LptD	1	2349	1	2349	100	1	255	60
gb|AE004091.2|+|3450837-3451509|ARO:3005063|cprR	1	672	1	656	97.619	0.97619	255	60
gb|AE004091.2|+|3451505-3452801|ARO:3005064|cprS	1	1296	1	1286	99.2284	0.992284	255	60
gb|AE004091.2|-|1950438-1951725|ARO:3005067|ParS	1	1287	1	1232	95.7265	0.957265	255	60
gb|AE004091.2|-|1951725-1952433|ARO:3005068|ParR	1	708	1	701	99.0113	0.990113	255	60
gb|NG_062321.1|+|16-840|ARO:3005906|OXA-699	1	825	1	824	99.8788	0.998788	255	0
gb|NG_050947.1|+|1-1194|ARO:3006546|PDC-167	1	1194	1	1194	100	1	255	9
gb|NG_068212.1|+|101-961|ARO:3001355|SHV-171	1	861	1	833	96.748	0.96748	255	9
gb|M97297.1|+|9052-9963|ARO:3002955|vanY_in_vanA_cl	1	912	1	907	99.4518	0.994518	255	60
gb|M97297.1|+|6018-6986|ARO:3002942|vanH_in_vanA_cl	1	969	1	969	100	1	255	60
gb|M97297.1|+|8016-8624|ARO:3002949|vanX_in_vanA_cl	1	609	1	609	100	1	255	60
gb|FJ768952.1|+|0-1488|ARO:3000237|TolC	1	1488	1	1488	100	1	255	60
gb|AE004091.2|+|4705955-4706402|ARO:3000806|MexG	1	447	1	447	100	1	255	60
gb|AE004091.2|+|4707534-4710624|ARO:3000808|MexI	1	3090	1	3090	100	1	255	60
gb|AE004091.2|+|4120468-4121107|ARO:3003710|MexL	1	639	1	629	98.4351	0.984351	255	60
gb|U00096.3|-|2306971-2308615|ARO:3003952|YojI	1	1644	1	1644	100	1	255	60
gb|AY034847.1|+|5-887|ARO:3002312|KPC-2	1	882	2	882	100	2	255	1
gb|GU565967.1|-|24979-26419|ARO:3002597|AAC6_Ie_APH2_Ia	1	1440	2	1440	100	1.84861	255	60
gb|LR730402.1|+|740042-740987|ARO:3003843|leuO	1	945	1	945	100	1	255	60
gb|GQ343019.1|+|132-1023|ARO:3002999|CblA-1	1	891	0	0	0	0	0	0
gb|HQ845196.1|+|0-861|ARO:3001109|SHV-52	1	861	0	0	0	0	0	0
gb|AF028812.1|+|392-887|ARO:3002867|dfrF	1	495	0	0	0	0	0	0
gb|JX017365.1|+|244-1120|ARO:3001989|CTX-M-130	1	876	0	0	0	0	0	0
gb|JN967644.1|+|0-813|ARO:3002356|NDM-6	1	813	0	0	0	0	0	0
gb|LC004922.1|+|0-1146|ARO:3001855|ACT-35	1	1146	0	0	0	0	0	0
gb|AF135373.1|+|11-908|ARO:3002244|CARB-5	1	897	0	0	0	0	0	0
gb|AY234334.1|+|0-846|ARO:3000600|Erm(34)	1	846	0	0	0	0	0	0
gb|AY628199.1|+|203-1064|ARO:3000988|TEM-126	1	861	0	0	0	0	0	0
gb|EU408351.1|+|16572-17454|ARO:3002511|LRA-12	1	882	0	0	0	0	0	0
gb|AF157553.1|+|147-1008|ARO:3000938|TEM-72	1	861	0	0	0	0	0	0
gb|AF062386.1|+|30-862|ARO:3000928|TEM-59	1	831	0	0	0	0	0	0
gb|GQ140348.1|+|0-882|ARO:3002320|KPC-10	1	882	0	0	0	0	0	0
gb|JN861780.1|+|0-825|ARO:3001711|OXA-212	1	825	0	0	0	0	0	0
gb|AJ243491.1|+|0-741|ARO:3002193|IMP-2	1	741	0	0	0	0	0	0
gb|X92508.1|+|332-1481|ARO:3002012|CMY-1	1	1149	0	0	0	0	0	0
gb|KF203103.1|+|0-822|ARO:3001517|OXA-329	1	822	0	0	0	0	0	0
gb|JN848330.1|+|0-1146|ARO:3001832|ACT-10	1	1146	0	0	0	0	0	0
gb|AB871653.1|+|11870-12695|ARO:3001557|OXA-371	1	825	0	0	0	0	0	0
gb|AY047358.1|+|1710-2352|ARO:3003552|fusB	1	642	0	0	0	0	0	0
gb|JN790862.1|+|244-1120|ARO:3001980|CTX-M-121	1	876	0	0	0	0	0	0
gb|AY536519.1|+|37-937|ARO:3002372|VEB-3	1	900	0	0	0	0	0	0
gb|M14039.1|+|412-898|ARO:3002835|lnuA	1	486	0	0	0	0	0	0
gb|AJ519683.1|+|281-1076|ARO:3001794|OXA-45	1	795	0	0	0	0	0	0
gb|FJ617207.1|+|0-828|ARO:3001800|OXA-226	1	828	0	0	0	0	0	0
gb|KM211508.1|+|0-876|ARO:3003163|CTX-M-155	1	876	0	0	0	0	0	0
gb|KM087853.1|+|0-1140|ARO:3002146|DHA-15	1	1140	0	0	0	0	0	0
gb|AJ871876.1|+|0-876|ARO:3002415|OXY-6-3	1	876	0	0	0	0	0	0
gb|EU487198.1|+|216-642|ARO:3002804|FosA2	1	426	0	0	0	0	0	0
gb|K00432.1|+|306-1113|ARO:3002649|APH(3')-Va	1	807	0	0	0	0	0	0
gb|JX259319.1|+|0-681|ARO:3002771|QnrB58	1	681	0	0	0	0	0	0
gb|KC544262.1|+|665-1424|ARO:3003198|rmtH	1	759	0	0	0	0	0	0
gb|AJ871874.1|+|0-876|ARO:3002413|OXY-6-1	1	876	0	0	0	0	0	0
gb|AE006468.2|+|400860-401325|ARO:3000504|golS	1	465	0	0	0	0	0	0
gb|KM087846.1|+|0-1146|ARO:3002125|CMY-114	1	1146	0	0	0	0	0	0
gb|AF525303.2|+|2770-3586|ARO:3001808|OXA-60	1	816	0	0	0	0	0	0
gb|AM231719.1|+|0-825|ARO:3001650|OXA-90	1	825	0	0	0	0	0	0
gb|AF275256.1|+|0-885|ARO:3002380|SME-2	1	885	0	0	0	0	0	0
gb|L06161.1|+|105-945|ARO:3002538|AAC(3)-IIIc	1	840	0	0	0	0	0	0
gb|AF473577.1|+|0-873|ARO:3002397|OXY-2-2	1	873	0	0	0	0	0	0
gb|GQ152600.1|+|0-1152|ARO:3002188|MOX-5	1	1152	0	0	0	0	0	0
gb|KC292503.1|+|4334-5195|ARO:3000904|TEM-34	1	861	0	0	0	0	0	0
gb|CU459141.1|+|2175316-2176141|ARO:3001617|OXA-69	1	825	0	0	0	0	0	0
gb|AF527798.1|+|0-783|ARO:3000879|TEM-7	1	783	0	0	0	0	0	0
gb|AB023477.1|+|0-861|ARO:3001082|SHV-24	1	861	0	0	0	0	0	0
gb|JX440358.1|+|130-775|ARO:3002762|QnrB47	1	645	0	0	0	0	0	0
gb|HE616889.1|+|1826-2627|ARO:3001502|OXA-256	1	801	0	0	0	0	0	0
gb|HQ631376.1|+|0-657|ARO:3002795|QnrS6	1	657	0	0	0	0	0	0
gb|KF203104.1|+|0-822|ARO:3001518|OXA-330	1	822	0	0	0	0	0	0
gb|HM146927.1|+|0-1146|ARO:3002053|CMY-42	1	1146	0	0	0	0	0	0
gb|JQ808129.1|+|633-1188|ARO:3002546|AAC(6')-Ib	1	555	0	0	0	0	0	0
gb|JX440350.1|+|1026-2172|ARO:3002083|CMY-70	1	1146	0	0	0	0	0	0
gb|JQ772478.1|+|140-1004|ARO:3002350|GES-21	1	864	0	0	0	0	0	0
gb|AF535129.1|+|0-861|ARO:3001099|SHV-41	1	861	0	0	0	0	0	0
gb|KJ427797.1|+|0-825|ARO:3001577|OXA-391	1	825	0	0	0	0	0	0
gb|AY491682.1|+|0-861|ARO:3000996|TEM-132	1	861	0	0	0	0	0	0
gb|AJ809407.1|+|118-898|ARO:3002620|aadA23	1	780	0	0	0	0	0	0
gb|KF361506.1|+|0-813|ARO:3002360|NDM-10	1	813	0	0	0	0	0	0
gb|KC580655.1|+|0-645|ARO:3002778|QnrB66	1	645	0	0	0	0	0	0
gb|AF535130.1|+|0-861|ARO:3001100|SHV-42	1	861	0	0	0	0	0	0
gb|AF315786.1|+|1313-2114|ARO:3001429|OXA-35	1	801	0	0	0	0	0	0
gb|AF132290.1|+|87-948|ARO:3001076|SHV-18	1	861	0	0	0	0	0	0
gb|Z50108.1|+|238-1768|ARO:3003026|fusH	1	1530	0	0	0	0	0	0
gb|AM176554.2|+|30-891|ARO:3001133|SHV-79	1	861	0	0	0	0	0	0
gb|Y10279.1|+|0-861|ARO:3000916|TEM-47	1	861	0	0	0	0	0	0
gb|X65254.1|+|175-1036|ARO:3000887|TEM-16	1	861	0	0	0	0	0	0
gb|JX982636.1|+|0-801|ARO:3002307|VIM-37	1	801	0	0	0	0	0	0
gb|KM087832.1|+|0-1146|ARO:3001849|ACT-29	1	1146	0	0	0	0	0	0
gb|Y11068.1|+|16-1165|ARO:3002157|FOX-3	1	1149	0	0	0	0	0	0
gb|EU748544.1|+|0-927|ARO:3002366|PER-4	1	927	0	0	0	0	0	0
gb|AJ620678.1|+|0-753|ARO:3000845|GIM-1	1	753	0	0	0	0	0	0
gb|AB753456.1|+|0-741|ARO:3002233|IMP-42	1	741	0	0	0	0	0	0
gb|AY040093.1|+|68-929|ARO:3000965|TEM-102	1	861	0	0	0	0	0	0
gb|U36911.1|+|1429-2290|ARO:3000979|TEM-116	1	861	0	0	0	0	0	0
gb|HM544040.1|+|0-1146|ARO:3002066|CMY-55	1	1146	0	0	0	0	0	0
gb|DQ061159.1|+|346-1222|ARO:3001904|CTX-M-42	1	876	0	0	0	0	0	0
gb|FJ194944.1|+|46-907|ARO:3001154|SHV-105	1	861	0	0	0	0	0	0
gb|JQ733576.1|+|1027-2173|ARO:3002092|CMY-79	1	1146	0	0	0	0	0	0
gb|HQ322613.1|+|0-1146|ARO:3002067|CMY-56	1	1146	0	0	0	0	0	0
gb|KM588354.1|+|0-825|ARO:3003149|OXA-426	1	825	0	0	0	0	0	0
gb|HM569226.2|+|1039-2185|ARO:3002059|CMY-48	1	1146	0	0	0	0	0	0
gb|JN173060.2|+|2306-2951|ARO:3002753|QnrB38	1	645	0	0	0	0	0	0
gb|AY628175.1|+|210-1071|ARO:3000972|TEM-109	1	861	0	0	0	0	0	0
gb|AJ698325.1|-|14502-15417|ARO:3003203|TLA-2	1	915	0	0	0	0	0	0
gb|KF976405.1|+|7837-8698|ARO:3001071|SHV-12	1	861	0	0	0	0	0	0
gb|AY587956.1|+|0-774|ARO:3001773|OXA-61	1	774	0	0	0	0	0	0
gb|U14749.1|+|690-1557|ARO:3002243|CARB-4	1	867	0	0	0	0	0	0
gb|AF462019.1|+|26-656|ARO:3002681|catB9	1	630	0	0	0	0	0	0
gb|U95363.2|+|0-861|ARO:3000912|TEM-43	1	861	0	0	0	0	0	0
gb|FJ666071.1|+|0-1194|ARO:3002507|PDC-8	1	1194	0	0	0	0	0	0
gb|X51891.1|+|189-1335|ARO:3000326|ErmE	1	1146	0	0	0	0	0	0
gb|AF031329.1|+|0-441|ARO:3002565|AAC(6')-Iu	1	441	0	0	0	0	0	0
gb|EF420108.1|+|37-937|ARO:3002375|VEB-5	1	900	0	0	0	0	0	0
gb|Z50802.3|+|717-1215|ARO:3003012|dfrA13	1	498	0	0	0	0	0	0
gb|AF250872.1|+|0-861|ARO:3000954|TEM-87	1	861	0	0	0	0	0	0
gb|AM919399.1|+|0-681|ARO:3002733|QnrB18	1	681	0	0	0	0	0	0
gb|EU408350.1|-|11679-12585|ARO:3002488|LRA-9	1	906	0	0	0	0	0	0
gb|DQ143913.1|+|1774-2575|ARO:3002282|VIM-12	1	801	0	0	0	0	0	0
gb|AY138986.1|+|0-789|ARO:3002604|aadA4	1	789	0	0	0	0	0	0
gb|JX013656.1|+|0-801|ARO:3002304|VIM-34	1	801	0	0	0	0	0	0
gb|DQ174304.1|+|4-865|ARO:3001119|SHV-64	1	861	0	0	0	0	0	0
gb|AB529520.1|+|0-720|ARO:3002263|IND-7	1	720	0	0	0	0	0	0
gb|KP050489.1|+|0-861|ARO:3001364|SHV-182	1	861	0	0	0	0	0	0
gb|HQ529916.1|+|110-971|ARO:3001045|TEM-183	1	861	0	0	0	0	0	0
gb|AP008955.1|-|4758175-4759207|ARO:3002815|clbB	1	1032	0	0	0	0	0	0
gb|X63451.1|+|0-1653|ARO:3002828|srmB	1	1653	0	0	0	0	0	0
gb|FFFO01000009.1|+|81760-82162|ARO:3000198|FosX	1	402	0	0	0	0	0	0
gb|JF274246.1|+|0-876|ARO:3001972|CTX-M-112	1	876	0	0	0	0	0	0
gb|AY847146.1|+|82-958|ARO:3001912|CTX-M-50	1	876	0	0	0	0	0	0
gb|AB700703.1|+|161-1022|ARO:3001057|TEM-198	1	861	0	0	0	0	0	0
gb|KC199968.1|+|0-453|ARO:3002853|arr-8	1	453	0	0	0	0	0	0
gb|JX028276.1|-|35585-36821|ARO:3002883|rgt1438	1	1236	0	0	0	0	0	0
gb|KJ188748.1|+|0-885|ARO:3002383|SME-5	1	885	0	0	0	0	0	0
gb|AB061794.1|+|6017-7166|ARO:3002020|CMY-9	1	1149	0	0	0	0	0	0
gb|AY939911.1|+|3535-4441|ARO:3002634|APH(2'')-Ie	1	906	0	0	0	0	0	0
gb|DQ631414.1|+|0-681|ARO:3002724|QnrB10	1	681	0	0	0	0	0	0
gb|L06163.1|+|531-1074|ARO:3002595|AAC(6')-IIb	1	543	0	0	0	0	0	0
gb|AY227053.1|+|0-765|ARO:3003103|cphA7	1	765	0	0	0	0	0	0
gb|AJ420864.1|+|155-896|ARO:3002203|IMP-12	1	741	0	0	0	0	0	0
gb|JQ422052.1|+|1099-1930|ARO:3001692|OXA-229	1	831	0	0	0	0	0	0
gb|AM279652.1|+|0-825|ARO:3001646|OXA-98	1	825	0	0	0	0	0	0
gb|AF201828.2|+|115-937|ARO:3001422|OXA-27	1	822	0	0	0	0	0	0
gb|DQ836922.1|+|0-861|ARO:3001144|SHV-92	1	861	0	0	0	0	0	0
gb|FJ381668.1|+|56-848|ARO:3002612|aadA12	1	792	0	0	0	0	0	0
gb|JX101693.1|+|58200-58833|ARO:3002676|catB3	1	633	0	0	0	0	0	0
gb|FJ755841.1|+|0-846|ARO:3002432|OKP-A-15	1	846	0	0	0	0	0	0
gb|BA000018.3|-|735416-735860|ARO:3000815|mgrA	1	444	0	0	0	0	0	0
gb|JN935137.1|+|0-861|ARO:3001055|TEM-195	1	861	0	0	0	0	0	0
gb|AB462903.1|+|1199-1751|ARO:3002574|AAC(6')-Iaf	1	552	0	0	0	0	0	0
gb|AM932669.1|+|105-603|ARO:3003017|dfrA21	1	498	0	0	0	0	0	0
gb|D16099.1|+|409-1297|ARO:3001300|myrA	1	888	0	0	0	0	0	0
gb|DQ823382.1|+|0-1569|ARO:3002830|vgaALC	1	1569	0	0	0	0	0	0
gb|JQ820242.1|+|0-831|ARO:3001677|OXA-236	1	831	0	0	0	0	0	0
gb|EU586041.1|+|0-861|ARO:3001112|SHV-56	1	861	0	0	0	0	0	0
[truncated: 4,458 more rows]

## Sheet: CC2_ESKAPE
#rname	startpos	endpos	numreads	covbases	coverage	meandepth	meanbaseq	meanmapq
[truncated: 4,750 more rows]

[truncated: 7 more sheets: CC3_ESKAPE, DM1_ESKAPE, DM2_ESKAPE, DM3_ESKAPE, PF1_ESKAPE, PF2_ESKAPE, PF3_ESKAPE]
